# Supplementary material for: Interfacial magnetic spin Hall effect in van der Waals Fe3GeTe2/MoTe2 heterostructure
Source: Nat Commun. 2024 Feb 7;15:1129. doi: 10.1038/s41467-024-45318-8 (PMC10847462; doi:10.1038/s41467-024-45318-8)
Supplement: Supplementary file 3 — Source Data [file 41467_2024_45318_MOESM3_ESM.xlsx]

## Sheet: Fig.1b
V_up (uV)	B_up (T)	V_down (uV)	B_down (T)
33.8728	-0.6988	30.2318	0.6994
33.8663	-0.6984	30.2318	0.6992
33.8792	-0.6978	30.2318	0.6987
33.8808	-0.6974	30.2382	0.6984
33.8824	-0.6974	30.2366	0.6982
33.8776	-0.6968	30.2382	0.6976
33.8744	-0.6963	30.2253	0.697
33.8744	-0.6963	30.2108	0.697
33.8808	-0.6956	30.214	0.6964
33.8873	-0.6951	30.2156	0.6961
33.8905	-0.6945	30.2156	0.6958
33.884	-0.6945	30.2172	0.6953
33.8873	-0.694	30.2334	0.6949
33.884	-0.6935	30.2318	0.6946
33.8776	-0.6932	30.2189	0.694
33.8695	-0.6929	30.2237	0.6935
33.8744	-0.6924	30.2221	0.6935
33.8695	-0.6918	30.2237	0.6928
33.8808	-0.6918	30.2318	0.6925
33.8856	-0.6912	30.2366	0.6921
33.8776	-0.6906	30.243	0.6916
33.8728	-0.69	30.2446	0.691
33.876	-0.69	30.2205	0.691
33.8776	-0.6895	30.2189	0.6903
33.8808	-0.6889	30.2253	0.6898
33.8824	-0.6886	30.2334	0.6898
33.8856	-0.6883	30.2398	0.6891
33.8873	-0.6877	30.2463	0.6886
33.8921	-0.6873	30.2366	0.6884
33.8873	-0.6873	30.2318	0.6881
33.8889	-0.6866	30.2366	0.6875
33.8856	-0.6861	30.2318	0.6869
33.8856	-0.6856	30.2237	0.6869
33.8905	-0.6856	30.2172	0.6862
33.8969	-0.6849	30.235	0.6859
33.9002	-0.6844	30.2446	0.6856
33.8921	-0.6837	30.235	0.685
33.884	-0.6837	30.2366	0.6844
33.8824	-0.6832	30.2414	0.6844
33.8889	-0.6826	30.2366	0.6837
33.8889	-0.6826	30.2446	0.6834
33.8873	-0.6822	30.2366	0.6831
33.8776	-0.6814	30.2318	0.6825
33.876	-0.681	30.2253	0.6819
33.8792	-0.681	30.2318	0.6819
33.8873	-0.6804	30.2334	0.6812
33.8937	-0.6798	30.2334	0.6809
33.8969	-0.6793	30.2221	0.6806
33.8969	-0.6793	30.2269	0.68
33.8969	-0.6787	30.2318	0.6794
33.8873	-0.6781	30.243	0.6794
33.8808	-0.6776	30.243	0.6787
33.8744	-0.6776	30.243	0.6784
33.8744	-0.6772	30.2479	0.6781
33.8776	-0.6765	30.243	0.6775
33.8873	-0.6762	30.243	0.6772
33.8953	-0.676	30.2414	0.6769
33.8969	-0.6753	30.2463	0.6762
33.9002	-0.6748	30.2479	0.6757
33.8937	-0.6745	30.2414	0.6757
33.8889	-0.6743	30.2398	0.675
33.8873	-0.6736	30.235	0.6744
33.8889	-0.6732	30.2479	0.6744
33.8953	-0.6732	30.2592	0.6737
33.8969	-0.6725	30.2479	0.6732
33.8953	-0.672	30.2495	0.6732
33.9034	-0.6715	30.2608	0.6726
33.8969	-0.6715	30.2527	0.6719
33.8985	-0.6708	30.2495	0.6719
33.8969	-0.6703	30.2446	0.6713
33.9018	-0.67	30.2527	0.6708
33.9098	-0.6697	30.2559	0.6704
33.9098	-0.6691	30.2575	0.6702
33.9002	-0.6685	30.2527	0.6696
33.905	-0.6685	30.2527	0.6693
33.9098	-0.668	30.2479	0.6689
33.9114	-0.6674	30.243	0.6683
33.9259	-0.6668	30.2543	0.6681
33.9421	-0.6668	30.2704	0.6678
33.9469	-0.6662	30.2737	0.6671
33.9469	-0.6657	30.2753	0.6665
33.9404	-0.6657	30.2737	0.6665
33.9276	-0.6651	30.2624	0.6659
33.9195	-0.6645	30.2398	0.6654
33.9163	-0.664	30.2366	0.6654
33.9179	-0.664	30.2495	0.6648
33.9163	-0.6634	30.2543	0.6641
33.9211	-0.6629	30.2624	0.6638
33.9098	-0.6626	30.2624	0.6636
33.8969	-0.6622	30.2608	0.663
33.8824	-0.6617	30.2495	0.6624
33.8744	-0.661	30.2414	0.6624
33.8856	-0.661	30.243	0.6617
33.8921	-0.6605	30.2479	0.6611
33.905	-0.66	30.2495	0.6611
33.9018	-0.6594	30.2559	0.6606
33.8937	-0.6594	30.2495	0.66
33.884	-0.6589	30.2463	0.66
33.8808	-0.6582	30.2495	0.6594
33.8824	-0.658	30.2495	0.6588
33.8921	-0.6578	30.2511	0.6585
33.8985	-0.6571	30.2624	0.6581
33.9002	-0.6566	30.2704	0.6575
33.9002	-0.6566	30.2769	0.657
33.8969	-0.6559	30.2769	0.657
33.8969	-0.6554	30.2688	0.6565
33.8905	-0.6549	30.2543	0.6559
33.8889	-0.6549	30.2511	0.6559
33.884	-0.6543	30.2543	0.6552
33.8905	-0.6535	30.2479	0.6546
33.9034	-0.6535	30.2559	0.6544
33.9034	-0.6531	30.2624	0.654
33.8953	-0.6526	30.2575	0.6535
33.8969	-0.652	30.2495	0.6532
33.8969	-0.652	30.2479	0.6529
33.8937	-0.6514	30.2559	0.6522
33.9002	-0.6508	30.2624	0.6519
33.9034	-0.6505	30.2656	0.6516
33.8969	-0.6502	30.2785	0.6509
33.8889	-0.6496	30.2769	0.6504
33.8937	-0.6491	30.2737	0.6504
33.8969	-0.6491	30.2688	0.6497
33.9034	-0.6484	30.2592	0.6494
33.913	-0.648	30.2608	0.6491
33.9163	-0.6475	30.264	0.6485
33.9163	-0.6475	30.2672	0.6479
33.9147	-0.6468	30.2688	0.6479
33.9066	-0.6462	30.2737	0.6473
33.8953	-0.6462	30.2656	0.6467
33.8969	-0.6457	30.2592	0.6467
33.9018	-0.6451	30.2672	0.646
33.9114	-0.6445	30.2737	0.6455
33.9292	-0.6445	30.2737	0.6452
33.9308	-0.6439	30.2785	0.6448
33.9243	-0.6432	30.272	0.6443
33.913	-0.643	30.2672	0.6441
33.9018	-0.6427	30.2592	0.6438
33.905	-0.6421	30.2624	0.6431
33.9082	-0.6416	30.2704	0.6425
33.9195	-0.6416	30.2753	0.6425
33.9179	-0.6411	30.2785	0.6419
33.9098	-0.6404	30.2801	0.6413
33.9082	-0.6399	30.2833	0.6413
33.9179	-0.6399	30.2656	0.6407
33.9114	-0.6393	30.2753	0.64
33.9034	-0.6387	30.2753	0.6397
33.9066	-0.6385	30.2833	0.6394
33.9114	-0.6382	30.2898	0.6388
33.9179	-0.6375	30.2978	0.6385
33.9195	-0.637	30.2994	0.6383
33.9163	-0.637	30.2978	0.6376
33.9163	-0.6364	30.2994	0.6373
33.9114	-0.636	30.2914	0.637
33.9098	-0.6353	30.2866	0.6363
33.913	-0.6353	30.3011	0.6358
33.9114	-0.6347	30.2946	0.6358
33.9211	-0.6341	30.2882	0.6351
33.9276	-0.6341	30.2882	0.6348
33.9259	-0.6336	30.2898	0.6345
33.9179	-0.633	30.2946	0.6338
33.9243	-0.6324	30.2914	0.6333
33.9243	-0.6324	30.2866	0.6333
33.9259	-0.6318	30.2882	0.6327
33.9372	-0.6312	30.2914	0.6321
33.934	-0.6311	30.293	0.6321
33.9259	-0.6308	30.2946	0.6316
33.9195	-0.6301	30.2849	0.6309
33.9243	-0.6296	30.2769	0.6305
33.9195	-0.6296	30.272	0.6303
33.9356	-0.6289	30.2817	0.6298
33.9372	-0.6285	30.2914	0.6294
33.9324	-0.6279	30.293	0.6292
33.9292	-0.6279	30.293	0.6286
33.9276	-0.6273	30.3043	0.6279
33.9276	-0.6267	30.3075	0.6279
33.9259	-0.6267	30.3059	0.6273
33.9501	-0.6261	30.2914	0.6267
33.963	-0.6255	30.3027	0.6267
33.9582	-0.6249	30.2946	0.6262
33.9388	-0.6249	30.293	0.6256
33.9179	-0.6244	30.2962	0.6253
33.9147	-0.6238	30.2962	0.6249
33.9195	-0.6236	30.2849	0.6244
33.9276	-0.6234	30.2882	0.6241
33.9259	-0.6227	30.2849	0.6238
33.9259	-0.6222	30.2962	0.6232
33.9276	-0.6222	30.293	0.6226
33.9243	-0.6216	30.2994	0.6226
33.9179	-0.621	30.2946	0.622
33.9211	-0.6204	30.2946	0.6215
33.9259	-0.6204	30.2866	0.6209
33.9308	-0.6198	30.2962	0.6209
33.9259	-0.6194	30.3107	0.6204
33.9276	-0.619	30.3172	0.6198
33.9227	-0.6188	30.3204	0.6195
33.9259	-0.6181	30.3107	0.6192
33.9211	-0.6176	30.3027	0.6186
33.9276	-0.6176	30.3027	0.6181
33.9308	-0.6171	30.3091	0.6181
33.9421	-0.6165	30.314	0.6175
33.9324	-0.6159	30.3011	0.6169
33.9324	-0.6159	30.3091	0.6164
33.9388	-0.6152	30.3123	0.6164
33.9372	-0.6147	30.3172	0.6158
33.9308	-0.6147	30.3027	0.6152
33.9388	-0.6141	30.3059	0.6147
33.9501	-0.6135	30.3027	0.6147
33.9421	-0.613	30.3043	0.6141
33.9404	-0.613	30.3091	0.6135
33.9421	-0.6125	30.3156	0.6135
33.9356	-0.6119	30.3107	0.6129
33.9259	-0.6116	30.2994	0.6124
33.9276	-0.6113	30.2946	0.6119
33.9372	-0.6107	30.2882	0.6117
33.9453	-0.6101	30.2946	0.6114
33.9485	-0.6101	30.3091	0.6107
33.9485	-0.6096	30.3123	0.6102
33.9388	-0.609	30.3107	0.61
33.9163	-0.6087	30.293	0.6098
33.913	-0.6084	30.293	0.6092
33.9147	-0.6077	30.2946	0.6086
33.9276	-0.6073	30.2978	0.6081
33.9324	-0.6073	30.293	0.6079
33.9356	-0.6067	30.3123	0.6076
33.9356	-0.6061	30.3188	0.607
33.9259	-0.6055	30.3204	0.6065
33.9259	-0.6055	30.3236	0.6062
33.9259	-0.605	30.322	0.606
33.9227	-0.6044	30.3204	0.6054
33.9227	-0.6041	30.3172	0.6048
33.9292	-0.6039	30.3188	0.6045
33.9404	-0.6033	30.3236	0.6043
33.9437	-0.6027	30.3285	0.6037
33.9421	-0.6027	30.3236	0.6031
33.9259	-0.6021	30.322	0.6029
33.9147	-0.6015	30.322	0.6027
33.9179	-0.601	30.322	0.6021
33.9276	-0.601	30.3236	0.6015
33.9356	-0.6005	30.3268	0.6013
33.9324	-0.5999	30.3285	0.601
33.9292	-0.5996	30.322	0.6004
33.9227	-0.5993	30.3204	0.5998
33.9195	-0.5986	30.3204	0.5995
33.9243	-0.5981	30.3172	0.5993
33.9292	-0.5981	30.3268	0.5988
33.9276	-0.5976	30.3252	0.5982
33.9292	-0.597	30.3252	0.598
33.9243	-0.5964	30.3333	0.5977
33.9259	-0.5964	30.3236	0.5971
33.9276	-0.5958	30.2978	0.5965
33.9292	-0.5952	30.2769	0.5963
33.9276	-0.5952	30.264	0.596
33.9259	-0.5946	30.2624	0.5954
33.9308	-0.594	30.2592	0.5948
33.9324	-0.5935	30.264	0.5946
33.9259	-0.5935	30.2753	0.5944
33.9195	-0.593	30.2656	0.5939
33.9082	-0.5925	30.2624	0.5933
33.9082	-0.5922	30.2672	0.5927
33.9082	-0.5918	30.2656	0.5927
33.9227	-0.5913	30.2704	0.5922
33.9259	-0.5907	30.2753	0.5917
33.9276	-0.5907	30.2801	0.5913
33.9324	-0.5901	30.2849	0.591
33.9308	-0.5895	30.2914	0.5907
33.9243	-0.589	30.2898	0.5901
33.9227	-0.589	30.2849	0.5895
33.9356	-0.5884	30.2914	0.5893
33.9404	-0.5878	30.2978	0.589
33.9421	-0.5875	30.3075	0.5884
33.934	-0.5873	30.3123	0.5879
33.9276	-0.5867	30.3107	0.5877
33.9195	-0.5861	30.3059	0.5874
33.9243	-0.5861	30.3236	0.5867
33.9292	-0.5855	30.3285	0.5863
33.9308	-0.5849	30.3252	0.586
33.9437	-0.5844	30.3156	0.5857
33.9404	-0.5844	30.3027	0.5851
33.934	-0.5838	30.2994	0.5846
33.9324	-0.5832	30.293	0.5843
33.9163	-0.5831	30.2849	0.5841
33.913	-0.5827	30.2817	0.5834
33.9098	-0.5822	30.2849	0.5829
33.9243	-0.5816	30.2914	0.5827
33.9324	-0.5816	30.2994	0.5825
33.9437	-0.581	30.3107	0.5818
33.9356	-0.5804	30.3091	0.5813
33.9308	-0.5799	30.2962	0.581
33.9259	-0.5799	30.2849	0.5808
33.9356	-0.5793	30.2866	0.5801
33.934	-0.5787	30.2978	0.5796
33.9421	-0.5784	30.3059	0.5794
33.9469	-0.5781	30.3091	0.5791
33.9356	-0.5776	30.3172	0.5784
33.9324	-0.577	30.3075	0.578
33.9308	-0.577	30.2914	0.5777
33.9324	-0.5765	30.2882	0.5774
33.9388	-0.5759	30.2866	0.5768
33.9372	-0.5756	30.2898	0.5763
33.9662	-0.5753	30.2994	0.5758
33.9872	-0.5747	30.3059	0.5758
33.9872	-0.5741	30.2994	0.5753
33.9824	-0.5741	30.2946	0.5747
33.9775	-0.5735	30.2962	0.5742
33.9775	-0.5729	30.2978	0.5739
33.992	-0.5724	30.293	0.5736
33.9953	-0.5724	30.2978	0.5732
33.9953	-0.5719	30.293	0.5726
33.9953	-0.5713	30.2866	0.5723
33.9856	-0.571	30.2866	0.572
33.9775	-0.5707	30.2833	0.5714
33.9807	-0.5702	30.293	0.5709
33.9775	-0.5696	30.293	0.5706
33.984	-0.5696	30.2946	0.5703
33.984	-0.569	30.2898	0.5698
33.9888	-0.5684	30.2946	0.5692
34.0001	-0.5679	30.2849	0.5689
33.9985	-0.5679	30.2833	0.5687
33.9775	-0.5673	30.2866	0.5681
33.955	-0.5667	30.2769	0.5676
33.9501	-0.5665	30.2769	0.5672
33.955	-0.5662	30.2801	0.567
33.955	-0.5656	30.2994	0.5665
33.9533	-0.565	30.3011	0.5659
33.9485	-0.565	30.2978	0.5656
33.9517	-0.5644	30.3011	0.5654
33.9533	-0.5639	30.3043	0.5649
33.9517	-0.5633	30.3027	0.5643
33.9517	-0.5633	30.2946	0.564
33.9582	-0.5627	30.3091	0.5637
33.9646	-0.5621	30.3204	0.5632
33.9695	-0.5621	30.3252	0.5626
33.955	-0.5615	30.3172	0.5623
33.9501	-0.561	30.2978	0.562
33.9501	-0.5604	30.2962	0.5616
33.9437	-0.5604	30.2914	0.561
33.9421	-0.5599	30.2962	0.5607
33.9501	-0.5593	30.3123	0.5604
33.9582	-0.5591	30.3188	0.5599
33.9485	-0.5587	30.3285	0.5593
33.9404	-0.5581	30.3252	0.559
33.934	-0.5576	30.3107	0.5587
33.9437	-0.5576	30.3188	0.5582
33.9469	-0.557	30.3172	0.5576
33.9517	-0.5565	30.314	0.5573
33.955	-0.5559	30.3172	0.5571
33.9533	-0.5559	30.3091	0.5566
33.955	-0.5554	30.3027	0.556
33.9501	-0.5547	30.3027	0.5557
33.9404	-0.5545	30.2866	0.5554
33.9421	-0.5542	30.2898	0.5549
33.9485	-0.5536	30.3027	0.5543
33.955	-0.553	30.3043	0.554
33.9533	-0.553	30.2962	0.5537
33.9533	-0.5524	30.2994	0.5533
33.9453	-0.5519	30.3075	0.5528
33.9421	-0.5514	30.3091	0.5522
33.9469	-0.5514	30.3011	0.5522
33.9485	-0.5508	30.2978	0.5516
33.9501	-0.5501	30.3091	0.5511
33.9501	-0.5501	30.3043	0.5505
33.9517	-0.5496	30.3123	0.5505
33.9485	-0.549	30.3236	0.5499
33.9437	-0.5484	30.3172	0.5495
33.9517	-0.5484	30.3123	0.5489
33.9501	-0.5479	30.3027	0.5489
33.955	-0.5473	30.3123	0.5483
33.9614	-0.5471	30.322	0.5478
33.9646	-0.5468	30.3301	0.5472
33.9646	-0.5461	30.3333	0.5472
33.9614	-0.5457	30.3414	0.5466
33.9614	-0.5457	30.3301	0.5461
33.9566	-0.5451	30.3204	0.5456
33.9582	-0.5445	30.3043	0.5456
33.9485	-0.544	30.3027	0.5449
33.9501	-0.544	30.293	0.5445
33.9485	-0.5433	30.2994	0.5442
33.9501	-0.5428	30.3027	0.5439
33.9372	-0.5422	30.3123	0.5433
33.9404	-0.5422	30.3381	0.5428
33.9372	-0.5416	30.3607	0.5425
33.9404	-0.5412	30.3688	0.5422
33.9453	-0.5406	30.3688	0.5417
33.955	-0.5406	30.372	0.5411
33.9517	-0.54	30.3704	0.5409
33.9421	-0.5395	30.3688	0.5405
33.9356	-0.5391	30.3688	0.54
33.9308	-0.5388	30.3752	0.5395
33.934	-0.5383	30.3559	0.5392
33.9404	-0.5376	30.343	0.5389
33.9453	-0.5376	30.3333	0.5383
33.9356	-0.5374	30.3236	0.5379
33.9356	-0.5374	30.314	0.5376
33.9404	-0.5357	30.3123	0.5373
33.9324	-0.5357	30.3091	0.5367
33.9308	-0.5351	30.3204	0.5361
33.9259	-0.5347	30.3172	0.536
33.9227	-0.5339	30.3188	0.5356
33.9195	-0.5339	30.322	0.535
33.9147	-0.5336	30.3317	0.5345
33.9163	-0.533	30.3381	0.5342
33.9195	-0.5327	30.3301	0.5339
33.9114	-0.5324	30.3317	0.5334
33.905	-0.5318	30.3236	0.5329
33.8969	-0.5312	30.3236	0.5326
33.8953	-0.5312	30.3333	0.5323
33.8953	-0.5307	30.322	0.5317
33.9034	-0.53	30.322	0.5311
33.9147	-0.5295	30.3204	0.5309
33.905	-0.5295	30.3188	0.5306
33.8985	-0.529	30.3188	0.5302
33.8889	-0.5284	30.3188	0.5295
33.8873	-0.5279	30.3333	0.5292
33.8985	-0.5279	30.3414	0.529
33.9147	-0.5267	30.3414	0.5284
33.9147	-0.5267	30.3414	0.5278
33.913	-0.5267	30.3414	0.5278
33.9082	-0.526	30.3301	0.5272
33.9114	-0.525	30.3268	0.5267
33.9082	-0.525	30.3285	0.5265
33.9098	-0.525	30.3252	0.5261
33.9066	-0.5244	30.3285	0.5255
33.9098	-0.5232	30.3285	0.5249
33.9227	-0.5232	30.3381	0.5249
33.9259	-0.5232	30.3365	0.5243
33.9243	-0.5226	30.3349	0.5237
33.9098	-0.5221	30.3365	0.5237
33.9147	-0.5221	30.3397	0.5231
33.9179	-0.5216	30.3478	0.5225
33.9243	-0.5209	30.3381	0.5222
33.9227	-0.5204	30.3462	0.5219
33.9324	-0.5204	30.3559	0.5213
33.9227	-0.5198	30.3526	0.521
33.9195	-0.5192	30.3462	0.5208
33.9098	-0.5189	30.3285	0.5201
33.8937	-0.5187	30.3333	0.5198
33.9034	-0.518	30.3397	0.5195
33.905	-0.5176	30.3446	0.5188
33.913	-0.5176	30.3494	0.5182
33.9147	-0.517	30.3494	0.5182
33.9082	-0.5165	30.3414	0.5176
33.905	-0.5159	30.3333	0.5173
33.9002	-0.5159	30.3333	0.517
33.9066	-0.5153	30.3478	0.5163
33.8985	-0.5147	30.3559	0.5157
33.9147	-0.5141	30.3575	0.5157
33.9211	-0.5141	30.3462	0.5151
33.9292	-0.5136	30.3349	0.5148
33.9243	-0.5131	30.343	0.5145
33.9195	-0.5128	30.343	0.5138
33.913	-0.5125	30.3381	0.5133
33.9147	-0.512	30.3414	0.5133
33.9195	-0.5113	30.3462	0.5126
33.9259	-0.5113	30.3542	0.5123
33.9211	-0.5108	30.3542	0.512
33.913	-0.5102	30.3526	0.5113
33.913	-0.5096	30.3526	0.5107
33.9163	-0.5096	30.3559	0.5107
33.9163	-0.5091	30.3623	0.5101
33.9243	-0.5085	30.3671	0.5095
33.9243	-0.508	30.3688	0.5095
33.9259	-0.508	30.3655	0.5089
33.9179	-0.5074	30.3671	0.5084
33.9098	-0.5068	30.3671	0.5084
33.9066	-0.5066	30.3688	0.5079
33.9179	-0.5063	30.3655	0.5072
33.9211	-0.5057	30.3559	0.5069
33.9243	-0.5051	30.3559	0.5066
33.9276	-0.5051	30.3526	0.506
33.9276	-0.5046	30.3526	0.5057
33.934	-0.5039	30.3478	0.5054
33.9259	-0.5034	30.3462	0.5048
33.9082	-0.5034	30.3494	0.5044
33.9098	-0.5028	30.3559	0.5042
33.9066	-0.5023	30.3607	0.5035
33.9147	-0.502	30.3542	0.5029
33.9211	-0.5017	30.3446	0.5029
33.9292	-0.5012	30.3478	0.5023
33.9259	-0.5005	30.3478	0.5018
33.9179	-0.5005	30.3494	0.5018
33.9179	-0.5	30.3591	0.5012
33.9195	-0.4995	30.3752	0.5005
33.9388	-0.4988	30.372	0.5002
33.9388	-0.4988	30.3655	0.4999
33.9388	-0.4983	30.3639	0.4993
33.9372	-0.4978	30.3542	0.4991
33.9356	-0.4972	30.3591	0.4987
33.9292	-0.4972	30.3704	0.4981
33.9356	-0.4966	30.3704	0.4977
33.9388	-0.496	30.3704	0.4976
33.9469	-0.496	30.3752	0.4969
33.9517	-0.4954	30.3736	0.4963
33.9517	-0.4949	30.3639	0.4963
33.9485	-0.4944	30.3639	0.4957
33.9517	-0.4944	30.3526	0.495
33.9469	-0.4932	30.3526	0.495
33.9485	-0.4926	30.3559	0.4945
33.9453	-0.4926	30.3559	0.4939
33.9485	-0.4926	30.3655	0.4937
33.9469	-0.492	30.3752	0.4933
33.955	-0.4914	30.3784	0.4927
33.955	-0.4908	30.3688	0.4925
33.9453	-0.4902	30.3542	0.4921
33.9388	-0.4902	30.3607	0.4916
33.9404	-0.4897	30.38	0.4909
33.9517	-0.4897	30.3945	0.4909
33.9582	-0.4893	30.4026	0.4903
33.9598	-0.4887	30.4026	0.4897
33.9533	-0.4884	30.3913	0.4897
33.9533	-0.4881	30.3768	0.4891
33.9356	-0.4875	30.3768	0.4886
33.9372	-0.4869	30.3655	0.4883
33.934	-0.4869	30.3671	0.4879
33.9421	-0.4863	30.3671	0.4873
33.9501	-0.4857	30.3671	0.487
33.9437	-0.4852	30.3639	0.4867
33.9421	-0.4852	30.3704	0.4861
33.9372	-0.4846	30.3736	0.4858
33.9372	-0.484	30.3591	0.4855
33.9388	-0.4834	30.3655	0.4849
33.9453	-0.4834	30.3639	0.4842
33.9469	-0.4829	30.3736	0.4842
33.9566	-0.4823	30.3671	0.4836
33.9533	-0.4823	30.3559	0.4834
33.9501	-0.4817	30.3462	0.483
33.9453	-0.4812	30.3478	0.4824
33.9404	-0.4806	30.3526	0.4817
33.9533	-0.48	30.3575	0.4817
33.9614	-0.48	30.3688	0.481
33.963	-0.4794	30.3639	0.4808
33.9614	-0.4788	30.3639	0.4805
33.9582	-0.4788	30.3526	0.4799
33.9517	-0.4783	30.3575	0.4792
33.9421	-0.4777	30.3655	0.4792
33.9437	-0.4777	30.3655	0.4785
33.9453	-0.4772	30.3768	0.4783
33.9582	-0.4765	30.3768	0.478
33.9517	-0.476	30.372	0.4774
33.9421	-0.476	30.3688	0.4767
33.9372	-0.4748	30.3736	0.4767
33.9404	-0.4748	30.38	0.4762
33.9421	-0.4746	30.3929	0.4756
33.9388	-0.4744	30.4074	0.4756
33.9388	-0.4732	30.401	0.4749
33.9469	-0.4732	30.3945	0.4743
33.9485	-0.4732	30.3929	0.4743
33.9437	-0.4725	30.3881	0.4738
33.9437	-0.4714	30.3623	0.4732
33.9292	-0.4714	30.3607	0.4728
33.9227	-0.4714	30.3526	0.4726
33.934	-0.4709	30.3639	0.4719
33.9421	-0.4704	30.3768	0.4717
33.9372	-0.4697	30.3962	0.4713
33.9517	-0.4697	30.3994	0.4707
33.9453	-0.4692	30.3881	0.4704
33.9356	-0.4685	30.3816	0.4701
33.9324	-0.4685	30.3768	0.4695
33.9388	-0.4681	30.3881	0.4689
33.9404	-0.4674	30.401	0.4689
33.9421	-0.4669	30.4107	0.4682
33.9501	-0.4669	30.4155	0.4679
33.9421	-0.4663	30.4171	0.4676
33.9356	-0.4657	30.4139	0.467
33.9356	-0.4655	30.4074	0.4664
33.9292	-0.4652	30.3994	0.4664
33.9388	-0.4646	30.4026	0.4657
33.9582	-0.4641	30.4042	0.4654
33.9533	-0.4641	30.4074	0.4651
33.9533	-0.4634	30.4123	0.4645
33.9404	-0.4629	30.3978	0.4639
33.9308	-0.4623	30.3945	0.4639
33.9324	-0.4623	30.3978	0.4632
33.934	-0.4618	30.4058	0.4629
33.9437	-0.4612	30.4123	0.4626
33.9566	-0.4606	30.4236	0.4621
33.9582	-0.4606	30.4268	0.4615
33.9533	-0.4597	30.4107	0.4615
33.9453	-0.4597	30.4042	0.4608
33.9388	-0.4591	30.4139	0.4605
33.934	-0.4591	30.43	0.4602
33.9356	-0.4579	30.43	0.4596
33.9404	-0.4579	30.4364	0.459
33.9437	-0.4576	30.4203	0.459
33.9404	-0.4573	30.4187	0.4583
33.9356	-0.4568	30.4139	0.4578
33.934	-0.4561	30.4155	0.4578
33.9453	-0.4561	30.4107	0.4572
33.9388	-0.4556	30.4203	0.4565
33.9453	-0.455	30.4236	0.4565
33.9582	-0.4545	30.4364	0.4559
33.963	-0.4545	30.4364	0.4553
33.9614	-0.454	30.4332	0.4551
33.9582	-0.4533	30.4252	0.4548
33.9533	-0.4528	30.4284	0.4542
33.955	-0.4528	30.4284	0.4538
33.955	-0.4522	30.4187	0.4535
33.9566	-0.4516	30.4252	0.4529
33.9646	-0.4516	30.4203	0.4526
33.9679	-0.451	30.4203	0.4523
33.9775	-0.4504	30.4268	0.4517
33.9646	-0.4499	30.4203	0.4511
33.9469	-0.4499	30.4139	0.4511
33.9388	-0.4494	30.409	0.4504
33.9388	-0.4489	30.4155	0.4501
33.9453	-0.4485	30.4364	0.4498
33.9517	-0.4482	30.4381	0.4492
33.9485	-0.4477	30.4332	0.4486
33.9388	-0.447	30.4236	0.4486
33.9517	-0.447	30.4187	0.4479
33.9485	-0.4465	30.4268	0.4476
33.9517	-0.4459	30.4332	0.4473
33.9533	-0.4453	30.4429	0.4467
33.9614	-0.4453	30.4397	0.4461
33.9646	-0.4448	30.4268	0.4461
33.9566	-0.4442	30.4219	0.4454
33.9485	-0.444	30.4123	0.4451
33.9404	-0.4437	30.4074	0.4448
33.9372	-0.4425	30.4107	0.4441
33.9404	-0.4425	30.4139	0.4435
33.9485	-0.4425	30.4123	0.4435
33.9533	-0.4419	30.4171	0.443
33.9598	-0.4414	30.4219	0.4424
33.9646	-0.4408	30.4107	0.4424
33.9582	-0.4408	30.4058	0.4418
33.9517	-0.4402	30.4026	0.4412
33.9453	-0.4397	30.4042	0.4412
33.9533	-0.4391	30.4139	0.4406
33.955	-0.4391	30.4171	0.44
33.9711	-0.4386	30.4107	0.4397
33.9662	-0.4379	30.4107	0.4394
33.9711	-0.4379	30.4026	0.4389
33.9517	-0.4374	30.4042	0.4382
33.9533	-0.4368	30.4058	0.4382
33.9485	-0.4362	30.4107	0.4376
33.963	-0.4362	30.4123	0.437
33.9662	-0.4357	30.4107	0.437
33.9791	-0.435	30.4171	0.4364
33.9807	-0.4348	30.4107	0.4359
33.9679	-0.4346	30.4074	0.4356
33.9614	-0.4338	30.409	0.4352
33.9582	-0.4334	30.4058	0.4347
33.9582	-0.4334	30.409	0.434
33.9614	-0.4328	30.409	0.434
33.9614	-0.4323	30.4123	0.4334
33.9598	-0.4317	30.4026	0.4331
33.9646	-0.4317	30.3978	0.4328
33.9598	-0.4312	30.3962	0.4322
33.955	-0.4306	30.4026	0.4315
33.9646	-0.4301	30.4155	0.4315
33.9743	-0.4301	30.4139	0.4309
33.9807	-0.4295	30.4155	0.4306
33.9904	-0.4289	30.4268	0.4303
33.9775	-0.4284	30.4268	0.4297
33.9711	-0.4284	30.4268	0.429
33.9679	-0.4278	30.4187	0.429
33.9727	-0.4273	30.4139	0.4284
33.9679	-0.4267	30.4252	0.4282
33.9662	-0.4267	30.4203	0.4279
33.9646	-0.4262	30.4219	0.4273
33.9614	-0.4256	30.4252	0.4266
33.9517	-0.4251	30.4236	0.4266
33.9485	-0.4251	30.409	0.4259
33.9356	-0.4245	30.4252	0.4256
33.9356	-0.4239	30.4364	0.4253
33.9437	-0.4235	30.4348	0.4247
33.9501	-0.4235	30.4284	0.4244
33.9485	-0.4223	30.4252	0.4241
33.9485	-0.4223	30.4236	0.4235
33.9533	-0.4218	30.4236	0.4229
33.934	-0.4218	30.4123	0.4229
33.9308	-0.4212	30.4236	0.4222
33.9372	-0.4206	30.4332	0.4218
33.9421	-0.4201	30.4381	0.4218
33.9437	-0.4201	30.4493	0.4212
33.9485	-0.4195	30.451	0.4206
33.9582	-0.419	30.4493	0.4202
33.9533	-0.4184	30.4413	0.42
33.9437	-0.4184	30.43	0.4194
33.9388	-0.4179	30.4316	0.4188
33.9372	-0.4173	30.4348	0.4188
33.9324	-0.4168	30.4364	0.4181
33.9453	-0.4168	30.4252	0.4178
33.9598	-0.4162	30.4268	0.4175
33.9646	-0.4156	30.4268	0.4169
33.9598	-0.4152	30.4123	0.4163
33.9533	-0.4152	30.4187	0.4163
33.9485	-0.414	30.4252	0.4157
33.9437	-0.414	30.4268	0.4152
33.9501	-0.4135	30.4397	0.4152
33.9614	-0.4135	30.4445	0.4145
33.9646	-0.4123	30.4445	0.4139
33.9727	-0.4123	30.4429	0.4135
33.9662	-0.4118	30.4429	0.4133
33.9662	-0.4118	30.4348	0.4127
33.963	-0.4106	30.4316	0.4124
33.9646	-0.4106	30.4413	0.412
33.9646	-0.4102	30.4381	0.4115
33.9695	-0.4095	30.4364	0.4112
33.9711	-0.4095	30.4316	0.4108
33.9662	-0.409	30.4284	0.4102
33.9598	-0.4087	30.4316	0.4097
33.9598	-0.4078	30.4268	0.4097
33.9517	-0.4078	30.4397	0.4091
33.9533	-0.4072	30.4381	0.4084
33.9711	-0.4072	30.4461	0.4084
33.9662	-0.4061	30.4429	0.4079
33.963	-0.4055	30.4397	0.4072
33.9582	-0.4055	30.4381	0.4072
33.9582	-0.4055	30.4429	0.4066
33.955	-0.4045	30.4381	0.4061
33.955	-0.4045	30.4445	0.4058
33.9582	-0.4039	30.4606	0.4054
33.9662	-0.4039	30.4558	0.4049
33.9791	-0.4034	30.4461	0.4046
33.9791	-0.4022	30.4413	0.4042
33.9614	-0.4022	30.4381	0.4036
33.9582	-0.4022	30.4493	0.4033
33.9566	-0.4011	30.4719	0.403
33.9533	-0.4011	30.4703	0.4024
33.963	-0.4009	30.4655	0.4018
33.963	-0.4006	30.4477	0.4018
33.955	-0.4	30.451	0.4013
33.9614	-0.3994	30.4477	0.4006
33.9582	-0.3994	30.4348	0.4006
33.9566	-0.3983	30.4252	0.3999
33.9533	-0.3983	30.4348	0.3994
33.9598	-0.3977	30.4381	0.3992
33.9646	-0.3977	30.4413	0.3988
33.9711	-0.3971	30.4316	0.3982
33.9759	-0.3965	30.4332	0.3979
33.9743	-0.3961	30.4268	0.3976
33.984	-0.3961	30.4236	0.397
33.984	-0.3954	30.4268	0.3967
33.9872	-0.3948	30.4252	0.3965
34.0049	-0.3948	30.4364	0.3957
34.0114	-0.3943	30.4461	0.3952
34.0081	-0.3938	30.4477	0.3952
34.0081	-0.3931	30.4413	0.3945
33.9791	-0.3931	30.4348	0.3942
33.9711	-0.3926	30.4252	0.3939
33.9646	-0.392	30.43	0.3933
33.9614	-0.3914	30.4413	0.3927
33.9614	-0.3914	30.4461	0.3927
33.9695	-0.3903	30.4461	0.392
33.9759	-0.3903	30.4445	0.3917
33.9727	-0.3903	30.4558	0.3914
33.9646	-0.3898	30.4461	0.3908
33.9533	-0.3891	30.4526	0.3905
33.9533	-0.3886	30.4574	0.3902
33.9582	-0.3886	30.4638	0.3896
33.9646	-0.3881	30.4574	0.389
33.9711	-0.3875	30.451	0.389
33.9711	-0.3872	30.4558	0.3884
33.9614	-0.3863	30.451	0.3878
33.9485	-0.3858	30.4493	0.3878
33.9485	-0.3858	30.451	0.3872
33.9453	-0.3858	30.4461	0.3866
33.9501	-0.3846	30.4542	0.3863
33.963	-0.3846	30.459	0.386
33.9679	-0.3841	30.451	0.3855
33.9614	-0.3841	30.4526	0.3848
33.9582	-0.3835	30.4526	0.3848
33.9533	-0.3829	30.4526	0.3841
33.9501	-0.3823	30.4477	0.3839
33.9501	-0.3823	30.4429	0.3836
33.9598	-0.3818	30.4381	0.383
33.9759	-0.3811	30.4364	0.3823
33.9856	-0.3811	30.4332	0.3823
33.9824	-0.3807	30.4364	0.3816
33.963	-0.38	30.4236	0.3814
33.9469	-0.3795	30.4284	0.381
33.9453	-0.3795	30.4316	0.3805
33.9533	-0.379	30.4413	0.3798
33.9614	-0.3783	30.4526	0.3798
33.9646	-0.3781	30.459	0.3791
33.9646	-0.3778	30.4558	0.3789
33.9614	-0.3771	30.4558	0.3786
33.9646	-0.3767	30.4558	0.378
33.9646	-0.3767	30.459	0.3773
33.955	-0.3759	30.4622	0.3773
33.9662	-0.375	30.4622	0.3766
33.9727	-0.375	30.4542	0.3764
33.9662	-0.375	30.4542	0.3761
33.9662	-0.3738	30.459	0.3755
33.9566	-0.3735	30.4638	0.3751
33.9614	-0.3732	30.4655	0.3748
33.955	-0.3732	30.4655	0.3741
33.9598	-0.372	30.459	0.3737
33.9711	-0.372	30.4542	0.3737
33.9775	-0.3715	30.4542	0.373
33.9807	-0.3715	30.4542	0.3725
33.9743	-0.3704	30.4558	0.3725
33.9727	-0.3704	30.4606	0.3719
33.9743	-0.3699	30.4784	0.3713
33.9695	-0.3699	30.4767	0.371
33.9727	-0.3687	30.4912	0.3707
33.984	-0.3687	30.4945	0.37
33.9904	-0.3682	30.48	0.3695
33.9775	-0.3682	30.4638	0.3695
33.9646	-0.3672	30.4493	0.3688
33.9598	-0.3672	30.4526	0.3685
33.9566	-0.367	30.459	0.3682
33.963	-0.3663	30.4606	0.3675
33.9711	-0.3659	30.4638	0.367
33.9791	-0.3652	30.4574	0.367
33.9743	-0.3652	30.4493	0.3664
33.9695	-0.3642	30.4413	0.366
33.9646	-0.3642	30.4381	0.3657
33.9582	-0.3636	30.4461	0.3651
33.9646	-0.3636	30.4606	0.3645
33.9711	-0.363	30.4751	0.3645
33.9727	-0.3627	30.4703	0.3639
33.9695	-0.3624	30.4606	0.3635
33.9807	-0.3618	30.4574	0.3632
33.9759	-0.3612	30.459	0.3626
33.9646	-0.3612	30.4574	0.362
33.9679	-0.3607	30.4574	0.362
33.9711	-0.3602	30.459	0.3614
33.9791	-0.3596	30.4526	0.361
33.9695	-0.3591	30.4477	0.3607
33.9662	-0.3584	30.4638	0.3601
33.9679	-0.3581	30.4655	0.3595
33.9872	-0.3579	30.4687	0.3595
33.9969	-0.3572	30.4735	0.3589
34.0001	-0.3567	30.4784	0.3585
33.9888	-0.3567	30.4767	0.3582
33.9775	-0.356	30.4735	0.3575
33.9711	-0.3556	30.4671	0.3573
33.9727	-0.355	30.4638	0.3571
33.9856	-0.355	30.459	0.3564
33.9856	-0.3544	30.4622	0.3559
33.9953	-0.3537	30.4622	0.3559
33.9856	-0.3537	30.4751	0.3553
34.0017	-0.3533	30.4767	0.3547
34.0098	-0.3527	30.459	0.3544
33.9969	-0.3527	30.4574	0.3541
34.0001	-0.3521	30.451	0.3535
33.9872	-0.3515	30.4558	0.353
33.992	-0.3509	30.4558	0.353
33.984	-0.3506	30.4638	0.3523
33.9791	-0.3504	30.4606	0.3518
33.9743	-0.3498	30.4687	0.3515
33.9727	-0.3492	30.4767	0.3513
33.9759	-0.3492	30.48	0.3507
33.9953	-0.3486	30.4832	0.35
34.0162	-0.3481	30.4993	0.35
34.0227	-0.3476	30.5009	0.3495
34.0243	-0.3476	30.4961	0.349
34.0146	-0.3469	30.4751	0.3483
34.0146	-0.3463	30.4687	0.3483
33.9985	-0.3463	30.4687	0.3478
34.0001	-0.3458	30.48	0.3472
33.9936	-0.3453	30.4719	0.3469
33.9904	-0.3446	30.4751	0.3466
33.9953	-0.3446	30.4671	0.346
33.9856	-0.3441	30.4719	0.3455
33.9775	-0.3434	30.4767	0.3455
33.9711	-0.3432	30.4735	0.3448
33.9759	-0.3429	30.4719	0.3443
33.9775	-0.3423	30.4622	0.3438
33.9743	-0.3418	30.4703	0.3438
33.9759	-0.3418	30.4864	0.3431
33.9759	-0.3413	30.4912	0.3427
33.9711	-0.3406	30.4832	0.3427
33.9646	-0.3401	30.4832	0.342
33.9582	-0.3401	30.4784	0.3415
33.9646	-0.3395	30.4687	0.341
33.9711	-0.339	30.4638	0.341
33.9775	-0.3387	30.4606	0.3404
33.984	-0.3384	30.4638	0.3398
33.9775	-0.3378	30.459	0.3393
33.9727	-0.3371	30.4671	0.3393
33.9614	-0.3371	30.4655	0.3387
33.9533	-0.3366	30.4816	0.3382
33.9662	-0.3361	30.4848	0.3377
33.9824	-0.3355	30.4703	0.3377
33.9969	-0.3355	30.4687	0.337
33.9888	-0.3348	30.4751	0.3365
33.9759	-0.3344	30.4784	0.336
33.9517	-0.3344	30.4832	0.336
33.9421	-0.3338	30.4816	0.3354
33.9485	-0.3332	30.4784	0.3348
33.9533	-0.3326	30.4735	0.3344
33.9501	-0.3326	30.4784	0.3341
33.9582	-0.332	30.4848	0.3339
33.963	-0.3315	30.4977	0.3332
33.9679	-0.3312	30.5041	0.3327
33.963	-0.3309	30.5025	0.3324
33.9582	-0.3303	30.4961	0.3322
33.963	-0.3296	30.4784	0.3316
33.9775	-0.3296	30.4784	0.331
33.984	-0.3292	30.4735	0.3308
33.9759	-0.3292	30.4864	0.3306
33.9759	-0.328	30.4848	0.3298
33.9775	-0.328	30.4864	0.3294
33.9775	-0.3274	30.4735	0.3291
33.9679	-0.3268	30.4767	0.3288
33.9662	-0.3268	30.4767	0.3282
33.9759	-0.3263	30.4767	0.3277
33.9727	-0.3257	30.4767	0.3275
33.9743	-0.3251	30.4945	0.3272
33.9662	-0.3251	30.4961	0.3265
33.9598	-0.3245	30.4896	0.326
33.9566	-0.324	30.4864	0.3258
33.9533	-0.324	30.4832	0.3256
33.9485	-0.3233	30.4751	0.3249
33.955	-0.3229	30.4687	0.3244
33.9679	-0.3222	30.4671	0.3241
33.9679	-0.3222	30.4703	0.3239
33.9646	-0.3217	30.4767	0.3232
33.9679	-0.3211	30.4832	0.3227
33.9614	-0.3208	30.48	0.3222
33.963	-0.3205	30.4784	0.3222
33.9662	-0.3205	30.4784	0.3215
33.9711	-0.3193	30.4784	0.321
33.9759	-0.3193	30.4816	0.3206
33.963	-0.3188	30.5025	0.3206
33.9679	-0.3181	30.4993	0.32
33.9566	-0.3177	30.5074	0.3194
33.9533	-0.3177	30.5025	0.3188
33.9517	-0.317	30.4896	0.3186
33.9517	-0.3165	30.4848	0.3183
33.9582	-0.3165	30.4864	0.3178
33.9646	-0.3158	30.5025	0.3173
33.9598	-0.3153	30.5106	0.3171
33.963	-0.3146	30.5058	0.3167
33.9582	-0.3146	30.5009	0.3162
33.9517	-0.3141	30.488	0.3156
33.9533	-0.3137	30.4816	0.3153
33.963	-0.3133	30.4751	0.315
33.9679	-0.313	30.4816	0.3145
33.9695	-0.3123	30.4993	0.3139
33.9614	-0.3118	30.5025	0.3137
33.9582	-0.3118	30.5106	0.3134
33.9453	-0.3113	30.5138	0.3129
33.9421	-0.3106	30.4912	0.3123
33.9566	-0.3104	30.4896	0.312
33.9646	-0.3101	30.4896	0.3117
33.9679	-0.3095	30.4912	0.3112
33.9598	-0.309	30.4977	0.3106
33.9437	-0.309	30.4961	0.3103
33.9437	-0.3084	30.5025	0.31
33.9453	-0.3078	30.4977	0.3096
33.955	-0.3072	30.488	0.3089
33.9679	-0.3072	30.4832	0.3088
33.9743	-0.3067	30.4929	0.3084
33.9646	-0.3062	30.4993	0.3079
33.9614	-0.3059	30.4993	0.3074
33.963	-0.3056	30.4929	0.3068
33.9646	-0.305	30.4912	0.3068
33.9662	-0.3044	30.48	0.3062
33.9727	-0.3044	30.4751	0.3057
33.9791	-0.3038	30.4735	0.3053
33.9759	-0.3032	30.4896	0.305
33.9743	-0.3026	30.5041	0.3047
33.9662	-0.3026	30.5074	0.3041
33.9566	-0.3022	30.5106	0.3036
33.9533	-0.3017	30.5025	0.3033
33.9582	-0.3013	30.4816	0.303
33.9582	-0.3011	30.4767	0.3024
33.9743	-0.3004	30.4784	0.3019
33.9711	-0.2999	30.4864	0.3017
33.9727	-0.2999	30.4993	0.3015
33.9598	-0.2993	30.4912	0.3008
33.9582	-0.2987	30.4945	0.3003
33.9582	-0.2981	30.4977	0.3
33.9566	-0.2981	30.4912	0.2997
33.9614	-0.2975	30.5025	0.2991
33.9727	-0.297	30.5074	0.2986
33.9759	-0.297	30.5058	0.2983
33.9743	-0.2964	30.5106	0.2981
33.9679	-0.2959	30.509	0.2974
33.9646	-0.2953	30.509	0.297
33.9517	-0.2953	30.4961	0.2967
33.9614	-0.2947	30.4816	0.2964
33.9566	-0.2942	30.4896	0.2958
33.963	-0.2938	30.488	0.2952
33.9566	-0.2936	30.4993	0.295
33.963	-0.293	30.509	0.2947
33.955	-0.2924	30.5009	0.2941
33.9582	-0.2924	30.5025	0.2936
33.9662	-0.2918	30.5058	0.2934
33.9759	-0.2913	30.5009	0.2932
33.9759	-0.2908	30.5058	0.2925
33.9807	-0.2908	30.5138	0.292
33.9856	-0.2902	30.5186	0.2917
33.9711	-0.2896	30.5009	0.2914
33.9614	-0.2894	30.5058	0.2908
33.9711	-0.289	30.5186	0.2903
33.9711	-0.2884	30.5138	0.29
33.9727	-0.2879	30.4961	0.2898
33.9727	-0.2876	30.4961	0.2892
33.963	-0.2873	30.4896	0.2887
33.9566	-0.2868	30.4848	0.2881
33.9646	-0.2862	30.4896	0.2881
33.9598	-0.2862	30.4848	0.2875
33.9582	-0.2856	30.4848	0.287
33.9646	-0.2851	30.4912	0.2865
33.9695	-0.2845	30.4993	0.2865
33.9807	-0.2845	30.517	0.2859
33.9775	-0.284	30.5106	0.2853
33.9711	-0.2834	30.5106	0.2848
33.9662	-0.283	30.5122	0.2848
33.9646	-0.2828	30.517	0.2843
33.9662	-0.2822	30.5299	0.2838
33.9582	-0.2816	30.5203	0.2833
33.9582	-0.2816	30.5106	0.283
33.955	-0.2811	30.5106	0.2827
33.9517	-0.2804	30.5235	0.2822
33.9614	-0.28	30.5219	0.2817
33.9679	-0.28	30.5138	0.2813
33.9646	-0.2794	30.5025	0.281
33.9598	-0.2788	30.5009	0.2805
33.9646	-0.2782	30.5009	0.28
33.9743	-0.2782	30.5009	0.2796
33.9711	-0.2776	30.5106	0.2794
33.9695	-0.277	30.5203	0.2788
33.963	-0.277	30.5203	0.2783
33.9485	-0.2765	30.5122	0.278
33.9485	-0.276	30.5058	0.2777
33.9646	-0.2754	30.5138	0.2771
33.9646	-0.2754	30.5219	0.2767
33.9679	-0.2748	30.5332	0.2763
33.9614	-0.2743	30.5283	0.2761
33.9695	-0.2737	30.5283	0.2756
33.9566	-0.2737	30.5219	0.275
33.9533	-0.2731	30.5122	0.2747
33.9501	-0.2726	30.509	0.2744
33.9646	-0.272	30.5009	0.2738
33.9807	-0.272	30.5009	0.2733
33.984	-0.2714	30.5106	0.273
33.9824	-0.2708	30.509	0.2727
33.9888	-0.2708	30.5041	0.2722
33.9969	-0.2702	30.4945	0.2717
33.9985	-0.2697	30.4896	0.2714
34.0146	-0.2692	30.4961	0.2711
34.0114	-0.2692	30.517	0.2705
33.9985	-0.2686	30.5315	0.27
33.984	-0.268	30.5396	0.2697
33.9775	-0.2677	30.5525	0.2694
33.9711	-0.2674	30.5493	0.2688
33.9614	-0.2669	30.5364	0.2684
33.9711	-0.2663	30.5283	0.2684
33.9727	-0.2663	30.5219	0.2677
33.9759	-0.2658	30.517	0.2673
33.9759	-0.2652	30.5122	0.2666
33.9807	-0.2646	30.5219	0.2666
33.9775	-0.2646	30.5235	0.2661
33.9791	-0.264	30.5186	0.2656
33.9807	-0.2634	30.5235	0.2652
33.9775	-0.263	30.5186	0.2649
33.9936	-0.263	30.5203	0.2642
33.9969	-0.2627	30.5251	0.2637
33.9775	-0.2627	30.5219	0.2637
33.9824	-0.2627	30.517	0.2632
33.984	-0.2608	30.517	0.2625
33.9759	-0.2608	30.5122	0.2621
33.9824	-0.2606	30.509	0.2621
33.9775	-0.2599	30.5106	0.2615
33.984	-0.2589	30.5138	0.2609
33.9904	-0.2586	30.5122	0.2609
33.984	-0.2586	30.5074	0.2603
33.9872	-0.2586	30.5106	0.2597
33.9953	-0.2569	30.5074	0.2591
33.9985	-0.2569	30.5106	0.2591
33.984	-0.2562	30.5186	0.2586
33.984	-0.256	30.5138	0.258
33.984	-0.256	30.517	0.2577
33.9759	-0.2553	30.5186	0.2574
33.9824	-0.2543	30.5219	0.2567
33.963	-0.2537	30.5267	0.2563
33.9662	-0.2531	30.5219	0.2563
33.9695	-0.2531	30.5219	0.2558
33.9743	-0.2525	30.5138	0.2551
33.9727	-0.252	30.5106	0.2549
33.9679	-0.2515	30.5235	0.2546
33.9614	-0.2515	30.5493	0.254
33.9582	-0.2509	30.5525	0.2534
33.9566	-0.2503	30.5525	0.2534
33.9533	-0.2497	30.5444	0.2528
33.9501	-0.2497	30.5299	0.2522
33.955	-0.2492	30.5315	0.2516
33.9533	-0.2486	30.5283	0.2516
33.9533	-0.2486	30.5396	0.2511
33.9501	-0.248	30.5493	0.2507
33.9501	-0.2474	30.5525	0.2503
33.9453	-0.2469	30.5396	0.2499
33.9501	-0.2469	30.5348	0.2493
33.9517	-0.2463	30.5315	0.2488
33.9598	-0.2457	30.5267	0.2488
33.9598	-0.2453	30.5235	0.2483
33.9711	-0.2453	30.5235	0.2476
33.9582	-0.2447	30.5348	0.2474
33.9517	-0.2441	30.5315	0.2471
33.9421	-0.2435	30.5267	0.2464
33.9469	-0.2435	30.5203	0.246
33.9485	-0.243	30.5235	0.246
33.9614	-0.2424	30.5203	0.2453
33.9727	-0.242	30.5235	0.2448
33.9791	-0.2418	30.5299	0.2441
33.9662	-0.2412	30.5332	0.2441
33.9598	-0.2406	30.5364	0.2437
33.9566	-0.2406	30.5332	0.243
33.9517	-0.2401	30.538	0.243
33.955	-0.2396	30.538	0.2425
33.9711	-0.239	30.546	0.2418
33.9662	-0.239	30.5315	0.2413
33.9582	-0.2384	30.5315	0.2413
33.9598	-0.2378	30.538	0.2408
33.9598	-0.2376	30.5396	0.2401
33.9695	-0.2372	30.5348	0.2399
33.9824	-0.2367	30.5315	0.2397
33.9775	-0.2361	30.5364	0.239
33.9679	-0.2361	30.5348	0.2385
33.9743	-0.2356	30.5412	0.2385
33.9646	-0.235	30.5364	0.2378
33.9646	-0.2345	30.5348	0.2372
33.9566	-0.2345	30.5348	0.2372
33.9566	-0.2339	30.5348	0.2367
33.9614	-0.2333	30.5315	0.236
33.9727	-0.2328	30.5493	0.2358
33.9791	-0.2328	30.5541	0.2355
33.9743	-0.2322	30.5589	0.2349
33.9679	-0.2316	30.5477	0.2346
33.9469	-0.2313	30.546	0.2342
33.9533	-0.231	30.538	0.2337
33.955	-0.2304	30.5315	0.233
33.9679	-0.2299	30.5315	0.233
33.9775	-0.2299	30.5283	0.2324
33.9743	-0.2293	30.5251	0.2319
33.9679	-0.2288	30.5251	0.2319
33.9614	-0.2282	30.5299	0.2312
33.963	-0.2282	30.5251	0.2307
33.9614	-0.2276	30.5283	0.2304
33.9646	-0.2272	30.538	0.2301
33.9695	-0.2266	30.546	0.2295
33.9598	-0.2266	30.5477	0.2289
33.9598	-0.226	30.5573	0.2289
33.9469	-0.2254	30.567	0.2282
33.9453	-0.2251	30.5557	0.2279
33.9533	-0.2248	30.5493	0.2276
33.9695	-0.2242	30.5332	0.227
33.9743	-0.2237	30.5235	0.2264
33.9759	-0.2237	30.5332	0.2264
33.9791	-0.2231	30.5493	0.2257
33.9679	-0.2226	30.5541	0.2252
33.9582	-0.222	30.5654	0.2252
33.9453	-0.222	30.5444	0.2245
33.9501	-0.2215	30.5444	0.2241
33.9485	-0.2208	30.5332	0.2238
33.9614	-0.2205	30.5235	0.2234
33.9743	-0.2203	30.5428	0.223
33.9759	-0.2196	30.5444	0.2226
33.9646	-0.2191	30.5477	0.2223
33.9469	-0.2191	30.5412	0.2216
33.9501	-0.2186	30.5396	0.2211
33.9485	-0.218	30.5364	0.2211
33.9566	-0.2176	30.5364	0.2205
33.9662	-0.2176	30.5396	0.2201
33.9775	-0.2169	30.546	0.2198
33.9775	-0.2164	30.5477	0.2191
33.9566	-0.2158	30.5573	0.2186
33.9453	-0.2158	30.5541	0.2186
33.9437	-0.2152	30.5444	0.2179
33.9469	-0.2146	30.5283	0.2176
33.9437	-0.2141	30.5283	0.2173
33.9437	-0.2141	30.5283	0.2166
33.9453	-0.2135	30.5267	0.2161
33.9292	-0.2128	30.5219	0.2161
33.9276	-0.2128	30.5186	0.2154
33.934	-0.2124	30.5267	0.2148
33.9437	-0.2118	30.5219	0.2148
33.9404	-0.2112	30.5138	0.2143
33.9501	-0.2112	30.5251	0.2136
33.9566	-0.2107	30.5267	0.2136
33.9598	-0.2101	30.5348	0.213
33.9614	-0.2098	30.5396	0.2124
33.9501	-0.2095	30.5364	0.2121
33.9485	-0.2089	30.5332	0.2118
33.9437	-0.2084	30.5267	0.2113
33.955	-0.2084	30.5315	0.211
33.963	-0.2078	30.5332	0.2106
33.9711	-0.2072	30.5557	0.2099
33.9679	-0.2068	30.5589	0.2095
33.9582	-0.2068	30.5493	0.2095
33.9485	-0.2061	30.5396	0.2089
33.9582	-0.2056	30.5348	0.2085
33.963	-0.2052	30.5428	0.2081
33.9775	-0.2049	30.5477	0.2075
33.9807	-0.2044	30.5541	0.207
33.984	-0.2037	30.5606	0.207
33.9807	-0.2037	30.5477	0.2064
33.9759	-0.2032	30.5332	0.206
33.9662	-0.2025	30.5348	0.2057
33.963	-0.2025	30.5348	0.205
33.9727	-0.2021	30.5315	0.2048
33.984	-0.2014	30.5412	0.2045
33.9824	-0.2011	30.5573	0.2039
33.9888	-0.2008	30.5557	0.2032
33.9969	-0.2002	30.5541	0.2032
33.9936	-0.1996	30.5477	0.2027
33.992	-0.1996	30.5477	0.202
33.9904	-0.1989	30.5477	0.202
33.992	-0.1987	30.5541	0.2014
33.9824	-0.1984	30.5622	0.2008
33.9888	-0.1977	30.5638	0.2005
33.9904	-0.1971	30.5654	0.2002
33.9759	-0.1971	30.567	0.1996
33.9711	-0.1964	30.567	0.1993
33.9679	-0.1962	30.5541	0.199
33.9662	-0.1959	30.5573	0.1983
33.9711	-0.1952	30.5541	0.1981
33.9807	-0.1946	30.5589	0.1979
33.9759	-0.1946	30.5702	0.1972
33.9679	-0.1939	30.5606	0.1965
33.9646	-0.1937	30.5477	0.1965
33.9598	-0.1935	30.5444	0.1959
33.9695	-0.1928	30.5428	0.1956
33.984	-0.1921	30.5396	0.1954
33.9904	-0.1921	30.5525	0.1947
33.9775	-0.1914	30.5589	0.1941
33.9791	-0.1909	30.5638	0.1941
33.9775	-0.1909	30.5606	0.1934
33.9743	-0.1903	30.5622	0.1931
33.9662	-0.1898	30.5525	0.1929
33.9743	-0.1895	30.5283	0.1922
33.9775	-0.1892	30.5315	0.1916
33.9953	-0.1886	30.5412	0.1916
34.0065	-0.188	30.546	0.1909
33.9953	-0.188	30.5573	0.1906
33.9872	-0.1875	30.567	0.1904
33.9824	-0.1869	30.5557	0.1897
33.9824	-0.1863	30.546	0.1894
33.9888	-0.1863	30.5444	0.1891
33.992	-0.1858	30.546	0.1884
33.9985	-0.1853	30.5525	0.1879
33.9872	-0.185	30.567	0.1879
33.9888	-0.1847	30.5734	0.1872
33.9969	-0.1841	30.5606	0.1868
34.0049	-0.1835	30.5606	0.1868
33.9969	-0.1835	30.5541	0.1861
34.0017	-0.183	30.5509	0.1856
33.9985	-0.1823	30.5428	0.1852
33.9936	-0.1819	30.5396	0.1849
33.9888	-0.1819	30.5444	0.1843
33.9856	-0.1813	30.5541	0.1838
33.9824	-0.1806	30.5541	0.1838
33.9775	-0.1802	30.5477	0.1831
33.9727	-0.1802	30.546	0.1826
33.9695	-0.1795	30.5525	0.1826
33.9791	-0.1791	30.5589	0.1819
33.9807	-0.1791	30.5557	0.1813
33.9743	-0.1783	30.5734	0.181
33.9695	-0.1778	30.5686	0.1808
33.9695	-0.1773	30.5493	0.1801
33.9711	-0.1773	30.5477	0.1798
33.9824	-0.1767	30.5477	0.1796
33.984	-0.1761	30.5541	0.1789
33.9872	-0.1758	30.5509	0.1786
33.9695	-0.1754	30.5525	0.1782
33.9711	-0.175	30.5541	0.1776
33.9614	-0.1744	30.5428	0.1771
33.9759	-0.1744	30.5396	0.1771
33.9856	-0.1739	30.5412	0.1764
33.9936	-0.1731	30.5412	0.1761
34.0033	-0.1727	30.5444	0.1757
34.0049	-0.1727	30.5525	0.1751
34.0033	-0.1722	30.5509	0.1746
33.9953	-0.1715	30.5509	0.1746
33.9856	-0.171	30.546	0.174
33.984	-0.171	30.5428	0.1736
33.9824	-0.1703	30.5348	0.1733
33.9791	-0.1697	30.5412	0.1726
33.9807	-0.1697	30.5348	0.1722
33.9824	-0.1692	30.5477	0.1722
33.9759	-0.1688	30.5557	0.1715
33.9695	-0.1682	30.5557	0.1709
33.9695	-0.1682	30.5477	0.1709
33.9791	-0.1676	30.5396	0.1703
33.9775	-0.167	30.5299	0.1697
33.9856	-0.1664	30.5251	0.1694
33.9791	-0.1664	30.5477	0.1692
33.9727	-0.1658	30.5622	0.1685
33.9695	-0.1652	30.5622	0.1682
33.9711	-0.1652	30.5686	0.168
33.9695	-0.1647	30.567	0.1673
33.9759	-0.1641	30.5573	0.1667
33.9936	-0.1635	30.5573	0.1667
33.9856	-0.1635	30.5525	0.166
33.9775	-0.1629	30.5589	0.1657
33.9775	-0.1624	30.5606	0.1655
33.9759	-0.1621	30.5573	0.1648
33.9695	-0.1618	30.5638	0.1642
33.9775	-0.1612	30.5638	0.1642
33.9727	-0.1606	30.567	0.1635
33.9791	-0.1606	30.5654	0.1632
33.9824	-0.16	30.5638	0.163
33.9711	-0.1595	30.567	0.1623
33.9646	-0.1589	30.5783	0.1616
33.9582	-0.1589	30.567	0.1616
33.963	-0.1583	30.5477	0.1609
33.9775	-0.1579	30.5477	0.1607
33.9807	-0.1571	30.5493	0.1604
33.9904	-0.1571	30.5541	0.1597
33.9856	-0.1565	30.5606	0.1591
33.9775	-0.156	30.5654	0.1591
33.9807	-0.156	30.5622	0.1584
33.9791	-0.1555	30.5622	0.1581
33.9711	-0.1548	30.5573	0.158
33.9791	-0.1544	30.5525	0.1573
33.9824	-0.1544	30.5606	0.1566
33.9904	-0.1538	30.5686	0.1566
33.9888	-0.1532	30.567	0.1561
33.9904	-0.1527	30.5718	0.1555
33.9807	-0.1527	30.5799	0.1555
33.9872	-0.1521	30.567	0.1548
33.9824	-0.1515	30.5638	0.1543
33.9856	-0.151	30.5702	0.1543
33.9856	-0.151	30.5573	0.1537
33.9888	-0.1503	30.5686	0.1531
33.9807	-0.1499	30.5783	0.1528
33.9711	-0.1499	30.5767	0.1525
33.9791	-0.1492	30.567	0.1518
33.9856	-0.1487	30.5606	0.1516
33.9904	-0.1481	30.5493	0.1513
33.992	-0.1481	30.5428	0.1506
33.9904	-0.1475	30.5477	0.1503
33.9904	-0.1471	30.5509	0.15
33.992	-0.1466	30.5622	0.1494
33.9807	-0.1463	30.5686	0.1488
33.984	-0.1459	30.5799	0.1488
33.984	-0.1452	30.5702	0.1481
33.9969	-0.1452	30.5686	0.1478
33.9969	-0.1448	30.567	0.1475
33.9953	-0.1442	30.5654	0.147
33.9953	-0.1436	30.5654	0.1463
33.984	-0.1436	30.5751	0.1463
33.9775	-0.1431	30.5767	0.1456
33.9807	-0.1424	30.5718	0.1453
33.9904	-0.1419	30.5541	0.1449
33.9888	-0.1419	30.5477	0.1445
33.9888	-0.1412	30.5477	0.1438
33.9936	-0.1408	30.5557	0.1438
33.9953	-0.1408	30.5622	0.1432
33.9904	-0.1401	30.5622	0.1429
33.9936	-0.1396	30.5573	0.1425
33.9985	-0.1391	30.5541	0.142
33.9936	-0.1391	30.5557	0.1413
34.0065	-0.1384	30.5477	0.1413
33.9985	-0.1379	30.5444	0.1407
34.0001	-0.1376	30.5509	0.1403
33.9775	-0.1373	30.5654	0.14
33.9775	-0.1368	30.5686	0.1395
33.9759	-0.1361	30.5718	0.1392
33.9807	-0.1361	30.5751	0.1388
33.9824	-0.1356	30.5751	0.1382
33.9759	-0.135	30.567	0.1376
33.9824	-0.1345	30.5718	0.1376
33.9872	-0.1345	30.5751	0.137
33.9824	-0.134	30.5799	0.1363
33.9807	-0.1333	30.5751	0.1363
33.9856	-0.1331	30.5767	0.1359
33.984	-0.1328	30.5654	0.1351
34.0001	-0.1321	30.5654	0.1349
34.0178	-0.1316	30.5654	0.1347
34.0114	-0.1316	30.5751	0.134
34.0017	-0.131	30.5831	0.1337
34.0065	-0.1304	30.5734	0.1334
33.9969	-0.13	30.5767	0.1329
33.9872	-0.13	30.5734	0.1326
33.9856	-0.1293	30.5702	0.1322
33.9888	-0.1289	30.5799	0.1316
33.992	-0.1283	30.5702	0.1311
33.9824	-0.1283	30.5686	0.1311
33.9743	-0.1277	30.5734	0.1304
33.9775	-0.127	30.5783	0.1301
33.9824	-0.127	30.5718	0.1298
33.984	-0.1265	30.5606	0.1291
33.9904	-0.1259	30.5622	0.1286
33.992	-0.1253	30.567	0.1286
33.9872	-0.1253	30.5783	0.1279
33.9791	-0.1248	30.5847	0.1276
33.9743	-0.1242	30.5831	0.1273
33.9711	-0.124	30.5783	0.1266
33.9662	-0.1237	30.5799	0.1261
33.9759	-0.1231	30.5767	0.1261
33.9856	-0.1225	30.5912	0.1254
33.9904	-0.1225	30.588	0.1251
33.9824	-0.1219	30.588	0.1248
33.9807	-0.1213	30.6025	0.1241
33.9743	-0.1208	30.6073	0.1238
33.9759	-0.1208	30.5992	0.1236
33.9743	-0.1201	30.5912	0.1236
33.984	-0.1197	30.5799	0.1229
33.984	-0.1194	30.5799	0.1223
33.9759	-0.1191	30.5944	0.1217
33.9775	-0.1185	30.6073	0.1211
33.9679	-0.1179	30.5928	0.1211
33.9711	-0.1179	30.5928	0.1206
33.9727	-0.1174	30.5992	0.1199
33.9759	-0.1168	30.5928	0.1196
33.984	-0.1162	30.5928	0.1192
33.9888	-0.1162	30.5992	0.1188
34.0081	-0.1157	30.6025	0.1181
33.9872	-0.1151	30.6057	0.1181
33.984	-0.1145	30.5976	0.1176
33.9791	-0.1145	30.596	0.117
33.9824	-0.1139	30.588	0.117
33.9791	-0.1134	30.5928	0.1165
33.9824	-0.1134	30.5912	0.1158
33.984	-0.1128	30.5896	0.1155
33.9807	-0.1122	30.596	0.1151
33.984	-0.1117	30.6025	0.1146
33.9888	-0.1117	30.6041	0.114
33.9824	-0.1111	30.5928	0.114
33.9872	-0.1105	30.5847	0.1133
33.9936	-0.1102	30.5815	0.1131
33.9953	-0.11	30.5783	0.1128
34.0098	-0.1094	30.5912	0.1121
34.0194	-0.1087	30.5992	0.1115
34.0081	-0.1087	30.6089	0.1115
33.9872	-0.1082	30.6202	0.1108
33.9872	-0.1076	30.625	0.1105
33.984	-0.107	30.6266	0.1103
33.992	-0.107	30.6105	0.1096
33.9969	-0.1064	30.5992	0.109
33.9888	-0.1059	30.5912	0.109
33.9807	-0.1059	30.5912	0.1083
33.9727	-0.1053	30.596	0.108
33.9953	-0.1047	30.5976	0.1078
33.9969	-0.1042	30.6025	0.1072
34.013	-0.1042	30.6008	0.1065
34.0162	-0.1037	30.6057	0.1065
34.0081	-0.1032	30.6041	0.1058
34.0017	-0.1028	30.6186	0.1056
33.9969	-0.1025	30.6234	0.1053
33.9888	-0.1019	30.6234	0.1047
33.9807	-0.1013	30.6186	0.1044
33.9759	-0.1011	30.617	0.104
33.9856	-0.1008	30.6186	0.1034
33.9936	-0.1003	30.6105	0.1029
33.9969	-0.0997	30.6025	0.1029
33.984	-0.0997	30.6137	0.1022
33.9775	-0.0992	30.6154	0.1019
33.9679	-0.0986	30.6186	0.1015
33.9695	-0.098	30.6025	0.1009
33.9759	-0.098	30.5976	0.1003
33.9872	-0.0974	30.6025	0.1003
33.9888	-0.0969	30.6073	0.0997
33.9791	-0.0966	30.6105	0.0991
33.9775	-0.0963	30.6347	0.0991
33.9953	-0.0957	30.6428	0.0985
34.0049	-0.0952	30.6428	0.098
34.0081	-0.0952	30.6331	0.0976
34.0049	-0.0946	30.6266	0.0973
34.0065	-0.094	30.617	0.0968
34.0033	-0.0934	30.6121	0.0963
34.0033	-0.0934	30.6154	0.0963
34.0001	-0.0928	30.6186	0.0957
33.9791	-0.0924	30.6137	0.0951
33.9727	-0.0918	30.6234	0.0945
33.9791	-0.0918	30.6057	0.0945
33.9888	-0.0911	30.6105	0.0939
33.9904	-0.0905	30.617	0.0933
33.9936	-0.0905	30.6282	0.0933
33.9969	-0.09	30.6234	0.0927
33.9969	-0.0895	30.6218	0.0922
34.0001	-0.0889	30.6266	0.0919
34.0033	-0.0889	30.6282	0.0915
33.992	-0.0883	30.6444	0.091
33.9953	-0.0877	30.6282	0.0903
33.992	-0.0874	30.6347	0.0903
33.9856	-0.0872	30.6379	0.0899
33.9824	-0.0866	30.6347	0.0893
33.9775	-0.086	30.6315	0.0887
33.9759	-0.086	30.6266	0.0887
33.9824	-0.0854	30.6282	0.0882
34.0017	-0.0849	30.6154	0.0876
34.0049	-0.0847	30.6105	0.0873
34.0081	-0.0843	30.6186	0.087
33.9985	-0.0836	30.6315	0.0864
33.984	-0.083	30.625	0.0859
33.9743	-0.083	30.6234	0.0859
33.9614	-0.0826	30.6089	0.0852
33.9775	-0.082	30.6121	0.0848
33.9824	-0.0815	30.617	0.0842
33.992	-0.0815	30.6186	0.0842
34.0001	-0.0808	30.6363	0.0836
33.9904	-0.0803	30.6428	0.0831
33.9969	-0.0803	30.654	0.0828
33.9953	-0.0797	30.6411	0.0824
33.992	-0.0791	30.6299	0.0818
33.992	-0.0785	30.625	0.0812
33.9969	-0.0785	30.6266	0.0812
33.9985	-0.0779	30.6202	0.0807
33.9936	-0.0775	30.6202	0.0801
33.984	-0.0772	30.6282	0.0796
33.9759	-0.0769	30.6282	0.0796
33.9695	-0.0762	30.6282	0.0789
33.9791	-0.0757	30.6186	0.0785
33.984	-0.0757	30.6073	0.0785
33.984	-0.0751	30.6025	0.0778
33.9953	-0.0745	30.6105	0.0773
33.9969	-0.074	30.6057	0.0767
33.9872	-0.074	30.6154	0.0767
33.9743	-0.0733	30.6202	0.0761
33.9791	-0.0728	30.6218	0.0756
33.9791	-0.0728	30.6137	0.0752
33.9743	-0.0722	30.6154	0.0749
33.984	-0.0716	30.6282	0.0743
33.9872	-0.0711	30.6202	0.0738
33.9904	-0.0711	30.6218	0.0738
33.9969	-0.0705	30.6266	0.0733
33.9936	-0.07	30.6154	0.0726
33.9904	-0.0697	30.6089	0.0722
34.0033	-0.0694	30.6089	0.0722
34.021	-0.0688	30.6041	0.0715
34.0162	-0.0682	30.6041	0.071
34.0114	-0.0682	30.6137	0.071
34.0001	-0.0676	30.6186	0.0703
33.9936	-0.067	30.6186	0.0698
33.9936	-0.0664	30.6137	0.0692
33.992	-0.0664	30.6089	0.0692
33.9953	-0.066	30.6137	0.0687
33.9936	-0.0655	30.6105	0.0681
33.9969	-0.0651	30.6186	0.0678
33.9953	-0.0649	30.6315	0.0675
33.9856	-0.0642	30.6411	0.067
33.9985	-0.0637	30.6444	0.0663
33.9985	-0.0637	30.6411	0.0663
34.0017	-0.0631	30.6282	0.0658
33.992	-0.0625	30.6234	0.0652
33.9888	-0.0619	30.625	0.0647
33.9775	-0.0619	30.6299	0.0647
33.9727	-0.0613	30.6347	0.0642
33.9807	-0.0607	30.625	0.0635
33.9791	-0.0607	30.6137	0.0633
33.9824	-0.0602	30.617	0.063
33.984	-0.0596	30.625	0.0624
33.9936	-0.059	30.6186	0.0618
33.992	-0.059	30.6154	0.0618
33.9807	-0.0585	30.6331	0.0612
33.9936	-0.0579	30.6299	0.0607
34.0001	-0.0576	30.6282	0.0601
34.0114	-0.0573	30.6315	0.0601
34.0065	-0.0567	30.6315	0.0595
34.0033	-0.0562	30.6266	0.0589
33.9969	-0.0562	30.6154	0.0589
34.0017	-0.0556	30.6105	0.0584
33.9856	-0.055	30.6041	0.0578
33.9775	-0.0544	30.5992	0.0572
33.9711	-0.0544	30.596	0.0572
33.9791	-0.0539	30.5896	0.0567
33.9791	-0.0533	30.596	0.056
33.9888	-0.0533	30.6025	0.0558
33.9888	-0.0527	30.6105	0.0555
33.9872	-0.0521	30.6105	0.0549
33.9695	-0.0516	30.6154	0.0544
33.9711	-0.0516	30.6186	0.0544
33.9646	-0.051	30.6282	0.0538
33.9711	-0.0504	30.6315	0.0533
33.984	-0.0501	30.6331	0.0528
33.9969	-0.0499	30.6266	0.0528
33.9904	-0.0493	30.6315	0.0521
33.984	-0.0487	30.6476	0.0516
33.9888	-0.0487	30.6444	0.0513
33.9856	-0.0481	30.6428	0.051
33.9872	-0.0475	30.6379	0.0504
33.9904	-0.0471	30.6363	0.0497
33.9872	-0.0471	30.6347	0.0497
33.9904	-0.0465	30.6444	0.0492
33.9888	-0.0459	30.6379	0.0487
33.9807	-0.0456	30.6379	0.0481
33.9679	-0.0453	30.6363	0.0481
33.9727	-0.0448	30.6315	0.0475
33.9824	-0.0442	30.6186	0.0469
33.9904	-0.0442	30.6105	0.0464
33.9969	-0.0436	30.6137	0.0464
33.992	-0.043	30.6137	0.0459
33.9904	-0.0424	30.6186	0.0454
33.9888	-0.0424	30.6282	0.0447
33.9856	-0.0418	30.6282	0.0447
33.9759	-0.0412	30.6137	0.0443
33.9807	-0.0412	30.6154	0.0438
33.9775	-0.0407	30.6186	0.0433
33.9743	-0.0401	30.6202	0.0429
33.9614	-0.0396	30.6218	0.0426
33.9614	-0.0396	30.6234	0.0421
33.9614	-0.039	30.6347	0.0416
33.9646	-0.0384	30.6363	0.0413
33.9791	-0.0382	30.6363	0.0409
33.9872	-0.0379	30.6315	0.0405
33.9791	-0.0373	30.6315	0.04
33.9775	-0.0367	30.6363	0.0396
33.9711	-0.0367	30.6347	0.0393
33.9501	-0.0361	30.6315	0.0388
33.9517	-0.0355	30.6347	0.0383
33.9469	-0.0349	30.6315	0.0379
33.9582	-0.0349	30.6105	0.0376
33.9775	-0.0344	30.6105	0.0371
33.9872	-0.0338	30.6137	0.0367
33.9904	-0.0338	30.6186	0.0362
33.9791	-0.0332	30.6363	0.0362
33.9791	-0.0327	30.6428	0.0355
33.9759	-0.0321	30.6331	0.035
33.9775	-0.0321	30.6282	0.0345
33.9791	-0.0315	30.6218	0.0342
33.9888	-0.0309	30.6218	0.034
33.9872	-0.0307	30.6218	0.0333
33.984	-0.0303	30.617	0.0329
33.9727	-0.0298	30.6186	0.0326
33.9695	-0.0292	30.6105	0.0324
33.9727	-0.0292	30.6121	0.0317
33.9695	-0.0287	30.6137	0.0312
33.984	-0.0282	30.6105	0.0309
33.9969	-0.0276	30.6089	0.0306
33.9985	-0.0276	30.6137	0.03
33.9904	-0.027	30.6186	0.0295
33.992	-0.0264	30.6186	0.0293
33.9743	-0.0258	30.6186	0.029
33.9679	-0.0258	30.6154	0.0283
33.9711	-0.0252	30.6154	0.0279
33.9807	-0.0246	30.6186	0.0276
33.9856	-0.0246	30.6202	0.0273
33.984	-0.024	30.6137	0.0267
33.9743	-0.0235	30.6137	0.0262
33.9775	-0.023	30.6137	0.0259
33.9775	-0.023	30.6073	0.0257
33.9775	-0.0224	30.6202	0.025
33.9824	-0.0219	30.6154	0.0245
33.9856	-0.0216	30.617	0.0243
33.9904	-0.0213	30.6073	0.0241
33.9969	-0.0207	30.625	0.0234
33.9969	-0.0202	30.6379	0.0229
33.9872	-0.0202	30.6444	0.0226
33.9888	-0.0195	30.6347	0.0224
33.9791	-0.019	30.6282	0.0217
33.9888	-0.0184	30.617	0.0212
33.9969	-0.0184	30.6105	0.021
34.0049	-0.0178	30.6331	0.0207
34.0081	-0.0173	30.6331	0.02
33.992	-0.017	30.6299	0.0196
33.9807	-0.0167	30.6299	0.0193
33.9904	-0.0162	30.6186	0.019
33.992	-0.0156	30.6154	0.0185
33.984	-0.0156	30.6121	0.018
33.992	-0.015	30.6105	0.0174
33.9888	-0.0145	30.6282	0.0174
33.9679	-0.0138	30.6379	0.0169
33.963	-0.0138	30.6508	0.0164
33.9566	-0.0133	30.654	0.0159
33.9662	-0.0127	30.6395	0.0156
33.9743	-0.0122	30.6299	0.0153
33.9888	-0.0122	30.625	0.0147
33.9743	-0.0118	30.6154	0.0142
33.9711	-0.0111	30.617	0.014
33.9501	-0.0108	30.6234	0.0137
33.9582	-0.0106	30.6282	0.0131
33.9646	-0.0099	30.625	0.0126
33.9807	-0.0094	30.6186	0.0123
34.0098	-0.0094	30.6218	0.0121
34.0162	-0.0087	30.6282	0.0114
34.0162	-0.0082	30.6331	0.0109
33.9953	-0.0078	30.6379	0.0109
33.9743	-0.0078	30.6395	0.0102
33.9743	-0.007	30.6363	0.0098
33.9856	-0.0066	30.6347	0.0091
33.9985	-0.0061	30.6347	0.0091
33.9953	-0.0061	30.6363	0.0086
33.9856	-0.0054	30.6379	0.0079
33.9662	-0.0049	30.6476	0.0079
33.955	-0.0046	30.6573	0.0074
33.9453	-0.0043	30.6411	0.0067
33.9566	-0.0037	30.6476	0.0063
33.9679	-0.0031	30.6395	0.0063
33.9775	-0.0031	30.6315	0.0057
33.9904	-0.0025	30.625	0.0051
33.992	-0.0021	30.6347	0.0048
33.984	-0.0015	30.6492	0.0046
33.984	-0.0015	30.6556	0.004
33.9743	-0.0009	30.6411	0.0034
33.9743	-0.0004	30.6186	0.0034
33.9824	0.0003	30.6218	0.0028
33.992	0.0003	30.6315	0.0023
33.9953	0.0008	30.6363	0.0019
34.0081	0.0013	30.6476	0.0017
34.0114	0.002	30.6556	0.0011
34.0081	0.002	30.654	0.0005
34.0001	0.0024	30.6428	0.0005
34.0001	0.003	30.6282	-0.0001
34.0049	0.0036	30.6266	-0.0007
34.0049	0.0036	30.6347	-0.0013
34.0001	0.0042	30.6428	-0.0013
33.9953	0.0047	30.6476	-0.0019
33.9872	0.0054	30.646	-0.0025
33.9904	0.0054	30.6411	-0.0025
33.9985	0.0058	30.6315	-0.003
34.0178	0.0063	30.6234	-0.0037
34.0098	0.007	30.6186	-0.0041
34.0065	0.007	30.6282	-0.0041
33.9872	0.0075	30.6379	-0.0047
33.9727	0.0081	30.6589	-0.0052
33.9679	0.0084	30.6476	-0.0056
33.9743	0.0086	30.6411	-0.0058
33.9743	0.0093	30.6282	-0.0064
33.9791	0.0098	30.6186	-0.007
33.984	0.0098	30.6234	-0.007
33.9759	0.0103	30.6234	-0.0076
33.9727	0.0109	30.6331	-0.0081
33.9662	0.0115	30.6379	-0.0088
33.9662	0.0115	30.6331	-0.0088
33.9662	0.0121	30.6266	-0.0093
33.9856	0.0126	30.6266	-0.0099
33.9856	0.0131	30.625	-0.0099
33.9807	0.0131	30.6186	-0.0105
33.9727	0.0138	30.625	-0.0111
33.9662	0.0144	30.6395	-0.0115
33.9582	0.0144	30.6379	-0.0115
33.9614	0.0149	30.6266	-0.0121
33.9775	0.0154	30.6186	-0.0127
33.984	0.0161	30.6137	-0.0131
33.9807	0.0161	30.6041	-0.0133
33.9791	0.0168	30.6105	-0.0139
33.9662	0.0172	30.6121	-0.0145
33.963	0.0172	30.6186	-0.0145
33.9646	0.0178	30.6347	-0.015
33.9598	0.0184	30.6395	-0.0156
33.9679	0.0189	30.6395	-0.0159
33.9824	0.0189	30.6363	-0.0162
33.9904	0.0195	30.6315	-0.0168
33.9824	0.02	30.6347	-0.0174
33.9824	0.0205	30.6492	-0.0174
33.9759	0.0205	30.6508	-0.018
33.9711	0.0212	30.646	-0.0185
33.9791	0.0217	30.6428	-0.019
34.0001	0.022	30.6428	-0.019
34.0081	0.0222	30.6315	-0.0196
34.0033	0.0229	30.6363	-0.0201
33.9759	0.0234	30.6428	-0.0205
33.955	0.0234	30.6428	-0.0213
33.9501	0.0241	30.625	-0.0219
33.9582	0.0246	30.6363	-0.0225
33.9679	0.0252	30.6331	-0.023
33.9791	0.0252	30.6363	-0.023
33.9872	0.0257	30.6395	-0.0235
33.9727	0.0262	30.6379	-0.0241
33.9582	0.0268	30.6508	-0.0243
33.9533	0.0268	30.6395	-0.0246
33.9437	0.0275	30.6395	-0.0253
33.9517	0.028	30.646	-0.0258
33.9711	0.028	30.6492	-0.0258
33.9775	0.0286	30.6428	-0.0264
33.9872	0.0292	30.6363	-0.027
33.9727	0.0297	30.6347	-0.0274
33.9582	0.0297	30.6331	-0.0276
33.9485	0.0303	30.6363	-0.0282
33.9501	0.0308	30.6444	-0.0288
33.9598	0.0311	30.6444	-0.0288
33.9695	0.0313	30.6379	-0.0293
33.9695	0.032	30.6347	-0.0299
33.9711	0.0325	30.6234	-0.0304
33.9807	0.0325	30.6186	-0.0304
33.9856	0.0332	30.6347	-0.031
33.9727	0.0337	30.6476	-0.0316
33.9582	0.0343	30.6492	-0.0316
33.9566	0.0343	30.6556	-0.0322
33.963	0.0349	30.6428	-0.0328
33.9695	0.0353	30.6379	-0.0333
33.9679	0.0359	30.6395	-0.0333
33.9679	0.0359	30.6444	-0.0339
33.9646	0.0364	30.6492	-0.0345
33.963	0.037	30.6428	-0.0349
33.9743	0.0373	30.6508	-0.0351
33.9743	0.0376	30.6524	-0.0356
33.9824	0.0381	30.6428	-0.0362
33.9824	0.0388	30.6202	-0.0362
33.9807	0.0388	30.6154	-0.0368
33.9695	0.0394	30.617	-0.0374
33.955	0.04	30.6218	-0.038
33.9517	0.0404	30.6218	-0.038
33.9598	0.0404	30.6266	-0.0385
33.9566	0.0409	30.6282	-0.0391
33.9711	0.0416	30.6266	-0.0391
33.9759	0.0421	30.6202	-0.0397
33.9662	0.0421	30.6121	-0.0403
33.9614	0.0428	30.6202	-0.0407
33.9566	0.0433	30.6282	-0.0407
33.9598	0.0433	30.6282	-0.0414
33.9614	0.044	30.6331	-0.0419
33.9711	0.0445	30.6347	-0.0423
33.9711	0.0448	30.6395	-0.0425
33.9775	0.0451	30.6444	-0.0431
33.9727	0.0456	30.6331	-0.0437
33.9582	0.0463	30.6444	-0.0437
33.9533	0.0463	30.6428	-0.0443
33.9743	0.0465	30.6444	-0.0449
33.9679	0.0483	30.6476	-0.0451
33.9662	0.0483	30.6379	-0.0455
33.9646	0.0488	30.6411	-0.046
33.9695	0.0495	30.6347	-0.0466
33.9759	0.0495	30.6347	-0.0466
33.9759	0.0499	30.6299	-0.0472
33.9679	0.0505	30.6347	-0.0478
33.9775	0.051	30.6347	-0.0483
33.9904	0.051	30.6347	-0.0483
34.0033	0.0517	30.6379	-0.0489
33.9936	0.0522	30.6428	-0.0495
34.0033	0.0522	30.6444	-0.0495
34.0017	0.0529	30.6508	-0.0501
33.9856	0.0534	30.6508	-0.0507
33.9743	0.0537	30.6395	-0.0507
33.9533	0.0541	30.6379	-0.0513
33.9388	0.0546	30.6266	-0.0519
33.9388	0.0553	30.6266	-0.0523
33.9485	0.0553	30.6347	-0.0525
33.9566	0.0559	30.6379	-0.053
33.9598	0.0564	30.6395	-0.0534
33.963	0.0564	30.6492	-0.0538
33.9695	0.0571	30.6524	-0.0543
33.9679	0.0575	30.6508	-0.0549
33.9695	0.0578	30.6395	-0.0549
33.9711	0.0582	30.6299	-0.0555
33.9775	0.0587	30.6154	-0.0561
33.9775	0.0594	30.6137	-0.0561
33.9695	0.0594	30.6154	-0.0567
33.963	0.06	30.6202	-0.0574
33.9679	0.0603	30.6202	-0.0574
33.9791	0.0607	30.6121	-0.058
33.9727	0.0612	30.6089	-0.0586
33.9598	0.0618	30.6137	-0.0589
33.9582	0.0618	30.6105	-0.0592
33.9614	0.0625	30.6137	-0.0597
33.9533	0.0628	30.6299	-0.06
33.9453	0.0632	30.6363	-0.0603
33.9388	0.0637	30.6379	-0.0609
33.9356	0.0644	30.6299	-0.0612
33.9372	0.0644	30.6186	-0.0615
33.9517	0.065	30.6202	-0.0622
33.9614	0.0653	30.6202	-0.0628
33.9679	0.0657	30.6202	-0.0628
33.9695	0.0662	30.6282	-0.0634
33.9646	0.0665	30.6202	-0.0639
33.955	0.0668	30.617	-0.0639
33.9485	0.0675	30.6073	-0.0646
33.955	0.068	30.6025	-0.0652
33.963	0.068	30.6089	-0.0655
33.9759	0.0687	30.6202	-0.0657
33.9759	0.0693	30.6186	-0.0663
33.9646	0.0693	30.6121	-0.0666
33.9485	0.0699	30.6186	-0.0669
33.9437	0.0705	30.617	-0.0676
33.9356	0.0708	30.6057	-0.0678
33.9356	0.071	30.6025	-0.0682
33.9469	0.0716	30.6186	-0.0688
33.9501	0.0719	30.6299	-0.0694
33.9582	0.0723	30.6428	-0.0694
33.9485	0.0729	30.6363	-0.07
33.9421	0.0732	30.625	-0.0706
33.9324	0.0735	30.6121	-0.0706
33.9437	0.0741	30.6121	-0.0712
33.9469	0.0746	30.6137	-0.0718
33.9533	0.0746	30.6154	-0.0721
33.9533	0.0752	30.6363	-0.0724
33.9469	0.0756	30.6444	-0.073
33.9437	0.076	30.6589	-0.0733
33.9453	0.0765	30.6524	-0.0736
33.955	0.0771	30.6411	-0.0742
33.9437	0.0771	30.6234	-0.0744
33.9501	0.0777	30.617	-0.0748
33.9598	0.0781	30.6089	-0.0754
33.9743	0.0784	30.6202	-0.0758
33.9775	0.079	30.6315	-0.076
33.963	0.0796	30.6476	-0.0765
33.9453	0.0796	30.6476	-0.0772
33.9485	0.0802	30.6347	-0.0772
33.9598	0.0806	30.6299	-0.0779
33.9711	0.0809	30.6315	-0.0782
33.9743	0.0815	30.6444	-0.0784
33.9533	0.0821	30.6492	-0.079
33.9372	0.0821	30.6476	-0.0797
33.9324	0.0827	30.6556	-0.0797
33.9421	0.0833	30.6363	-0.0803
33.9517	0.0833	30.6395	-0.0807
33.9485	0.0839	30.6347	-0.0809
33.9485	0.0845	30.6299	-0.0815
33.9485	0.0845	30.6395	-0.0822
33.9453	0.0851	30.6331	-0.0822
33.9404	0.0857	30.6315	-0.0828
33.9421	0.0861	30.6234	-0.0832
33.9582	0.0863	30.617	-0.0834
33.9453	0.0869	30.617	-0.084
33.9469	0.0875	30.6105	-0.0847
33.9598	0.0875	30.6234	-0.0847
33.9598	0.088	30.6363	-0.0853
33.9533	0.0886	30.6379	-0.0857
33.9421	0.0886	30.6428	-0.0859
33.9421	0.0892	30.6347	-0.0865
33.9404	0.0899	30.6379	-0.0872
33.9421	0.0902	30.6395	-0.0872
33.9469	0.0905	30.6411	-0.0878
33.9501	0.091	30.6444	-0.0882
33.9469	0.0916	30.6524	-0.0884
33.9437	0.0916	30.646	-0.089
33.9404	0.0923	30.646	-0.0897
33.9276	0.0925	30.6299	-0.0897
33.934	0.0928	30.6331	-0.0903
33.9404	0.0935	30.6428	-0.0907
33.955	0.0941	30.6444	-0.0909
33.9598	0.0941	30.646	-0.0915
33.9469	0.0947	30.6524	-0.0922
33.9485	0.095	30.6524	-0.0922
33.9614	0.0953	30.6573	-0.0928
33.9791	0.096	30.654	-0.0932
33.963	0.0965	30.6315	-0.0934
33.9517	0.0965	30.6299	-0.094
33.9533	0.097	30.6379	-0.0943
33.9598	0.0976	30.646	-0.0947
33.9582	0.0982	30.6492	-0.0952
33.955	0.0982	30.6476	-0.0958
33.9517	0.0988	30.6411	-0.0958
33.9517	0.0994	30.6363	-0.0965
33.9614	0.0999	30.6363	-0.0968
33.9453	0.0999	30.6379	-0.0971
33.9324	0.1006	30.6444	-0.0977
33.9276	0.101	30.6444	-0.0983
33.9227	0.101	30.6444	-0.0983
33.9211	0.1016	30.6379	-0.0989
33.9227	0.1022	30.6266	-0.0993
33.9211	0.1028	30.6137	-0.0996
33.9276	0.1028	30.6105	-0.1002
33.9259	0.1034	30.625	-0.1008
33.9276	0.1039	30.625	-0.1008
33.9163	0.1045	30.6186	-0.1014
33.934	0.1045	30.6202	-0.1018
33.9211	0.1051	30.6202	-0.1021
33.9163	0.1056	30.6105	-0.1027
33.913	0.1059	30.6154	-0.1033
33.9421	0.1061	30.6089	-0.1033
33.9501	0.1068	30.6121	-0.104
33.9517	0.1073	30.6186	-0.1043
33.9533	0.1073	30.6186	-0.1046
33.9485	0.1078	30.6234	-0.1052
33.9388	0.1084	30.617	-0.1057
33.9517	0.109	30.617	-0.1057
33.9646	0.109	30.6234	-0.1064
33.9679	0.1095	30.6347	-0.1068
33.9775	0.1102	30.6395	-0.1071
33.9872	0.1105	30.646	-0.1077
33.9743	0.1107	30.6379	-0.1082
33.9711	0.1114	30.6379	-0.1082
33.9646	0.1118	30.6315	-0.1089
33.9614	0.1118	30.6347	-0.1092
33.9711	0.1124	30.6202	-0.1095
33.9807	0.113	30.6154	-0.1102
33.9759	0.1135	30.6137	-0.1104
33.9598	0.1135	30.6202	-0.1107
33.9598	0.1141	30.6234	-0.1114
33.9566	0.1147	30.6266	-0.1119
33.9646	0.1152	30.617	-0.1119
33.963	0.1152	30.6089	-0.1126
33.9759	0.1158	30.6089	-0.1128
33.9775	0.1165	30.6234	-0.1132
33.9872	0.1165	30.6202	-0.1139
33.9775	0.117	30.6154	-0.1144
33.9743	0.1176	30.6137	-0.1144
33.9775	0.1181	30.6121	-0.1151
33.9791	0.1181	30.6025	-0.1153
33.9775	0.1186	30.6057	-0.1157
33.9711	0.1193	30.617	-0.1163
33.9727	0.1195	30.6202	-0.1169
33.9711	0.1198	30.6266	-0.1169
33.9598	0.1205	30.6331	-0.1176
33.9533	0.121	30.6411	-0.1178
33.9598	0.121	30.6331	-0.1182
33.9566	0.1216	30.625	-0.1188
33.9662	0.1222	30.6186	-0.1194
33.9856	0.1226	30.617	-0.1194
33.992	0.1226	30.6234	-0.1201
33.9775	0.1232	30.6347	-0.1203
33.9695	0.1237	30.6395	-0.1207
33.963	0.1243	30.646	-0.1213
33.9598	0.1243	30.6186	-0.1219
33.9582	0.1249	30.617	-0.1219
33.9743	0.1255	30.6186	-0.1226
33.9727	0.1257	30.6363	-0.1228
33.9646	0.126	30.6444	-0.1232
33.9695	0.1266	30.646	-0.1238
33.963	0.1272	30.6444	-0.1244
33.955	0.1272	30.6331	-0.1244
33.9501	0.1277	30.6282	-0.1251
33.9614	0.1282	30.6299	-0.1253
33.9775	0.1289	30.6282	-0.1257
33.9791	0.1289	30.6282	-0.1263
33.9791	0.1294	30.6347	-0.1267
33.9679	0.13	30.6363	-0.1269
33.9695	0.1306	30.6347	-0.1276
33.963	0.1306	30.6315	-0.1282
33.9646	0.1313	30.6282	-0.1282
33.9695	0.1317	30.6218	-0.1288
[truncated: 2,412 more rows]

## Sheet: Fig.1c
V_up (uV)	B_up (T)	V_down (uV)	B_down (T)
30.7217	-0.6998	34.071	0.7
30.733	-0.6995	33.9517	0.6998
30.7524	-0.6991	33.9759	0.6998
30.646	-0.6991	34.0017	0.6995
30.5734	-0.6987	34.0597	0.6991
30.6041	-0.6982	33.9791	0.6991
30.6911	-0.6978	33.9985	0.6988
30.6734	-0.6978	34.0355	0.6982
30.6734	-0.6971	33.9872	0.6978
30.7524	-0.6966	33.9936	0.6978
30.654	-0.6966	34.0114	0.6972
30.6959	-0.6961	34.121	0.6967
30.6492	-0.6955	33.9437	0.6965
30.6959	-0.695	33.992	0.6962
30.6057	-0.695	34.0243	0.6956
30.6363	-0.6944	34.0791	0.6951
30.6154	-0.6939	34.0436	0.6951
30.7233	-0.6936	34.0968	0.6945
30.6395	-0.6934	34.0404	0.6939
30.6025	-0.6927	34.0468	0.6933
30.6315	-0.6922	34.0436	0.6933
30.625	-0.6922	34.0613	0.6928
30.6395	-0.6916	34.021	0.6923
30.5718	-0.691	34.0629	0.692
30.6137	-0.6904	34.0323	0.6916
30.6428	-0.6904	34.0178	0.6912
30.6379	-0.6899	33.984	0.6905
30.6508	-0.6894	34.0581	0.6905
30.6379	-0.6891	33.9985	0.69
30.6508	-0.6888	34.0452	0.6893
30.7024	-0.6881	34.0871	0.6888
30.6863	-0.6875	34.0081	0.6888
30.6863	-0.6875	33.992	0.6883
30.6976	-0.6871	34.0355	0.6877
30.6718	-0.6865	34.0162	0.6872
30.6734	-0.6859	34.0178	0.6872
30.6218	-0.6859	33.9566	0.6865
30.6621	-0.6852	34.0484	0.686
30.6476	-0.6847	34.0533	0.6858
30.6573	-0.6847	34.0694	0.6855
30.6734	-0.6841	34.0033	0.6849
30.6718	-0.6836	34.0823	0.6844
30.7395	-0.683	34.0565	0.6844
30.6863	-0.683	34.0758	0.6837
30.6895	-0.6824	34.0178	0.6832
30.7298	-0.682	34.0597	0.6826
30.7185	-0.6817	34.0404	0.6826
30.6895	-0.6814	34.0339	0.682
30.7411	-0.6807	34.0404	0.6815
30.675	-0.6801	34.0388	0.6812
30.6508	-0.6801	33.9824	0.6809
30.6395	-0.6796	34.0726	0.6804
30.6702	-0.679	34.0581	0.6797
30.6621	-0.6787	34.0646	0.6797
30.7104	-0.6784	34.0388	0.6792
30.6621	-0.6778	34.0871	0.6786
30.7266	-0.6772	33.9759	0.6781
30.6863	-0.6772	34.0146	0.6781
30.6766	-0.6767	34.0114	0.6776
30.6395	-0.6762	34.0629	0.6769
30.6202	-0.6756	34.021	0.6766
30.6734	-0.6756	34.0227	0.6764
30.6798	-0.675	34.0662	0.6757
30.7862	-0.6744	34.0178	0.6753
30.7717	-0.6744	34.0033	0.6753
30.6347	-0.6733	33.992	0.6745
30.6476	-0.6727	33.9775	0.6741
30.6653	-0.6721	34.0098	0.6736
30.6444	-0.6717	34.0243	0.6736
30.6814	-0.6717	34.0436	0.673
30.6395	-0.6711	34.0033	0.6724
30.6621	-0.6705	34.0791	0.6718
30.646	-0.6699	34.021	0.6718
30.5799	-0.6699	34.013	0.6713
30.6025	-0.6693	33.9646	0.6706
30.5896	-0.6688	33.9969	0.6706
30.6299	-0.6686	34.0098	0.6701
30.6589	-0.6682	34.021	0.6694
30.6395	-0.6676	34.0065	0.6689
30.6702	-0.667	34.0194	0.6689
30.6718	-0.667	34.1194	0.6685
30.6476	-0.6665	34.0952	0.6678
30.5557	-0.666	34.0275	0.6676
30.596	-0.6654	34.0565	0.6673
30.6315	-0.6654	34.0436	0.6666
30.6105	-0.6649	34.1	0.6661
30.6395	-0.6643	34.0613	0.6661
30.6444	-0.664	34.0855	0.6655
30.6444	-0.6637	34.0307	0.6649
30.6137	-0.663	33.9856	0.6644
30.6573	-0.6625	34.0001	0.6644
30.6702	-0.6625	34.0098	0.6638
30.6685	-0.6619	34.013	0.6634
30.683	-0.6614	33.9953	0.6627
30.6508	-0.6608	34.0114	0.6627
30.617	-0.6608	34.0646	0.6622
30.6637	-0.6602	34.0742	0.6615
30.6492	-0.6597	34.0903	0.6615
30.6428	-0.6597	34.0968	0.661
30.6959	-0.6591	34.1	0.6603
30.6589	-0.6585	34.1065	0.6598
30.6363	-0.6579	34.1161	0.6598
30.6589	-0.6579	34.121	0.6593
30.7137	-0.6574	34.0726	0.6586
30.7153	-0.6568	34.1129	0.6584
30.7008	-0.6565	34.1274	0.6582
30.6798	-0.6563	34.1161	0.6575
30.6669	-0.6556	34.1129	0.657
30.6879	-0.6551	34.0468	0.657
30.6976	-0.6551	34.1145	0.6564
30.7153	-0.6545	34.0565	0.6559
30.6847	-0.6539	34.0597	0.6553
30.6814	-0.6534	34.1161	0.6553
30.6556	-0.6534	34.0549	0.6547
30.683	-0.6528	34.0662	0.6542
30.6637	-0.6522	34.0887	0.6538
30.6927	-0.6522	34.0807	0.6535
30.6943	-0.6516	34.0839	0.653
30.6959	-0.651	34.1613	0.6524
30.7137	-0.6505	34.0887	0.6524
30.7459	-0.6505	34.1016	0.6519
30.7411	-0.6499	34.1032	0.6514
30.7121	-0.6494	34.0968	0.6507
30.7072	-0.649	34.1177	0.6507
30.683	-0.6488	34.092	0.6502
30.7072	-0.6482	34.0936	0.6497
30.704	-0.6476	34.0839	0.6491
30.6798	-0.6476	34.0678	0.6491
30.7475	-0.6471	34.0629	0.6485
30.6911	-0.6465	33.8905	0.6447
30.6943	-0.646	33.9404	0.6442
30.6734	-0.646	33.9904	0.6442
30.7137	-0.6454	34.0114	0.6435
30.6299	-0.6448	33.9743	0.6431
30.617	-0.6446	34.0162	0.6425
30.6266	-0.6442	34.0114	0.6425
30.6218	-0.6436	34.013	0.6419
30.6702	-0.643	34.0162	0.6413
30.646	-0.643	34.0227	0.6407
30.6653	-0.6424	34.15	0.6407
30.6943	-0.6419	34.0484	0.6401
30.6556	-0.6413	34.0646	0.6397
30.6411	-0.6413	34.0388	0.6391
30.646	-0.6407	34.0597	0.6391
30.654	-0.6401	34.0081	0.6386
30.6702	-0.6401	33.9566	0.638
30.7121	-0.6395	34.0065	0.6374
30.6556	-0.6389	34.0081	0.6374
30.7137	-0.6384	34.0001	0.6368
30.6315	-0.6384	34.0017	0.6364
30.6734	-0.6378	34.0581	0.6358
30.5928	-0.6372	34.013	0.6358
30.6041	-0.637	34.0597	0.6352
30.6879	-0.6366	33.992	0.6347
30.7153	-0.6361	33.9953	0.6342
30.6943	-0.6355	34.0355	0.6342
30.6798	-0.6355	34.0243	0.6336
30.7379	-0.635	34.0468	0.633
30.6976	-0.6344	34.0533	0.6324
30.7346	-0.6341	34.0646	0.6324
30.7556	-0.6338	34.0742	0.6319
30.6395	-0.6332	34.0484	0.6313
30.7201	-0.6326	34.0597	0.6311
30.7072	-0.6326	34.0355	0.6307
30.6508	-0.6321	34.0323	0.6301
30.5686	-0.6314	34.0339	0.6296
30.7395	-0.6309	34.0339	0.6296
30.6992	-0.6309	34.0049	0.6291
30.7346	-0.6304	34.0436	0.6285
30.6911	-0.6298	34.0243	0.6279
30.6524	-0.6296	34.1016	0.6279
30.704	-0.6293	34.0162	0.6275
30.7008	-0.6287	34.0098	0.6269
30.6556	-0.6281	34.0339	0.6263
30.7137	-0.6281	34.0146	0.6263
30.7443	-0.6275	34.0178	0.6257
30.6798	-0.627	34.0404	0.6251
30.7298	-0.6264	33.9936	0.6246
30.7282	-0.6264	34.0517	0.6246
30.7088	-0.6258	34.0501	0.6241
30.6734	-0.6252	34.0533	0.6236
30.7217	-0.6249	34.0436	0.623
30.7814	-0.6247	34.0678	0.623
30.7298	-0.6241	34.0791	0.6224
30.7733	-0.6236	34.0404	0.6219
30.7169	-0.6236	34.0549	0.6213
30.6589	-0.623	34.0388	0.6213
30.7088	-0.6224	34.0081	0.6208
30.6702	-0.6218	34.0146	0.6202
30.7233	-0.6218	34.0565	0.6196
30.7104	-0.6212	34.0581	0.6196
30.8217	-0.6206	33.9888	0.6192
30.7024	-0.6206	34.1016	0.6186
30.7233	-0.62	34.0968	0.618
30.8217	-0.6195	34.0307	0.618
30.7185	-0.619	33.9388	0.6175
30.7298	-0.619	34.0307	0.6169
30.7072	-0.6184	34.0017	0.6163
30.7685	-0.6178	34.0839	0.6163
30.7395	-0.6175	34.0517	0.6158
30.6798	-0.6172	34.1032	0.6153
30.6702	-0.6166	34.1113	0.6147
30.7072	-0.6161	34.0404	0.6147
30.6943	-0.6161	34.1	0.6142
30.754	-0.6155	34.1065	0.6136
30.733	-0.615	34.1016	0.613
30.7233	-0.6144	34.0807	0.613
30.7411	-0.6144	34.0404	0.6125
30.7475	-0.6138	34.0871	0.6119
30.725	-0.6133	34.0791	0.6113
30.7395	-0.613	34.0372	0.6113
30.683	-0.6127	33.9856	0.6109
30.6895	-0.6121	34.0436	0.6102
30.7314	-0.6115	34.0436	0.6097
30.7491	-0.6115	34.0339	0.6097
30.725	-0.611	34.0081	0.6091
30.754	-0.6104	34.0323	0.6085
30.7685	-0.6098	34.0484	0.6083
30.7781	-0.6098	34.0339	0.608
30.7588	-0.6092	34.0259	0.6073
30.7862	-0.6087	34.0468	0.6069
30.7475	-0.6087	34.0291	0.6069
30.7701	-0.6081	34.0372	0.6062
30.6992	-0.6075	34.0903	0.6058
30.6814	-0.6069	34.021	0.6052
30.6959	-0.6069	34.0984	0.6052
30.6766	-0.6063	34.0791	0.6046
30.7362	-0.6058	34.0452	0.6041
30.762	-0.6055	33.9969	0.6037
30.7653	-0.6052	34.0227	0.6034
30.754	-0.6046	34.0372	0.6029
30.7669	-0.6041	34.1129	0.6022
30.7636	-0.6041	34.1435	0.6022
30.7427	-0.6036	34.1419	0.6017
30.7781	-0.603	34.0984	0.6012
30.7636	-0.6024	34.1258	0.6006
30.7475	-0.6024	34.0436	0.6006
30.7701	-0.6017	34.0549	0.6001
30.7798	-0.6012	34.0839	0.5994
30.7153	-0.6012	34.1435	0.5989
30.7653	-0.6006	34.0952	0.5989
30.7169	-0.6	34.1435	0.5983
30.7975	-0.5994	34.013	0.5977
30.7636	-0.5994	34.0565	0.5977
30.754	-0.5988	34.0275	0.5971
30.7669	-0.5983	34.0388	0.5966
30.7185	-0.5983	34.0468	0.596
30.6927	-0.5977	34.0227	0.596
30.7266	-0.5972	34.0033	0.5954
30.7927	-0.5966	34.0533	0.595
30.8168	-0.5966	34.021	0.5947
30.6911	-0.5961	34.1	0.5943
30.6734	-0.5954	34.0081	0.5938
30.6508	-0.5952	34.092	0.5931
30.7024	-0.5949	34.0049	0.5931
30.6959	-0.5942	34.0581	0.5926
30.6702	-0.5937	34.0613	0.5921
30.7411	-0.5937	34.042	0.5914
30.7459	-0.5932	34.0581	0.5914
30.754	-0.5926	34.0517	0.591
30.7814	-0.592	34.0533	0.5904
30.7346	-0.592	34.0291	0.5898
30.7572	-0.5915	34.0678	0.5898
30.783	-0.5909	34.0903	0.5893
30.7298	-0.5906	34.0501	0.5887
30.7765	-0.5903	34.042	0.5881
30.7991	-0.5897	34.0259	0.5881
30.7943	-0.5892	34.042	0.5877
30.7298	-0.5892	34.0033	0.587
30.7475	-0.5886	34.0984	0.5868
30.6959	-0.588	34.0436	0.5865
30.7282	-0.5874	34.1564	0.5858
30.7201	-0.5874	34.0678	0.5854
30.7411	-0.587	34.0646	0.5854
30.7443	-0.5864	34.0887	0.5847
30.6976	-0.5858	34.0646	0.5842
30.6879	-0.5858	34.0517	0.5837
30.6992	-0.5851	34.1032	0.5837
30.6976	-0.5846	34.1516	0.583
30.7298	-0.5846	34.1177	0.5826
30.6621	-0.584	34.1049	0.582
30.7282	-0.5834	34.0839	0.582
30.7314	-0.5828	34.0775	0.5814
30.7427	-0.5828	34.0323	0.5807
30.683	-0.5823	34.0807	0.5807
30.704	-0.5817	34.1129	0.5802
30.6331	-0.5817	34.0227	0.5796
30.7491	-0.5811	34.0984	0.579
30.6766	-0.5805	34.1306	0.579
30.6621	-0.58	34.1516	0.5785
30.6057	-0.58	34.1258	0.5779
30.7169	-0.5795	34.121	0.5776
30.7427	-0.5789	34.0597	0.5774
30.7088	-0.5786	34.0501	0.5768
30.7217	-0.5783	34.1548	0.5762
30.7201	-0.5776	34.1435	0.5762
30.7346	-0.5771	34.0694	0.5756
30.7314	-0.5771	34.092	0.575
30.7217	-0.5766	34.0936	0.5745
30.6959	-0.576	34.0871	0.5745
30.7717	-0.5754	34.1306	0.5739
30.8152	-0.5754	34.092	0.5734
30.8249	-0.5748	34.013	0.5731
30.7943	-0.5742	34.0936	0.5729
30.7443	-0.5742	34.0871	0.5723
30.8313	-0.5737	34.1177	0.5717
30.7749	-0.5731	34.1032	0.5717
30.725	-0.5725	34.0807	0.5711
30.7943	-0.5725	34.0903	0.5706
30.7024	-0.572	34.0839	0.5699
30.7056	-0.5715	34.0839	0.5699
30.7524	-0.5712	34.1016	0.5694
30.7346	-0.5709	34.0936	0.5688
30.7524	-0.5702	34.1097	0.5683
30.7733	-0.5697	34.1419	0.5683
30.7411	-0.5697	34.1097	0.5675
30.7814	-0.5691	34.1548	0.5671
30.7072	-0.5686	34.0678	0.5671
30.6653	-0.5682	34.0887	0.5665
30.675	-0.5679	34.1161	0.566
30.733	-0.5674	34.1	0.5654
30.7072	-0.5668	34.1145	0.5654
30.7008	-0.5668	34.0952	0.5648
30.7137	-0.5662	34.0952	0.5643
30.6718	-0.5657	34.0726	0.5639
30.7024	-0.5651	34.1194	0.5637
30.7524	-0.5651	34.0791	0.5631
30.762	-0.5645	34.0323	0.5626
30.7201	-0.5639	34.0775	0.5626
30.7781	-0.5639	34.0952	0.562
30.8072	-0.5633	34.0887	0.5615
30.7507	-0.5628	34.1113	0.5608
30.733	-0.5623	34.1097	0.5608
30.7185	-0.5623	34.0936	0.5603
30.7298	-0.5617	34.0984	0.5597
30.7201	-0.5611	34.1274	0.5594
30.7765	-0.5608	34.0597	0.5591
30.7685	-0.5606	34.121	0.5585
30.7685	-0.56	34.1258	0.5579
30.6573	-0.5594	34.1548	0.5579
30.704	-0.5594	34.1226	0.5574
30.725	-0.5588	34.1274	0.5568
30.7282	-0.5582	34.1097	0.5564
30.7894	-0.5576	34.1516	0.5564
30.7524	-0.5576	34.0839	0.5557
30.7459	-0.557	34.1516	0.5552
30.8362	-0.5564	34.0903	0.5548
30.6718	-0.5564	34.0517	0.5546
30.8378	-0.5559	34.1629	0.554
30.812	-0.5553	34.0726	0.5534
30.7669	-0.5548	34.0227	0.5534
30.7217	-0.5548	34.1242	0.5528
30.7346	-0.5543	34.1387	0.5523
30.6959	-0.5537	34.1806	0.5517
30.7604	-0.5533	34.229	0.5517
30.733	-0.5531	34.1629	0.5512
30.7459	-0.5525	34.0968	0.5506
30.7298	-0.5519	34.1435	0.5504
30.6992	-0.5519	34.1403	0.55
30.7636	-0.5513	34.1871	0.5494
30.7491	-0.5508	34.1258	0.5489
30.7959	-0.5502	34.1903	0.5489
30.7894	-0.5502	34.1081	0.5483
30.7653	-0.5497	34.1548	0.5477
30.8007	-0.5491	34.1081	0.5471
30.7524	-0.5489	34.1145	0.5471
30.7524	-0.5485	34.0549	0.5465
30.7588	-0.5479	34.0484	0.546
30.7701	-0.5473	34.1355	0.5456
30.7507	-0.5473	34.1194	0.5456
30.7314	-0.5468	34.1129	0.5449
30.783	-0.5462	34.0807	0.5443
30.7814	-0.5456	34.0662	0.5443
30.7121	-0.5456	34.0968	0.5437
30.7475	-0.545	34.1435	0.5432
30.6476	-0.5445	34.0549	0.5426
30.6976	-0.5445	34.1	0.5426
30.6653	-0.5439	34.071	0.542
30.7266	-0.5434	34.1758	0.5414
30.725	-0.5428	34.1081	0.5414
30.7233	-0.5428	34.1306	0.5408
30.7153	-0.5422	34.1435	0.5403
30.7717	-0.5416	34.1419	0.5397
30.7556	-0.5414	34.1725	0.5397
30.7588	-0.541	34.1274	0.5391
30.7604	-0.5404	34.1339	0.5386
30.7056	-0.5398	34.1177	0.5383
30.733	-0.5398	34.1645	0.5381
30.7008	-0.5393	34.1532	0.5374
30.7298	-0.5387	34.1468	0.5368
30.791	-0.5382	34.15	0.5368
30.7588	-0.5382	34.0968	0.5362
30.7443	-0.5376	34.1258	0.5357
30.7943	-0.537	34.0903	0.5352
30.733	-0.537	34.0887	0.5352
30.7588	-0.5365	34.1435	0.5345
30.7556	-0.5359	34.1983	0.5339
30.8023	-0.5353	34.1387	0.5339
30.7717	-0.5353	34.2016	0.5335
30.6847	-0.5347	34.1661	0.5328
30.8055	-0.5341	34.2145	0.5323
30.7556	-0.5339	34.2435	0.5323
30.7556	-0.5337	34.1645	0.5317
30.8055	-0.5329	34.2499	0.5311
30.841	-0.5325	34.2741	0.5308
30.7427	-0.5325	34.2757	0.5306
30.7298	-0.532	34.2934	0.5299
30.7975	-0.5314	34.3095	0.5294
30.7475	-0.5308	34.2419	0.5294
30.7507	-0.5308	34.2338	0.5288
30.7556	-0.5302	34.2531	0.5283
30.8039	-0.5297	34.179	0.5277
30.7362	-0.5294	34.2564	0.5277
30.725	-0.5291	34.2209	0.527
30.7266	-0.5284	34.2725	0.5265
30.7411	-0.5278	34.2273	0.5265
30.7346	-0.5278	34.2209	0.526
30.7169	-0.5274	34.1854	0.5254
30.754	-0.5268	34.2483	0.5248
30.7443	-0.5262	34.2016	0.5248
30.783	-0.5262	34.2999	0.5241
30.7798	-0.5255	34.2161	0.5237
30.7604	-0.5251	34.2531	0.5237
30.8458	-0.5251	34.208	0.5231
30.7653	-0.5245	34.2531	0.5225
30.791	-0.5239	34.3224	0.5219
30.7765	-0.5233	34.2805	0.5219
30.7733	-0.5233	34.2676	0.5213
30.7443	-0.5227	34.3515	0.5208
30.6685	-0.5222	34.2838	0.5205
30.733	-0.522	34.2644	0.5202
30.7927	-0.5216	34.2338	0.5195
30.754	-0.521	34.2145	0.519
30.762	-0.5204	34.2483	0.519
30.7927	-0.5204	34.2499	0.5185
30.7733	-0.5199	34.2838	0.5179
30.8152	-0.5193	34.3128	0.5173
30.7685	-0.5187	34.3208	0.5173
30.8217	-0.5187	34.2773	0.5167
30.7975	-0.5181	34.2628	0.5162
30.7781	-0.5175	34.2741	0.5162
30.7701	-0.5175	34.2967	0.5156
30.7717	-0.517	34.266	0.515
30.7443	-0.5164	34.3466	0.5144
30.8088	-0.5158	34.3047	0.5144
30.7282	-0.5158	34.2854	0.5139
30.7781	-0.5152	34.2805	0.5134
30.7765	-0.5147	34.2999	0.5131
30.7814	-0.5145	34.2854	0.5128
30.7282	-0.5142	34.3047	0.5121
30.6959	-0.5136	34.3015	0.5116
30.6508	-0.513	34.2225	0.5116
30.7427	-0.513	34.2902	0.511
30.7475	-0.5124	34.3643	0.5104
30.8426	-0.5118	34.2096	0.5098
30.7459	-0.5113	34.2547	0.5098
30.8104	-0.5113	34.3112	0.5092
30.7507	-0.5108	34.2741	0.5087
30.7395	-0.5102	34.2644	0.5087
30.7636	-0.5098	34.2967	0.5081
30.7765	-0.5096	34.2676	0.5076
30.7556	-0.5089	34.2709	0.507
30.8039	-0.5084	34.2741	0.507
30.791	-0.5084	34.2709	0.5064
30.8055	-0.5079	34.3208	0.5058
30.7701	-0.5073	34.2145	0.5058
30.9329	-0.5067	34.3063	0.5052
30.7991	-0.5067	34.2177	0.5047
30.8297	-0.5062	34.3353	0.5041
30.8088	-0.5056	34.2821	0.5041
30.8571	-0.5056	34.295	0.5035
30.7959	-0.505	34.2644	0.503
30.9071	-0.5044	34.2693	0.5028
30.8072	-0.5038	34.2676	0.5025
30.7701	-0.5038	34.237	0.5017
30.8007	-0.5033	34.2676	0.5013
30.8765	-0.5027	34.1838	0.5013
30.8168	-0.5023	34.2386	0.5007
30.8539	-0.5021	34.1435	0.5001
30.8507	-0.5014	34.2805	0.4995
30.87	-0.501	34.2306	0.4995
30.8378	-0.501	34.2934	0.4989
30.7927	-0.5004	34.2838	0.4983
30.7717	-0.4998	34.3386	0.4983
30.7701	-0.4995	34.2838	0.4977
30.7427	-0.4992	34.3273	0.4972
30.791	-0.4986	34.2612	0.4966
30.7685	-0.4981	34.2467	0.4966
30.7604	-0.4981	34.2064	0.4962
30.7798	-0.4975	34.2499	0.4956
30.8168	-0.4969	34.2676	0.4953
30.8426	-0.4963	34.2016	0.495
30.8313	-0.4963	34.1887	0.4943
30.8346	-0.4958	34.2273	0.4938
30.8265	-0.4952	34.1725	0.4938
30.8329	-0.4952	34.2821	0.4932
30.8313	-0.4946	34.2547	0.4926
30.8668	-0.494	34.2209	0.4923
30.7781	-0.4935	34.2741	0.492
30.7395	-0.4935	34.2886	0.4914
30.7266	-0.4929	34.2451	0.4909
30.8072	-0.4923	34.2741	0.4909
30.7346	-0.4921	34.2128	0.4903
30.783	-0.4917	34.2386	0.4897
30.7604	-0.4911	34.2918	0.4892
30.7491	-0.4905	34.3305	0.4892
30.7814	-0.4905	34.208	0.4887
30.7798	-0.49	34.2467	0.4881
30.7379	-0.4895	34.2145	0.4878
30.7379	-0.4889	34.1919	0.4875
30.8152	-0.4889	34.179	0.4869
30.8055	-0.4883	34.3063	0.4863
30.862	-0.4877	34.2725	0.4863
30.7878	-0.4877	34.3176	0.4858
30.8329	-0.4871	34.2789	0.4852
30.8104	-0.4865	34.2934	0.4847
30.7556	-0.486	34.3321	0.4847
30.7475	-0.486	34.2564	0.484
30.8136	-0.4854	34.287	0.4835
30.8362	-0.4849	34.2161	0.4832
30.8168	-0.4846	34.2306	0.4829
30.8571	-0.4843	34.2241	0.4823
30.762	-0.4837	34.2016	0.4817
30.8201	-0.4832	34.2306	0.4817
30.8265	-0.4832	34.2209	0.4811
30.8426	-0.4826	34.1693	0.4806
30.8233	-0.482	34.2177	0.48
30.7959	-0.4814	34.2161	0.48
30.8184	-0.4814	34.2306	0.4794
30.8297	-0.4808	34.1999	0.4788
30.7443	-0.4802	34.2306	0.4788
30.8668	-0.4799	34.1709	0.4782
30.8297	-0.4797	34.1323	0.4776
30.725	-0.4791	34.2241	0.4771
30.8265	-0.4785	34.2257	0.4771
30.7669	-0.4785	34.2467	0.4766
30.8152	-0.4779	34.2048	0.476
30.7781	-0.4773	34.2419	0.4756
30.7894	-0.4769	34.2096	0.4754
30.812	-0.4769	34.1484	0.4748
30.7927	-0.4762	34.1887	0.4742
30.8055	-0.4756	34.1983	0.4742
30.7975	-0.4756	34.2145	0.4737
30.8265	-0.475	34.2161	0.4731
30.8072	-0.4746	34.2402	0.4725
30.8491	-0.474	34.2419	0.4725
30.8104	-0.474	34.287	0.472
30.7798	-0.4734	34.2032	0.4714
30.8442	-0.4728	34.2354	0.4712
30.7443	-0.4725	34.2402	0.4708
30.8265	-0.4722	34.2934	0.4703
30.8184	-0.4717	34.2854	0.4697
30.8346	-0.471	34.3531	0.4697
30.8636	-0.471	34.2435	0.4691
30.8201	-0.4705	34.295	0.4685
30.7943	-0.4699	34.2805	0.468
30.8007	-0.4694	34.2854	0.468
30.8055	-0.4694	34.2628	0.4673
30.7927	-0.4688	34.2693	0.4668
30.7653	-0.4682	34.2322	0.4668
30.8184	-0.4682	34.287	0.4662
30.8007	-0.4676	34.2338	0.4657
30.8297	-0.4671	34.2983	0.4652
30.8217	-0.4665	34.2902	0.4652
30.8233	-0.4665	34.3515	0.4646
30.8587	-0.4659	34.258	0.464
30.8652	-0.4653	34.3337	0.4637
30.841	-0.465	34.3192	0.4634
30.8249	-0.4648	34.3482	0.4628
30.8475	-0.4642	34.2741	0.4622
30.8297	-0.4636	34.295	0.4622
30.8426	-0.4636	34.2338	0.4616
30.8362	-0.4631	34.2838	0.461
30.8297	-0.4625	34.2709	0.4605
30.8313	-0.4619	34.2451	0.4605
30.8055	-0.4619	34.3079	0.4599
30.7733	-0.4613	34.2983	0.4593
30.8378	-0.4607	34.3208	0.4593
30.7588	-0.4605	34.295	0.4588
30.7669	-0.4602	34.287	0.4582
30.791	-0.4596	34.2886	0.4577
30.725	-0.459	34.2499	0.4577
30.7862	-0.459	34.258	0.4571
30.8055	-0.4585	34.237	0.4565
30.8233	-0.458	34.2983	0.4562
30.8265	-0.4574	34.2386	0.4559
30.7443	-0.4574	34.2419	0.4553
30.8652	-0.4567	34.3063	0.4547
30.8007	-0.4561	34.3386	0.4547
30.7862	-0.4561	34.3095	0.4543
30.7185	-0.4556	34.3063	0.4536
30.7717	-0.455	34.3418	0.4531
30.762	-0.4544	34.258	0.4531
30.7798	-0.4544	34.2128	0.4525
30.8684	-0.4538	34.2628	0.4519
30.8491	-0.4533	34.2612	0.4514
30.7604	-0.4531	34.237	0.4514
30.8813	-0.4528	34.2145	0.4507
30.7927	-0.4522	34.2902	0.4502
30.8313	-0.4516	34.2709	0.4502
30.7669	-0.4516	34.2096	0.4495
30.8184	-0.451	34.2499	0.4491
30.8136	-0.4505	34.229	0.4485
30.7927	-0.4502	34.2419	0.4485
30.7927	-0.4499	34.2354	0.448
30.7459	-0.4492	34.2918	0.4474
30.8007	-0.4486	34.2419	0.4471
30.7604	-0.4486	34.2854	0.4468
30.7927	-0.4482	34.2564	0.4462
30.7814	-0.4476	34.2999	0.4456
30.8168	-0.447	34.2515	0.4456
30.8249	-0.447	34.2419	0.4451
30.7975	-0.4465	34.287	0.4445
30.8007	-0.4459	34.3144	0.4439
30.8265	-0.4456	34.1967	0.4439
30.8249	-0.4453	34.3128	0.4433
30.7636	-0.4447	34.2531	0.4428
30.7653	-0.4442	34.237	0.4426
30.7975	-0.4442	34.2064	0.4423
30.7604	-0.4436	34.2354	0.4416
30.754	-0.443	34.2161	0.441
30.8007	-0.4424	34.3031	0.441
30.8555	-0.4424	34.3015	0.4404
30.8184	-0.4418	34.3015	0.4399
30.8168	-0.4414	34.3208	0.4394
30.8007	-0.4411	34.3079	0.4394
30.8378	-0.4408	34.3643	0.4388
30.8362	-0.4401	34.3144	0.4382
30.8603	-0.4395	34.3982	0.4379
30.8168	-0.4395	34.3418	0.4376
30.8555	-0.439	34.2934	0.437
30.8442	-0.4384	34.3402	0.4364
30.8458	-0.4378	34.3047	0.4364
30.8732	-0.4378	34.2693	0.436
30.8394	-0.4372	34.2612	0.4354
30.7943	-0.4367	34.2805	0.4348
30.7975	-0.4367	34.2918	0.4348
30.8055	-0.4361	34.3257	0.4342
30.8378	-0.4355	34.2999	0.4337
30.7717	-0.435	34.2805	0.4334
30.8072	-0.435	34.2644	0.4331
30.8136	-0.4344	34.3047	0.4325
30.8491	-0.4339	34.2725	0.4319
30.8297	-0.4336	34.3144	0.4319
30.8313	-0.4333	34.2596	0.4313
30.8281	-0.4327	34.2483	0.4308
30.7846	-0.4321	34.3128	0.4302
30.8329	-0.4321	34.2402	0.4302
30.8281	-0.4316	34.1758	0.4296
30.8475	-0.431	34.2564	0.4292
30.8297	-0.4304	34.2596	0.4286
30.8732	-0.4304	34.2805	0.4286
30.812	-0.4299	34.295	0.4279
30.8184	-0.4293	34.2225	0.4273
30.8007	-0.429	34.2628	0.4273
30.862	-0.4287	34.2531	0.4268
30.7927	-0.4281	34.295	0.4262
30.7717	-0.4276	34.2435	0.4256
30.7927	-0.4276	34.2596	0.4256
30.8297	-0.427	34.2612	0.425
30.8587	-0.4264	34.2225	0.4245
30.8426	-0.4259	34.2483	0.4242
30.8168	-0.4259	34.2741	0.424
30.8346	-0.4253	34.2515	0.4234
30.8023	-0.4247	34.2773	0.4229
30.9039	-0.4247	34.3579	0.4229
30.8426	-0.4241	34.2386	0.4223
30.8539	-0.4235	34.2789	0.4217
30.8877	-0.4229	34.2612	0.4211
30.8507	-0.4229	34.3257	0.4211
30.8217	-0.4224	34.3273	0.4205
30.6959	-0.4218	34.3273	0.42
30.8942	-0.4215	34.3289	0.4196
30.8442	-0.4213	34.3208	0.4194
30.8378	-0.4207	34.2177	0.4189
30.8797	-0.4201	34.2886	0.4183
30.8039	-0.4201	34.3031	0.4183
30.7701	-0.4195	34.2628	0.4177
30.9006	-0.4189	34.2515	0.4171
30.9055	-0.4184	34.2612	0.4165
30.8378	-0.4184	34.3015	0.4165
30.7733	-0.4178	34.2225	0.416
30.8249	-0.4172	34.2032	0.4154
30.8233	-0.4172	34.1935	0.4149
30.8233	-0.4166	34.2306	0.4149
30.8039	-0.4161	34.2725	0.4142
30.8636	-0.4155	34.2499	0.4138
30.8426	-0.4155	34.2483	0.4138
30.791	-0.415	34.158	0.4132
30.8942	-0.4144	34.2064	0.4126
30.8894	-0.4141	34.2596	0.412
30.7975	-0.4138	34.2273	0.412
30.87	-0.4132	34.2338	0.4114
30.9554	-0.4126	34.2273	0.4109
30.9039	-0.4126	34.2499	0.4106
30.8587	-0.412	34.237	0.4104
30.8233	-0.4114	34.2676	0.4097
30.8765	-0.411	34.2096	0.4092
30.8458	-0.411	34.2161	0.4092
30.812	-0.4105	34.2564	0.4085
30.8217	-0.4099	34.2209	0.408
30.8523	-0.4096	34.1903	0.4074
30.8007	-0.4093	34.3402	0.4074
30.8378	-0.4087	34.3047	0.407
30.8346	-0.4081	34.3047	0.4064
30.7556	-0.4081	34.2918	0.4061
30.8974	-0.4075	34.1822	0.4057
30.8394	-0.407	34.2725	0.4052
30.8378	-0.4063	34.1484	0.4046
30.7814	-0.4063	34.2854	0.4046
30.8684	-0.4058	34.3015	0.404
30.8571	-0.4051	34.3128	0.4035
30.8684	-0.4051	34.2531	0.403
30.841	-0.4047	34.345	0.403
30.8426	-0.4041	34.3273	0.4024
30.8491	-0.4036	34.3241	0.4019
30.8571	-0.4036	34.3547	0.4012
30.8346	-0.403	34.2967	0.4012
30.8539	-0.4024	34.3241	0.4007
30.8168	-0.4021	34.2967	0.4001
30.8297	-0.4019	34.237	0.3998
30.7991	-0.4012	34.2693	0.3996
30.8475	-0.4006	34.1951	0.399
30.8265	-0.4006	34.2628	0.3984
30.7975	-0.4	34.2338	0.3984
30.7846	-0.3996	34.2967	0.3978
30.7927	-0.3993	34.2225	0.3972
30.8378	-0.399	34.2273	0.3967
30.7636	-0.3983	34.2934	0.3967
30.8217	-0.3978	34.2016	0.3962
30.7927	-0.3978	34.2322	0.3956
30.7927	-0.3973	34.2676	0.3953
30.9168	-0.3966	34.2967	0.395
30.8362	-0.3961	34.2757	0.3945
30.8491	-0.3961	34.2967	0.3939
30.8813	-0.3955	34.2612	0.3939
30.8861	-0.3949	34.3144	0.3933
30.9039	-0.3946	34.2757	0.3927
30.9216	-0.3944	34.2918	0.3922
30.8942	-0.3938	34.316	0.3922
30.87	-0.3933	34.3434	0.3915
30.7894	-0.3933	34.3369	0.391
30.7153	-0.3926	34.3289	0.3907
30.7572	-0.3921	34.3321	0.3904
30.7185	-0.3915	34.3128	0.3898
30.8523	-0.3915	34.3498	0.3893
30.8426	-0.3909	34.2999	0.3893
30.8233	-0.3904	34.3482	0.3887
30.8281	-0.3901	34.3241	0.3882
30.841	-0.3897	34.2934	0.3876
30.8442	-0.3892	34.229	0.3876
30.8329	-0.3886	34.2838	0.387
30.8587	-0.3886	34.258	0.3864
30.8281	-0.3881	34.2709	0.3859
30.87	-0.3875	34.2257	0.3859
30.891	-0.387	34.2693	0.3852
30.8749	-0.387	34.2564	0.3847
30.8378	-0.3863	34.2644	0.3847
30.891	-0.3858	34.2741	0.3842
30.8587	-0.3858	34.295	0.3836
30.891	-0.3851	34.3724	0.3833
30.8603	-0.3846	34.3273	0.383
30.8458	-0.384	34.2967	0.3824
30.8039	-0.384	34.2999	0.3818
30.8088	-0.3834	34.3515	0.3818
30.8297	-0.383	34.3015	0.3812
30.8378	-0.3827	34.316	0.3807
30.8426	-0.3823	34.2999	0.3801
30.8184	-0.3818	34.2934	0.3801
30.8523	-0.3811	34.3224	0.3795
30.8426	-0.3811	34.2773	0.379
30.7878	-0.3807	34.3241	0.3784
30.7862	-0.3801	34.2983	0.3784
30.8394	-0.3795	34.3386	0.3778
30.8088	-0.3795	34.2757	0.3772
30.8636	-0.379	34.2676	0.3772
30.8055	-0.3783	34.2854	0.3766
30.8088	-0.378	34.3144	0.3761
30.8571	-0.3778	34.2886	0.3755
30.8781	-0.3772	34.3273	0.3755
30.8587	-0.3766	34.2564	0.3749
30.8233	-0.3766	34.2886	0.3743
30.8378	-0.376	34.2773	0.3743
30.8861	-0.3755	34.2902	0.3738
30.8587	-0.3749	34.2564	0.3733
30.8942	-0.3749	34.3402	0.373
30.8329	-0.3743	34.316	0.3726
30.8023	-0.3737	34.258	0.372
30.8523	-0.3737	34.3273	0.3715
30.8797	-0.3732	34.3273	0.3715
30.8829	-0.3725	34.3305	0.3708
30.8265	-0.372	34.3063	0.3702
30.8249	-0.372	34.3595	0.3702
30.8346	-0.3715	34.3337	0.3696
30.9329	-0.3708	34.2999	0.3691
30.8168	-0.3706	34.2386	0.3685
30.8958	-0.3703	34.3031	0.3685
30.8829	-0.3697	34.229	0.3679
30.8749	-0.3692	34.3079	0.3674
30.8926	-0.3692	34.2854	0.3669
30.8861	-0.3685	34.3386	0.3669
30.9055	-0.368	34.3063	0.3663
30.8894	-0.3674	34.2161	0.3657
30.9297	-0.3674	34.2644	0.3655
30.9119	-0.3669	34.3144	0.3651
30.9635	-0.3662	34.3095	0.3646
30.9151	-0.3662	34.3434	0.364
30.899	-0.3657	34.2773	0.364
30.8555	-0.3651	34.3273	0.3634
30.9023	-0.3645	34.3144	0.3629
30.8539	-0.3645	34.287	0.3623
30.891	-0.3639	34.2515	0.3623
30.9216	-0.3633	34.3434	0.3617
30.8668	-0.3633	34.3305	0.3611
30.8732	-0.3628	34.3386	0.3607
30.8603	-0.3622	34.3031	0.3607
30.9023	-0.3618	34.3112	0.36
30.7781	-0.3618	34.2564	0.3594
30.8329	-0.3611	34.2725	0.3594
30.8507	-0.3606	34.2547	0.3588
30.8603	-0.3603	34.2789	0.3583
30.8636	-0.36	34.2999	0.3578
30.8926	-0.3594	34.2967	0.3578
30.8845	-0.3587	34.316	0.3571
30.891	-0.3587	34.3112	0.3565
30.9039	-0.3582	34.3192	0.3565
30.87	-0.3577	34.3095	0.356
30.8716	-0.357	34.2821	0.3554
30.8829	-0.357	34.2983	0.3549
30.8603	-0.3563	34.2886	0.3549
30.8136	-0.356	34.2741	0.3544
30.949	-0.356	34.3418	0.3536
30.8652	-0.3554	34.3144	0.3534
30.8378	-0.3548	34.3692	0.3532
30.8201	-0.3542	34.3885	0.3526
30.8088	-0.3542	34.3063	0.352
30.7943	-0.3536	34.3192	0.352
30.7733	-0.3531	34.3402	0.3515
30.8201	-0.3528	34.366	0.3509
30.7846	-0.3525	34.366	0.3504
30.7653	-0.3519	34.3482	0.3504
30.783	-0.3512	34.3192	0.3497
30.7781	-0.3512	34.287	0.3492
30.7975	-0.3508	34.3144	0.3486
30.8475	-0.3502	34.3031	0.3486
30.8249	-0.3499	34.2773	0.348
30.8894	-0.3496	34.2821	0.3474
30.8636	-0.349	34.3547	0.3474
30.8362	-0.3484	34.295	0.3468
30.9039	-0.3484	34.3498	0.3464
30.8877	-0.3478	34.2934	0.3458
30.8716	-0.3472	34.3498	0.3458
30.8716	-0.3467	34.2983	0.3452
30.8877	-0.3467	34.3466	0.3446
30.862	-0.3461	34.3353	0.3443
30.8636	-0.3456	34.3418	0.3441
30.8813	-0.3454	34.2983	0.3434
30.8652	-0.3451	34.3047	0.3429
30.8378	-0.3445	34.2338	0.3429
30.8313	-0.344	34.3079	0.3424
30.8329	-0.344	34.258	0.3417
30.8668	-0.3433	34.2741	0.3413
30.8297	-0.3428	34.2628	0.3413
30.8636	-0.3421	34.2564	0.3406
30.8136	-0.3421	34.3063	0.3401
30.8378	-0.3416	34.2693	0.3398
30.8636	-0.3411	34.3337	0.3396
30.9377	-0.3407	34.3015	0.3389
30.9329	-0.3404	34.2467	0.3384
30.9442	-0.3398	34.2838	0.3384
30.8652	-0.3393	34.2564	0.3377
30.8507	-0.3393	34.2499	0.3372
30.8491	-0.3388	34.2983	0.3366
30.8458	-0.3382	34.2902	0.3366
30.9055	-0.3377	34.3095	0.3361
30.8329	-0.3377	34.2773	0.3356
30.8797	-0.337	34.2161	0.335
30.9313	-0.3365	34.2354	0.335
30.791	-0.3365	34.2725	0.3345
30.8861	-0.3358	34.2693	0.3338
30.9184	-0.3353	34.2225	0.3335
30.9232	-0.3346	34.2386	0.3332
30.8297	-0.3346	34.2854	0.3326
30.9055	-0.3342	34.2838	0.3321
30.9023	-0.3337	34.3369	0.3321
30.8765	-0.3333	34.2838	0.3316
30.8329	-0.333	34.2725	0.3309
30.8781	-0.3325	34.2886	0.3305
30.8894	-0.3319	34.2967	0.3305
30.8603	-0.3319	34.2628	0.3298
30.8781	-0.3313	34.2821	0.3293
30.9039	-0.3307	34.2999	0.329
30.862	-0.3301	34.3515	0.3288
30.8475	-0.3301	34.2628	0.3281
30.8539	-0.3297	34.3305	0.3276
30.8894	-0.329	34.3241	0.3276
30.8636	-0.3285	34.3273	0.3269
30.9184	-0.3285	34.3224	0.3265
30.8861	-0.3278	34.3498	0.3258
30.9216	-0.3274	34.3789	0.3258
30.891	-0.3274	34.3482	0.3253
30.8168	-0.3267	34.3917	0.3248
30.8442	-0.3262	34.3128	0.3242
30.8491	-0.3256	34.2628	0.3242
30.8603	-0.3256	34.2628	0.3236
30.8587	-0.325	34.3112	0.323
30.8571	-0.3246	34.3257	0.323
30.8507	-0.3242	34.3128	0.3224
30.8732	-0.3238	34.316	0.3218
30.8426	-0.3234	34.3805	0.3212
30.8297	-0.3227	34.3708	0.3212
30.8265	-0.3227	34.3386	0.3208
30.9329	-0.3222	34.2999	0.3201
30.8668	-0.3215	34.3273	0.3196
30.8539	-0.321	34.3353	0.3196
30.8958	-0.321	34.3224	0.3189
30.8958	-0.3205	34.3934	0.3184
30.8845	-0.3198	34.2757	0.3184
30.8765	-0.3193	34.2999	0.3178
30.8668	-0.3193	34.3289	0.3173
30.8942	-0.3186	34.3321	0.3167
30.8201	-0.3182	34.3466	0.3167
30.8184	-0.3182	34.345	0.3161
30.8329	-0.3175	34.374	0.3156
30.8491	-0.317	34.3821	0.315
30.8877	-0.3163	34.3224	0.315
30.8765	-0.3163	34.2112	0.3144
30.8168	-0.3158	34.295	0.314
30.8668	-0.3153	34.2886	0.3136
30.7798	-0.315	34.295	0.3133
30.9055	-0.3147	34.2902	0.3128
30.8088	-0.3142	34.3176	0.3122
30.8249	-0.3135	34.2128	0.3122
30.8136	-0.3135	34.2564	0.3116
30.8797	-0.313	34.2757	0.311
30.9168	-0.3124	34.2821	0.3104
30.9232	-0.3118	34.2451	0.3104
30.8781	-0.3118	34.2273	0.3099
30.8491	-0.3113	34.3095	0.3094
30.862	-0.3106	34.3337	0.3088
30.9458	-0.3104	34.2225	0.3088
30.8491	-0.3102	34.2709	0.3081
30.8765	-0.3095	34.2999	0.3077
30.8652	-0.3091	34.3063	0.3077
30.8974	-0.3091	34.3112	0.3071
30.8603	-0.3084	34.3531	0.3065
30.9039	-0.3079	34.3386	0.3059
30.862	-0.3072	34.316	0.3059
30.8877	-0.3072	34.3144	0.3053
30.8829	-0.3067	34.3063	0.3048
30.8781	-0.306	34.2999	0.3045
30.8442	-0.306	34.2547	0.3042
30.862	-0.3055	34.2934	0.3036
30.8571	-0.3048	34.1951	0.303
30.8297	-0.3043	34.2241	0.303
30.7604	-0.3043	34.2773	0.3025
30.7427	-0.3039	34.2612	0.3019
30.8845	-0.3032	34.2435	0.3013
30.9248	-0.3029	34.2918	0.3013
30.9393	-0.3027	34.2805	0.3008
30.9361	-0.3021	34.3144	0.3003
30.862	-0.3016	34.2902	0.3
30.87	-0.3016	34.3112	0.2997
30.8877	-0.3009	34.2983	0.2991
30.8894	-0.3004	34.2676	0.2985
30.8781	-0.2998	34.2644	0.2985
30.9103	-0.2998	34.2821	0.2979
30.9039	-0.2992	34.3079	0.2973
30.9216	-0.2987	34.2225	0.2968
30.8829	-0.2983	34.2886	0.2968
30.8974	-0.298	34.2547	0.2962
30.9264	-0.2976	34.2419	0.2957
30.8732	-0.297	34.2596	0.2951
30.8184	-0.297	34.2886	0.2951
30.8732	-0.2964	34.2676	0.2945
30.8023	-0.2958	34.2467	0.294
30.8184	-0.2952	34.2757	0.294
30.8571	-0.2952	34.3095	0.2934
30.8716	-0.2946	34.3208	0.2928
30.8217	-0.2941	34.2225	0.2922
30.8571	-0.2941	34.2983	0.2922
30.8555	-0.2934	34.2225	0.2916
30.8233	-0.2929	34.2628	0.2911
30.9087	-0.2925	34.2467	0.2909
30.8555	-0.2925	34.2789	0.2905
30.9055	-0.2918	34.2967	0.29
30.8523	-0.2913	34.2902	0.2894
30.8797	-0.291	34.2709	0.2894
30.8749	-0.2906	34.258	0.2888
30.8571	-0.2901	34.2773	0.2882
30.8974	-0.2894	34.2402	0.2877
30.8555	-0.2894	34.2789	0.2877
30.9055	-0.2889	34.2741	0.2871
30.8555	-0.2883	34.2886	0.2865
30.8781	-0.2877	34.2596	0.2862
30.8974	-0.2877	34.3031	0.2859
30.8233	-0.2871	34.2564	0.2854
30.8571	-0.2866	34.2983	0.2848
30.8587	-0.2866	34.3176	0.2848
30.891	-0.286	34.3563	0.2843
30.8136	-0.2855	34.3241	0.2838
30.9184	-0.285	34.2531	0.2832
30.8603	-0.285	34.3128	0.2832
30.7556	-0.2843	34.3047	0.2826
30.9055	-0.2838	34.2918	0.282
30.9458	-0.2835	34.3176	0.2814
30.8749	-0.2831	34.2918	0.2814
30.8603	-0.2826	34.3015	0.2808
30.791	-0.2819	34.2805	0.2802
30.8394	-0.2819	34.3289	0.2802
30.891	-0.2815	34.2854	0.2797
30.9297	-0.281	34.3273	0.2791
30.8797	-0.2806	34.2918	0.2786
30.9683	-0.2803	34.316	0.2786
30.9232	-0.2796	34.3079	0.278
30.8974	-0.2791	34.2805	0.2774
30.8394	-0.2791	34.3063	0.2771
30.8603	-0.2786	34.2612	0.2768
30.8555	-0.278	34.3063	0.2763
30.8507	-0.2775	34.3885	0.2757
30.8829	-0.2775	34.2805	0.2757
30.87	-0.2768	34.3643	0.2751
30.8458	-0.2762	34.2676	0.2746
30.812	-0.2762	34.2709	0.274
30.8523	-0.2757	34.2644	0.274
30.8749	-0.2752	34.2402	0.2735
30.8684	-0.2745	34.229	0.2729
30.8329	-0.2745	34.1709	0.2726
30.8201	-0.274	34.2322	0.2723
30.8297	-0.2734	34.2757	0.2717
30.8732	-0.2731	34.237	0.2711
30.891	-0.2728	34.237	0.2711
30.8716	-0.2721	34.2145	0.2705
30.8297	-0.2717	34.2596	0.2699
30.8894	-0.2717	34.2789	0.2695
30.9039	-0.2711	34.2225	0.2695
30.8587	-0.2706	34.2499	0.2689
30.8555	-0.27	34.1919	0.2683
30.87	-0.27	34.2515	0.2679
30.8781	-0.2694	34.266	0.2677
30.9425	-0.2688	34.2547	0.2672
30.9168	-0.2688	34.2902	0.2666
30.9667	-0.2682	34.3176	0.2666
30.9023	-0.2677	34.2451	0.266
30.8539	-0.267	34.2451	0.2654
30.8458	-0.267	34.295	0.2649
30.899	-0.2665	34.295	0.2649
30.841	-0.266	34.3079	0.2643
30.8829	-0.2656	34.3047	0.2638
30.8765	-0.2654	34.2628	0.2635
30.8684	-0.2648	34.2789	0.2632
30.8797	-0.2642	34.2725	0.2626
30.8362	-0.2642	34.3176	0.262
30.9168	-0.2637	34.2983	0.262
30.8861	-0.2631	34.2999	0.2615
30.891	-0.2625	34.2741	0.2608
30.9039	-0.2625	34.2693	0.2603
30.9538	-0.2619	34.2741	0.2603
30.9297	-0.2613	34.2838	0.2598
30.8523	-0.2611	34.266	0.2592
30.8265	-0.2609	34.2918	0.2587
30.8716	-0.2602	34.2918	0.2587
30.9393	-0.2598	34.2693	0.258
30.92	-0.2598	34.237	0.2575
30.9812	-0.2591	34.2064	0.2575
30.9716	-0.2586	34.2821	0.2568
30.9458	-0.2579	34.2693	0.2563
30.8958	-0.2579	34.2789	0.2557
30.8813	-0.2574	34.3321	0.2557
30.9087	-0.2568	34.3353	0.2552
30.8894	-0.2568	34.2693	0.2545
30.9103	-0.2562	34.2499	0.2545
30.9103	-0.2556	34.266	0.2541
30.8652	-0.2551	34.2419	0.2535
30.8362	-0.2551	34.3063	0.2529
30.8539	-0.2547	34.2902	0.2529
30.8362	-0.254	34.3273	0.2524
30.8458	-0.2537	34.3257	0.2517
30.8458	-0.2535	34.3498	0.2514
30.8974	-0.2528	34.3241	0.2512
30.9119	-0.2523	34.3063	0.2505
30.8539	-0.2523	34.3692	0.25
30.8749	-0.2516	34.2983	0.25
30.8571	-0.2511	34.3305	0.2493
30.7943	-0.2504	34.3047	0.2489
30.8055	-0.2504	34.2854	0.2483
30.8233	-0.2499	34.2499	0.2483
30.8571	-0.2493	34.2789	0.2478
30.9023	-0.2493	34.2999	0.2471
30.8877	-0.2487	34.1919	0.2471
30.9458	-0.2481	34.3257	0.2465
30.8781	-0.2477	34.2096	0.2459
30.862	-0.2477	34.3208	0.2454
30.8861	-0.2472	34.3466	0.2454
30.9619	-0.2465	34.3901	0.2448
30.92	-0.2462	34.2693	0.2442
30.9554	-0.246	34.2273	0.2439
30.9587	-0.2453	34.3112	0.2437
30.8877	-0.2448	34.3386	0.2431
30.8781	-0.2448	34.3805	0.2426
30.9345	-0.2441	34.258	0.2426
30.8539	-0.2436	34.2435	0.2419
30.9409	-0.2432	34.2241	0.2414
30.899	-0.2432	34.2934	0.2408
30.9297	-0.2425	34.2596	0.2408
30.8926	-0.242	34.2741	0.2403
30.9538	-0.2417	34.2354	0.2396
30.9039	-0.2413	34.3305	0.2396
30.9925	-0.2408	34.2531	0.239
30.9023	-0.2402	34.2531	0.2385
30.9297	-0.2402	34.2483	0.2379
30.949	-0.2396	34.2419	0.2379
30.9119	-0.239	34.287	0.2375
30.891	-0.2385	34.2693	0.2368
30.9184	-0.2385	34.1387	0.2366
30.9748	-0.2378	34.2128	0.2363
30.9458	-0.2374	34.229	0.2356
30.8974	-0.2374	34.2547	0.2351
30.8765	-0.2367	34.3789	0.2351
30.9248	-0.2362	34.2967	0.2345
30.9297	-0.2357	34.2999	0.2339
30.8877	-0.2357	34.2854	0.2335
30.8555	-0.235	34.2757	0.2335
30.8603	-0.2345	34.2531	0.2328
30.8394	-0.2342	34.2193	0.2323
30.8781	-0.2339	34.258	0.232
30.8926	-0.2333	34.2821	0.2317
30.9232	-0.2327	34.3563	0.2312
30.8636	-0.2327	34.345	0.2305
30.8797	-0.2321	34.3144	0.2305
30.8749	-0.2316	34.3369	0.23
30.8958	-0.2314	34.3079	0.2294
30.8861	-0.231	34.3515	0.2288
30.9135	-0.2304	34.2983	0.2288
30.9232	-0.2299	34.3144	0.2281
30.9393	-0.2299	34.2902	0.2277
30.9232	-0.2293	34.3289	0.2277
30.9474	-0.2287	34.2741	0.2271
30.8926	-0.2282	34.2757	0.2265
30.8942	-0.2282	34.3079	0.226
30.9361	-0.2276	34.3015	0.226
30.8684	-0.227	34.3144	0.2253
30.8797	-0.2267	34.3112	0.2248
30.9409	-0.2264	34.2983	0.2245
30.8797	-0.2258	34.3015	0.2243
30.8926	-0.2253	34.3063	0.2237
30.8813	-0.2253	34.3273	0.223
30.8829	-0.2247	34.2693	0.223
30.8765	-0.2243	34.229	0.2225
30.891	-0.2237	34.3063	0.2219
30.8603	-0.2237	34.2741	0.2217
30.9119	-0.2231	34.2934	0.2213
30.9103	-0.2225	34.2805	0.2207
30.9248	-0.2223	34.2725	0.2202
30.9023	-0.222	34.2386	0.2202
30.8636	-0.2213	34.2499	0.2196
30.9006	-0.2207	34.2241	0.219
30.8845	-0.2207	34.2741	0.2185
30.9538	-0.2202	34.2725	0.2185
30.9071	-0.2195	34.2741	0.2179
30.862	-0.2192	34.2967	0.2173
30.8587	-0.2192	34.3289	0.2173
30.8894	-0.2184	34.2789	0.2167
30.9184	-0.2178	34.316	0.2162
30.9119	-0.2178	34.3321	0.2155
30.8942	-0.2173	34.3418	0.2155
30.9119	-0.2168	34.3531	0.215
30.8491	-0.2161	34.3418	0.2144
30.9232	-0.2161	34.2547	0.2142
30.9216	-0.2156	34.3321	0.2138
30.8749	-0.215	34.2435	0.2132
30.9039	-0.2148	34.2886	0.2127
30.9458	-0.2144	34.3257	0.2127
30.9119	-0.2139	34.3579	0.2121
30.9168	-0.2132	34.3498	0.2115
30.9522	-0.2132	34.3466	0.2111
30.8926	-0.2127	34.3241	0.2111
30.8652	-0.2122	34.3386	0.2104
30.8765	-0.2116	34.2934	0.2098
30.8652	-0.2116	34.2741	0.2098
30.891	-0.2111	34.2886	0.2092
30.8442	-0.2105	34.3273	0.2087
30.8974	-0.2102	34.3176	0.208
30.8877	-0.21	34.3079	0.208
30.9135	-0.2093	34.3095	0.2075
30.9361	-0.2088	34.3112	0.2069
30.9313	-0.2088	34.3095	0.2067
30.9039	-0.2082	34.3369	0.2064
30.9087	-0.2076	34.3547	0.2058
30.9184	-0.207	34.3563	0.2053
30.9377	-0.207	34.3112	0.2053
30.9055	-0.2064	34.3482	0.2048
30.9442	-0.2058	34.3353	0.2041
30.9409	-0.2058	34.3063	0.2036
30.9748	-0.2053	34.2934	0.2036
30.9571	-0.2047	34.2934	0.203
30.9796	-0.2041	34.2773	0.2024
30.9232	-0.2041	34.3047	0.2021
30.9345	-0.2037	34.2612	0.2019
30.9393	-0.203	34.2854	0.2012
30.9377	-0.2028	34.2564	0.2006
30.9409	-0.2025	34.2967	0.2006
30.978	-0.2018	34.2725	0.2001
30.9458	-0.2013	34.2902	0.1996
30.9087	-0.2013	34.258	0.199
30.9732	-0.2006	34.2531	0.199
31.0393	-0.2001	34.3015	0.1984
30.9619	-0.1995	34.3482	0.1979
30.9135	-0.1995	34.266	0.1976
30.9861	-0.199	34.2564	0.1973
30.8539	-0.1983	34.2725	0.1967
30.862	-0.1983	34.2854	0.1961
30.8555	-0.1979	34.3015	0.1961
30.9361	-0.1973	34.2999	0.1956
30.8732	-0.1967	34.2612	0.195
30.8845	-0.1967	34.2983	0.1945
30.9764	-0.1961	34.2467	0.1945
30.899	-0.1955	34.2838	0.1939
30.8797	-0.1952	34.3337	0.1933
30.812	-0.195	34.2596	0.1928
30.8249	-0.1943	34.4707	0.1928
30.9458	-0.1938	34.3321	0.1921
30.9442	-0.1938	34.3112	0.1916
30.9087	-0.1933	34.2805	0.1916
30.92	-0.1927	34.3144	0.1909
30.9071	-0.1922	34.2741	0.1904
30.891	-0.1922	34.2757	0.1899
30.9264	-0.1915	34.3257	0.1899
30.9168	-0.191	34.3047	0.1894
30.9039	-0.1907	34.2757	0.1888
31.0183	-0.1904	34.2854	0.1882
30.9619	-0.1898	34.2805	0.1882
30.9425	-0.1892	34.3402	0.1877
30.9377	-0.1892	34.3273	0.1871
30.9651	-0.1886	34.2725	0.1865
30.9619	-0.1881	34.3192	0.1865
30.8894	-0.1876	34.287	0.1859
31.0086	-0.1876	34.3192	0.1854
30.8926	-0.1869	34.3063	0.1851
30.928	-0.1864	34.3079	0.1848
30.9087	-0.1864	34.2725	0.1842
30.9554	-0.1858	34.3192	0.1837
30.862	-0.1852	34.2902	0.1837
30.9119	-0.1847	34.4353	0.1832
30.92	-0.1847	34.2886	0.1826
30.9409	-0.184	34.3031	0.182
30.9587	-0.1835	34.2467	0.182
31.0247	-0.1832	34.3241	0.1814
30.9748	-0.183	34.3112	0.1808
30.9554	-0.1824	34.3257	0.1805
30.8765	-0.1819	34.3047	0.1803
30.9232	-0.1819	34.395	0.1797
30.8442	-0.1814	34.3418	0.1792
30.8958	-0.1807	34.316	0.1792
30.9377	-0.1804	34.3015	0.1786
30.9184	-0.1801	34.345	0.178
30.9603	-0.1795	34.3289	0.1774
30.9458	-0.1789	34.3192	0.1774
30.9635	-0.1789	34.2821	0.1768
30.9683	-0.1783	34.3112	0.1763
30.9635	-0.1778	34.3047	0.1758
30.9345	-0.1772	34.3015	0.1758
30.9425	-0.1772	34.3273	0.1751
30.9039	-0.1767	34.3208	0.1745
30.9006	-0.1761	34.3402	0.1745
30.9006	-0.1761	34.3144	0.174
30.8926	-0.1754	34.3402	0.1734
30.9119	-0.1749	34.3643	0.1729
30.92	-0.1744	34.3257	0.1729
30.9135	-0.1744	34.3837	0.1723
30.9232	-0.1738	34.3611	0.1717
30.8813	-0.1731	34.3885	0.1715
30.8475	-0.1729	34.3579	0.1712
30.87	-0.1726	34.3934	0.1705
30.8442	-0.1719	34.3531	0.1701
30.9119	-0.1715	34.366	0.1701
30.9248	-0.1715	34.2999	0.1695
30.8603	-0.1709	34.3224	0.1689
30.928	-0.1701	34.3353	0.1683
30.9119	-0.1698	34.287	0.1683
30.9409	-0.1696	34.2918	0.1678
30.9006	-0.1691	34.295	0.1672
30.8233	-0.1685	34.3128	0.1667
30.8829	-0.1685	34.3708	0.1667
30.8732	-0.168	34.345	0.1661
30.8587	-0.1675	34.3079	0.1656
30.9313	-0.1669	34.3289	0.1653
30.8475	-0.1669	34.3498	0.165
30.9039	-0.1663	34.3353	0.1644
30.8877	-0.1658	34.287	0.1638
30.9393	-0.1655	34.287	0.1638
30.9699	-0.1651	34.2257	0.1632
30.999	-0.1646	34.2854	0.1626
30.9184	-0.164	34.2757	0.1621
30.8813	-0.164	34.395	0.1621
30.87	-0.1634	34.3643	0.1615
30.8732	-0.1628	34.3128	0.161
30.8249	-0.1625	34.3369	0.1604
30.9828	-0.1622	34.3273	0.1604
30.8716	-0.1616	34.3289	0.1597
30.8942	-0.161	34.2999	0.1592
30.9071	-0.161	34.3208	0.1592
30.8668	-0.1604	34.3482	0.1586
30.8346	-0.1599	34.2499	0.158
30.9039	-0.1594	34.3224	0.1574
31.0538	-0.1594	34.2999	0.1574
30.8829	-0.1588	34.2644	0.1568
30.9264	-0.1581	34.3482	0.1564
31.0006	-0.1581	34.3095	0.1561
30.8023	-0.1576	34.3208	0.1558
30.9409	-0.1571	34.3095	0.1552
30.9345	-0.1564	34.3176	0.1547
30.9587	-0.1564	34.3257	0.1547
30.9184	-0.1559	34.3128	0.1541
30.9297	-0.1552	34.2225	0.1535
31.0699	-0.1549	34.2612	0.1529
30.9587	-0.1547	34.3015	0.1529
31.0167	-0.154	34.3353	0.1524
30.9474	-0.1536	34.2854	0.1518
30.9442	-0.1536	34.3112	0.1516
30.9006	-0.153	34.295	0.1512
30.8716	-0.1524	34.2821	0.1507
30.9861	-0.1519	34.2644	0.1501
30.8749	-0.1519	34.2338	0.1501
30.9409	-0.1513	34.2789	0.1495
30.9699	-0.1506	34.3515	0.1489
30.9925	-0.1506	34.3353	0.1484
30.9425	-0.1501	34.3563	0.1484
30.9748	-0.1495	34.3257	0.1478
30.9522	-0.1489	34.2967	0.1472
31.0151	-0.1489	34.3579	0.1466
30.9345	-0.1484	34.2419	0.1466
30.9151	-0.1478	34.2338	0.146
30.8732	-0.1476	34.2918	0.1455
30.9474	-0.1473	34.3353	0.1455
30.9699	-0.1466	34.3353	0.145
30.949	-0.1461	34.3547	0.1444
30.8845	-0.1461	34.3627	0.1438
30.9506	-0.1456	34.3192	0.1438
30.9135	-0.1449	34.2709	0.1432
30.9119	-0.1444	34.3112	0.1427
30.8346	-0.1444	34.287	0.1424
30.8426	-0.1438	34.3257	0.1421
30.87	-0.1433	34.266	0.1415
30.9861	-0.1431	34.3095	0.1409
30.8749	-0.1429	34.3402	0.1409
30.8749	-0.1421	34.3015	0.1403
30.9071	-0.1415	34.3176	0.1397
30.9006	-0.1415	34.3176	0.1393
30.9393	-0.141	34.2821	0.1393
30.928	-0.1405	34.2499	0.1387
30.862	-0.1398	34.2789	0.1381
30.8958	-0.1398	34.2838	0.1376
30.9119	-0.1392	34.3337	0.1376
30.9119	-0.1386	34.3756	0.137
30.9619	-0.1386	34.3627	0.1364
30.9442	-0.1382	34.3402	0.1361
30.9522	-0.1375	34.3112	0.1359
30.9361	-0.137	34.2757	0.1353
31.0119	-0.137	34.3224	0.1347
31.0102	-0.1364	34.3079	0.1347
31.0425	-0.1359	34.2757	0.1341
30.9474	-0.1356	34.3386	0.1336
30.9442	-0.1354	34.3321	0.133
30.9442	-0.1347	34.3337	0.133
30.9248	-0.1341	34.3515	0.1325
30.9168	-0.1341	34.2177	0.1319
30.9232	-0.1335	34.2467	0.1313
30.9828	-0.1331	34.2499	0.1313
30.9716	-0.1324	34.2999	0.1307
30.9184	-0.1324	34.2612	0.1301
30.9716	-0.1318	34.316	0.1301
30.9506	-0.1313	34.2693	0.1296
30.9474	-0.1313	34.3418	0.129
30.9812	-0.1307	34.3241	0.1285
30.9071	-0.13	34.3321	0.1285
30.928	-0.1296	34.2902	0.1279
30.9184	-0.1296	34.2821	0.1273
30.8813	-0.1289	34.316	0.127
30.9603	-0.1284	34.3224	0.1267
30.9329	-0.1284	34.287	0.1261
30.9377	-0.1277	34.2435	0.1256
30.9216	-0.1273	34.2838	0.1256
30.8942	-0.1266	34.3192	0.125
30.9957	-0.1266	34.3789	0.1245
30.9425	-0.1261	34.2676	0.1239
30.9232	-0.1256	34.3112	0.1239
30.9812	-0.1252	34.3466	0.1234
30.8974	-0.1249	34.3627	0.1228
30.9764	-0.1243	34.3305	0.1222
30.9603	-0.1237	34.3515	0.1222
30.92	-0.1237	34.3079	0.1216
30.9264	-0.1233	34.295	0.121
30.9119	-0.1226	34.2644	0.121
30.8813	-0.1222	34.287	0.1205
30.9168	-0.1222	34.2161	0.1199
30.8442	-0.1215	34.345	0.1193
30.8329	-0.121	34.2918	0.1193
30.9297	-0.121	34.3321	0.1188
30.9893	-0.1203	34.2854	0.1182
30.9941	-0.1198	34.2934	0.1178
30.9313	-0.1191	34.2596	0.1176
30.9925	-0.1191	34.3144	0.117
30.9716	-0.1186	34.3482	0.1165
30.9313	-0.1181	34.3015	0.1165
30.9377	-0.1177	34.2709	0.1159
30.9361	-0.1174	34.2483	0.1154
30.9522	-0.1167	34.2564	0.1148
30.9393	-0.1163	34.3079	0.1148
30.9425	-0.1163	34.2886	0.1142
30.9828	-0.1158	34.3176	0.1136
30.9474	-0.1152	34.3386	0.1134
30.9506	-0.1146	34.266	0.113
30.9748	-0.1146	34.2805	0.1124
30.9248	-0.114	34.1629	0.1121
30.9216	-0.1135	34.2483	0.1118
30.9135	-0.1135	34.2419	0.1112
30.9232	-0.1128	34.2177	0.1109
30.9216	-0.1123	34.2531	0.1105
30.9248	-0.1116	34.2435	0.1099
31.0038	-0.1116	34.2741	0.1094
30.9732	-0.1112	34.295	0.1094
31.007	-0.1107	34.3047	0.1087
30.9425	-0.1103	34.287	0.1084
31.028	-0.11	34.2773	0.108
31.0312	-0.1095	34.2419	0.1075
31.0135	-0.1088	34.2709	0.1069
30.9764	-0.1088	34.287	0.1069
30.9071	-0.1083	34.2725	0.1062
30.9635	-0.1076	34.2547	0.1059
30.9522	-0.1071	34.3595	0.1056
30.9732	-0.1071	34.295	0.105
30.9554	-0.1067	34.2983	0.1048
31.0006	-0.106	34.3321	0.1045
30.9861	-0.1058	34.3257	0.1038
30.9168	-0.1055	34.3337	0.1032
30.9216	-0.1049	34.295	0.1032
30.8797	-0.1043	34.345	0.1026
30.9361	-0.1043	34.3337	0.1023
30.9216	-0.1037	34.2999	0.102
30.9571	-0.1032	34.2354	0.1013
30.8587	-0.1025	34.2999	0.1007
30.8894	-0.1025	34.2209	0.1007
30.9506	-0.102	34.2741	0.1001
30.8894	-0.1013	34.2676	0.0998
30.9039	-0.1013	34.3224	0.0995
30.9103	-0.1008	34.2773	0.0988
30.9055	-0.1001	34.2805	0.0982
30.8668	-0.0997	34.2886	0.0982
30.9425	-0.0997	34.2967	0.0975
30.9103	-0.0992	34.2838	0.0973
30.9168	-0.0986	34.2596	0.097
30.9393	-0.0983	34.2838	0.0963
30.9635	-0.098	34.2789	0.0957
30.9861	-0.0974	34.2854	0.0957
30.9361	-0.0968	34.258	0.0951
30.9506	-0.0968	34.3289	0.0948
30.9216	-0.0962	34.3386	0.0945
31.0022	-0.0957	34.2999	0.0938
30.9667	-0.0953	34.3079	0.0932
30.9409	-0.095	34.3466	0.0932
30.8716	-0.0945	34.3998	0.0926
30.9909	-0.0939	34.3498	0.0923
30.9861	-0.0939	34.3418	0.092
30.9957	-0.0933	34.3257	0.0913
31.0215	-0.0927	34.3289	0.0907
30.9845	-0.0922	34.3434	0.0907
30.9474	-0.0922	34.2999	0.09
31.007	-0.0917	34.3047	0.0898
31.0086	-0.091	34.2596	0.0894
30.9812	-0.0908	34.2741	0.0888
30.9587	-0.0905	34.3176	0.0883
30.9571	-0.0898	34.2886	0.0883
30.8765	-0.0894	34.3128	0.0877
30.9345	-0.0894	34.2741	0.087
30.9377	-0.0887	34.2789	0.087
30.9554	-0.0882	34.2838	0.0864
30.9039	-0.0877	34.2918	0.0858
30.9909	-0.0877	34.3563	0.0858
30.9135	-0.0871	34.2676	0.0852
30.9119	-0.0866	34.2789	0.0846
30.9055	-0.0862	34.3063	0.0843
30.9474	-0.0859	34.3176	0.084
30.9393	-0.0854	34.3047	0.0834
30.9345	-0.0847	34.266	0.0829
30.9377	-0.0847	34.3498	0.0829
30.9619	-0.0842	34.2918	0.0822
30.9023	-0.0836	34.2064	0.0819
30.9313	-0.0831	34.2757	0.0816
30.9409	-0.0831	34.2451	0.081
30.9055	-0.0824	34.2241	0.0803
30.92	-0.0819	34.258	0.0803
30.9442	-0.0819	34.2435	0.0796
30.9135	-0.0812	34.2757	0.0792
30.9264	-0.0808	34.1967	0.0792
31.0102	-0.0802	34.3595	0.0787
30.9861	-0.0802	34.2854	0.0781
30.9651	-0.0796	34.3192	0.0775
31.0038	-0.0791	34.3224	0.0775
30.9603	-0.0788	34.2999	0.0769
30.9345	-0.0785	34.3515	0.0764
30.9796	-0.0779	34.2499	0.076
31.0457	-0.0773	34.3434	0.0758
31.0215	-0.0773	34.2983	0.0752
30.9893	-0.0768	34.3192	0.0746
30.9861	-0.0763	34.2854	0.0746
30.891	-0.0756	34.295	0.074
30.9361	-0.0756	34.3547	0.0736
30.9973	-0.0751	34.2934	0.0729
30.9184	-0.0745	34.3112	0.0729
30.8636	-0.0742	34.3289	0.0724
30.9699	-0.074	34.2467	0.0718
30.9828	-0.0733	34.2225	0.0712
30.9619	-0.0728	34.2435	0.0712
30.9957	-0.0725	34.2483	0.0706
30.9458	-0.0723	34.2451	0.07
31.0167	-0.0716	34.2934	0.07
30.9877	-0.0711	34.2225	0.0695
31.0489	-0.0709	34.2983	0.0689
30.9506	-0.0706	34.287	0.0685
30.9554	-0.07	34.2628	0.0685
31.0006	-0.0695	34.2354	0.0678
31.0393	-0.0695	34.2499	0.0673
30.9055	-0.0689	34.2273	0.0668
30.9571	-0.0683	34.1516	0.0668
30.9409	-0.0678	34.1999	0.0661
30.9877	-0.0678	34.2032	0.0655
30.9812	-0.0671	34.2112	0.0655
31.0167	-0.0666	34.2499	0.0649
31.0151	-0.0663	34.2419	0.0644
30.9538	-0.066	34.2999	0.0637
30.9619	-0.0654	34.2934	0.0637
30.9329	-0.0648	34.3369	0.0633
30.9425	-0.0648	34.3289	0.0627
30.949	-0.0644	34.366	0.0625
30.9039	-0.0638	34.3756	0.0622
30.9845	-0.0632	34.2515	0.0616
30.928	-0.0632	34.3208	0.061
30.9264	-0.0627	34.2805	0.061
30.8894	-0.0621	34.2322	0.0605
30.9361	-0.0615	34.2741	0.0598
30.9732	-0.0615	34.2112	0.0593
30.9651	-0.061	34.287	0.0593
30.9425	-0.0605	34.2741	0.0587
30.9861	-0.0598	34.3144	0.0581
30.9893	-0.0598	34.3418	0.0577
30.9425	-0.0594	34.3611	0.0577
30.9313	-0.0588	34.3257	0.057
30.9812	-0.0582	34.295	0.0564
30.9861	-0.0582	34.2693	0.0564
30.9957	-0.0577	34.3079	0.0558
31.0215	-0.0572	34.3176	0.0553
30.9619	-0.0565	34.2467	0.0547
31.0312	-0.0565	34.2725	0.0547
30.9941	-0.056	34.3176	0.0541
31.0038	-0.0555	34.3402	0.0536
31.0038	-0.0551	34.2789	0.0533
30.978	-0.0548	34.316	0.053
31.007	-0.0543	34.3015	0.0524
30.9861	-0.0537	34.3257	0.0518
31.036	-0.0537	34.3128	0.0518
31.0038	-0.0532	34.3482	0.0514
30.9587	-0.0525	34.2773	0.0506
31.0054	-0.0521	34.3224	0.0502
31.0006	-0.0521	34.2999	0.0502
31.0264	-0.0515	34.2838	0.0496
30.978	-0.0509	34.2902	0.049
31.0151	-0.0504	34.2676	0.0487
30.9538	-0.0504	34.3128	0.0485
30.9619	-0.0497	34.258	0.0479
30.949	-0.0492	34.2693	0.0473
31.0296	-0.0492	34.258	0.0473
30.9683	-0.0486	34.2628	0.0467
30.9732	-0.0481	34.2918	0.0462
31.007	-0.0474	34.287	0.0456
30.9425	-0.0474	34.2789	0.0456
30.9732	-0.0469	34.2854	0.0451
30.9587	-0.0463	34.2967	0.0445
30.9377	-0.0459	34.3015	0.0439
30.9071	-0.0457	34.2596	0.0439
31.0086	-0.0452	34.2547	0.0433
30.9603	-0.0446	34.295	0.0427
31.0006	-0.0446	34.3047	0.0427
30.9458	-0.044	34.3144	0.0422
30.9619	-0.0434	34.3257	0.0416
31.0006	-0.0429	34.2676	0.041
30.8958	-0.0429	34.3595	0.041
30.9716	-0.0423	34.345	0.0404
30.9554	-0.0418	34.3386	0.0399
31.0199	-0.0416	34.2741	0.0397
30.9925	-0.0413	34.2306	0.0394
30.9651	-0.0406	34.2644	0.0387
31.007	-0.0401	34.258	0.0383
30.9845	-0.0401	34.2161	0.0383
30.999	-0.0394	34.2225	0.0375
30.9973	-0.0389	34.2886	0.0371
30.9635	-0.0384	34.1999	0.0365
31.0312	-0.0384	34.2934	0.0365
30.9909	-0.0377	34.2805	0.0359
30.9732	-0.0373	34.3224	0.0354
30.949	-0.0367	34.3015	0.035
30.9135	-0.0367	34.2757	0.0347
30.9845	-0.036	34.3369	0.0343
30.9506	-0.0355	34.2805	0.0336
30.9828	-0.0355	34.2209	0.0336
30.9264	-0.035	34.2644	0.0331
30.9087	-0.0343	34.2322	0.0326
30.9973	-0.0338	34.2805	0.032
30.8877	-0.0338	34.2789	0.032
30.8894	-0.0332	34.287	0.0314
30.9796	-0.0326	34.2741	0.0308
30.9683	-0.0322	34.2854	0.0302
30.978	-0.0322	34.3289	0.0302
30.928	-0.0316	34.3208	0.0296
30.9603	-0.031	34.3805	0.0291
30.9587	-0.0307	34.2564	0.0291
30.9571	-0.0305	34.3837	0.0284
31.0038	-0.0298	34.3418	0.028
31.0006	-0.0293	34.3353	0.0274
30.9538	-0.0293	34.3402	0.0274
30.9651	-0.0286	34.3305	0.0268
30.9909	-0.0281	34.3515	0.0263
30.9313	-0.0275	34.3772	0.026
30.9571	-0.0275	34.3531	0.0256
30.9812	-0.027	34.2821	0.0251
30.9732	-0.0265	34.3112	0.0244
30.9909	-0.0262	34.3079	0.0244
31.0119	-0.0259	34.2854	0.0239
31.0425	-0.0253	34.2612	0.0234
30.9151	-0.0247	34.2983	0.0228
30.9297	-0.0247	34.2709	0.0228
30.9667	-0.0242	34.3192	0.0223
30.9925	-0.0235	34.3369	0.0217
30.92	-0.023	34.3192	0.0214
31.0022	-0.023	34.3337	0.0211
30.9522	-0.0224	34.374	0.0205
30.9909	-0.0218	34.3353	0.02
31.0006	-0.0214	34.3063	0.02
30.9716	-0.0214	34.3063	0.0193
31.0199	-0.0207	34.3224	0.0188
30.9651	-0.0202	34.316	0.0182
31.0167	-0.0202	34.3257	0.0182
30.9957	-0.0195	34.3241	0.0176
30.9506	-0.019	34.2983	0.0172
30.9683	-0.0184	34.3079	0.0169
30.9216	-0.0184	34.3772	0.0165
31.0312	-0.0178	34.3305	0.016
30.9409	-0.0174	34.366	0.0154
30.9554	-0.017	34.3563	0.0154
30.9393	-0.0167	34.316	0.0148
30.9764	-0.0162	34.258	0.0142
30.9554	-0.0155	34.3241	0.0136
30.9425	-0.0155	34.2789	0.0136
30.9313	-0.0151	34.2886	0.0132
30.9248	-0.0145	34.2967	0.0126
30.8329	-0.0139	34.2789	0.012
30.9845	-0.0139	34.2628	0.012
30.9023	-0.0134	34.2934	0.0115
31.0747	-0.0127	34.3192	0.0109
30.9812	-0.0123	34.345	0.0103
30.9764	-0.0123	34.3579	0.0103
30.9522	-0.0116	34.3724	0.0098
31.0102	-0.011	34.3128	0.0093
30.999	-0.011	34.3772	0.0087
30.9925	-0.0104	34.3031	0.0087
30.9699	-0.0099	34.3047	0.0082
31.0586	-0.0093	34.3128	0.0075
31.0441	-0.0093	34.3015	0.0073
31.0618	-0.0088	34.3498	0.007
31.007	-0.0082	34.3015	0.0064
31.0215	-0.0079	34.3273	0.0059
31.0183	-0.0076	34.3241	0.0059
31.0425	-0.0071	34.3321	0.0053
31.0634	-0.0064	34.2918	0.0047
31.0264	-0.0064	34.3369	0.0042
31.0296	-0.0059	34.2612	0.0042
30.9845	-0.0053	34.3579	0.0036
31.0086	-0.0048	34.3224	0.003
30.9393	-0.0048	34.2612	0.0027
31.0425	-0.0043	34.2515	0.0024
31.0328	-0.0036	34.345	0.0018
31.0199	-0.0034	34.3241	0.0012
30.9941	-0.0031	34.3595	0.0012
31.0119	-0.0024	34.3402	0.0007
30.999	-0.002	34.287	0.0001
30.9957	-0.002	34.2821	-0.0005
30.9828	-0.0012	34.2854	-0.0005
30.9845	-0.0007	34.2821	-0.0012
30.9941	-0.0001	34.2467	-0.0017
30.9587	-0.0001	34.3192	-0.0017
30.9812	0.0005	34.2193	-0.0023
30.8765	0.0011	34.2531	-0.0029
30.9973	0.0011	34.2322	-0.0034
30.9716	0.0017	34.1983	-0.0034
30.999	0.0022	34.2145	-0.004
31.0312	0.0028	34.2805	-0.0046
31.0264	0.0028	34.2757	-0.005
31.0022	0.0033	34.2967	-0.005
30.9828	0.004	34.2854	-0.0057
30.9619	0.0043	34.3015	-0.0062
30.9474	0.0045	34.3128	-0.0065
30.9603	0.0051	34.3386	-0.0067
30.9861	0.0056	34.295	-0.0073
30.9603	0.0056	34.3853	-0.0079
30.9941	0.0062	34.3192	-0.0079
31.0054	0.0068	34.3386	-0.0085
31.0989	0.0074	34.3579	-0.009
31.0376	0.0074	34.2515	-0.0097
31.0812	0.008	34.3095	-0.0097
31.0924	0.0084	34.258	-0.0102
31.0892	0.0087	34.2467	-0.0107
31.0183	0.0091	34.2676	-0.0113
30.9973	0.0096	34.287	-0.0113
30.9941	0.0102	34.3434	-0.0119
30.9732	0.0102	34.3353	-0.0125
30.9796	0.0108	34.2918	-0.0125
31.0795	0.0114	34.3257	-0.013
31.0328	0.012	34.2564	-0.0136
31.0747	0.012	34.2612	-0.0142
31.0521	0.0126	34.2499	-0.0142
30.9554	0.0131	34.2789	-0.0148
30.9248	0.0131	34.266	-0.0153
30.9345	0.0137	34.287	-0.0157
30.9184	0.0143	34.3015	-0.0159
30.9861	0.0147	34.2789	-0.0164
30.9732	0.0147	34.2612	-0.017
30.8958	0.0154	34.2676	-0.017
30.9216	0.0159	34.345	-0.0176
30.9232	0.0162	34.3321	-0.0181
30.9168	0.0165	34.3692	-0.0187
30.9716	0.0171	34.3547	-0.0187
30.9732	0.0177	34.3482	-0.0193
30.9716	0.0177	34.3047	-0.0199
31.0699	0.0183	34.3353	-0.0201
31.0393	0.0189	34.3079	-0.0205
30.9748	0.0195	34.3208	-0.021
31.0409	0.0195	34.2564	-0.0215
30.9748	0.0201	34.2789	-0.0215
31.0054	0.0205	34.2789	-0.0221
30.9683	0.0205	34.2934	-0.0227
30.9877	0.0211	34.2564	-0.0233
30.9748	0.0217	34.2757	-0.0233
30.9409	0.0222	34.2693	-0.0239
30.9861	0.0222	34.2838	-0.0244
30.9554	0.0229	34.2789	-0.025
30.9732	0.0234	34.2161	-0.025
30.9764	0.0237	34.2934	-0.0256
31.0054	0.024	34.3031	-0.0261
30.978	0.0246	34.3434	-0.0261
30.9732	0.0252	34.3192	-0.0267
30.9458	0.0252	34.3063	-0.0272
30.9603	0.0257	34.3289	-0.0279
30.949	0.0262	34.2741	-0.0279
30.9748	0.0268	34.2257	-0.0284
30.9828	0.0268	34.2709	-0.029
31.0538	0.0274	34.3144	-0.0292
30.9699	0.0279	34.2805	-0.0296
31.0086	0.0283	34.2918	-0.0302
31.0634	0.0285	34.2789	-0.0308
30.9393	0.0292	34.2934	-0.0308
30.9845	0.0297	34.3321	-0.0312
31.0489	0.0297	34.2983	-0.0319
31.0312	0.0303	34.2934	-0.0324
31.0731	0.0308	34.2628	-0.0324
30.9571	0.0314	34.3047	-0.033
31.0634	0.0314	34.2596	-0.0335
30.9603	0.032	34.2564	-0.0338
31.0167	0.0325	34.3241	-0.0341
30.9957	0.0325	34.2725	-0.0347
30.9957	0.0331	34.2676	-0.0353
31.0489	0.0337	34.287	-0.0353
31.0022	0.0343	34.3144	-0.0359
31.0844	0.0343	34.3579	-0.0364
31.0763	0.0348	34.2547	-0.037
31.0634	0.0354	34.2789	-0.037
31.0247	0.0358	34.3611	-0.0376
31.0135	0.036	34.3353	-0.0382
31.0231	0.0366	34.3611	-0.0382
31.0135	0.0371	34.3079	-0.0387
31.0086	0.0371	34.3112	-0.0394
31.0489	0.0377	34.316	-0.0399
31.0054	0.0383	34.3128	-0.0399
31.0521	0.0388	34.3273	-0.0405
30.9635	0.0388	34.2693	-0.0411
30.9941	0.0394	34.2225	-0.0413
30.9619	0.04	34.2096	-0.0415
30.9941	0.04	34.2515	-0.0422
31.0135	0.0406	34.2225	-0.0428
31.0247	0.0411	34.2161	-0.0428
31.0296	0.0417	34.208	-0.0434
30.9377	0.0417	34.2435	-0.0439
30.9909	0.0423	34.2386	-0.0445
30.9732	0.0429	34.2821	-0.0445
31.0135	0.0429	34.2531	-0.0451
30.9699	0.0435	34.2693	-0.0457
30.9845	0.0441	34.2821	-0.0457
31.0183	0.0446	34.2306	-0.0462
30.9796	0.0446	34.237	-0.0468
31.0183	0.0452	34.2531	-0.0471
30.9845	0.0458	34.2128	-0.0471
30.9651	0.046	34.2709	-0.0488
30.9973	0.0462	34.2902	-0.0488
31.0231	0.0469	34.2338	-0.0495
31.0667	0.0475	34.3208	-0.05
31.0521	0.0475	34.2854	-0.05
30.9796	0.0481	34.3434	-0.0505
31.0135	0.0486	34.2934	-0.0511
30.9925	0.0493	34.2854	-0.0516
31.0328	0.0493	34.3434	-0.0516
31.0844	0.0498	34.2854	-0.0522
31.0376	0.0504	34.2918	-0.0528
30.9957	0.0504	34.2644	-0.0531
31.0312	0.0509	34.3031	-0.0534
31.0086	0.0516	34.2757	-0.054
31.0328	0.052	34.2676	-0.0545
30.8877	0.052	34.1677	-0.0545
31.0231	0.0526	34.2451	-0.0551
31.0247	0.0532	34.2451	-0.0556
31.0667	0.0535	34.3369	-0.0562
31.0489	0.0537	34.2676	-0.0562
31.0006	0.0544	34.3676	-0.0568
31.0022	0.055	34.2999	-0.0573
30.9764	0.055	34.3337	-0.0576
30.9603	0.0556	34.3031	-0.058
30.9828	0.0561	34.2693	-0.0586
30.9184	0.0564	34.2967	-0.0591
30.8813	0.0567	34.2789	-0.0591
30.92	0.0573	34.295	-0.0596
30.9699	0.0579	34.3692	-0.0603
31.0199	0.0579	34.3047	-0.0607
30.9651	0.0583	34.2725	-0.0607
30.9941	0.0589	34.2499	-0.0613
31.0376	0.0595	34.2435	-0.0619
31.0183	0.0595	34.266	-0.0624
31.0473	0.0601	34.3047	-0.0624
31.0022	0.0607	34.2773	-0.063
31.0296	0.061	34.287	-0.0636
31.0779	0.0612	34.2596	-0.0639
31.0231	0.0619	34.2789	-0.0641
30.9796	0.0624	34.2515	-0.0648
30.9506	0.0624	34.2983	-0.0652
31.0102	0.0629	34.3063	-0.0652
30.9522	0.0635	34.2596	-0.0659
31.0038	0.0641	34.2322	-0.0664
31.0022	0.0641	34.2676	-0.067
30.9732	0.0647	34.3144	-0.067
30.9635	0.0652	34.3176	-0.0676
30.9135	0.0654	34.3386	-0.0681
30.9377	0.0658	34.3079	-0.0687
30.9651	0.0664	34.3079	-0.0687
30.978	0.067	34.3176	-0.0693
30.978	0.067	34.3079	-0.0699
30.9812	0.0675	34.3047	-0.0699
30.9651	0.0681	34.2564	-0.0704
31.0006	0.0687	34.3063	-0.071
31.0312	0.0687	34.2225	-0.0715
31.0086	0.0693	34.3079	-0.0715
30.9861	0.0699	34.2757	-0.072
30.9425	0.0699	34.3176	-0.0727
31.0199	0.0704	34.2902	-0.0732
31.0054	0.071	34.295	-0.0732
30.9603	0.0716	34.2821	-0.0739
30.9716	0.0716	34.2193	-0.0744
30.9716	0.0722	34.1903	-0.0744
30.9796	0.0726	34.1935	-0.075
31.0183	0.0729	34.2709	-0.0755
30.9925	0.0733	34.2177	-0.0761
30.9329	0.0738	34.2934	-0.0761
30.928	0.0744	34.2902	-0.0766
30.9458	0.0744	34.3176	-0.0771
30.9748	0.075	34.316	-0.0775
30.9828	0.0755	34.3031	-0.0778
30.9748	0.0762	34.2854	-0.0783
30.9828	0.0762	34.2886	-0.079
30.9635	0.0766	34.2902	-0.079
31.0409	0.0772	34.2999	-0.0795
30.9796	0.0776	34.345	-0.08
30.9828	0.0777	34.3095	-0.0806
30.9845	0.0785	34.3273	-0.0806
31.0086	0.0789	34.3128	-0.0811
31.0006	0.0789	34.2709	-0.0817
31.0199	0.0795	34.2547	-0.0823
30.9377	0.0801	34.2693	-0.0823
30.9651	0.0807	34.3095	-0.0828
31.0167	0.0807	34.3176	-0.0834
31.0215	0.0813	34.2967	-0.0837
30.9925	0.0818	34.3112	-0.084
30.9861	0.0818	34.3176	-0.0846
30.9554	0.0824	34.3321	-0.0851
30.9973	0.083	34.2419	-0.0851
30.9812	0.0836	34.3144	-0.0857
30.9845	0.0836	34.2612	-0.0863
30.9329	0.084	34.3047	-0.0867
30.9297	0.0846	34.3305	-0.0867
30.92	0.0849	34.2805	-0.0875
30.9458	0.0852	34.3208	-0.0879
30.9587	0.0859	34.2644	-0.0885
30.9103	0.0864	34.2821	-0.0885
30.92	0.0864	34.2854	-0.0891
30.9168	0.087	34.3079	-0.0897
30.9216	0.0876	34.2983	-0.0897
30.9103	0.0881	34.2483	-0.0902
30.9023	0.0881	34.2693	-0.0908
30.9039	0.0887	34.3144	-0.0914
30.928	0.0893	34.316	-0.0914
30.9216	0.0893	34.2531	-0.0919
30.9071	0.0898	34.2354	-0.0925
30.9039	0.0904	34.2725	-0.093
30.92	0.091	34.2805	-0.093
30.8732	0.091	34.2644	-0.0936
30.8668	0.0915	34.3563	-0.0942
30.9006	0.0921	34.345	-0.0945
30.9393	0.0924	34.3386	-0.0947
30.9151	0.0927	34.316	-0.0954
30.9055	0.0932	34.3579	-0.0959
30.9313	0.0939	34.2789	-0.0959
30.949	0.0939	34.2789	-0.0965
30.9538	0.0944	34.3224	-0.0971
30.949	0.0949	34.3434	-0.0976
30.9361	0.0955	34.3547	-0.0976
30.9764	0.0955	34.2934	-0.0982
31.0183	0.0961	34.2096	-0.0987
30.9796	0.0966	34.1693	-0.0992
30.9474	0.0969	34.1597	-0.0992
30.9716	0.0972	34.2273	-0.0998
30.9603	0.0978	34.2177	-0.1005
31.0393	0.0984	34.2257	-0.1005
30.9361	0.0984	34.3063	-0.101
30.9683	0.099	34.2676	-0.1016
30.9168	0.0995	34.3047	-0.1022
30.9216	0.1001	34.2741	-0.1022
30.9135	0.1001	34.2902	-0.1027
30.9168	0.1007	34.2999	-0.1033
30.8587	0.1013	34.2741	-0.1038
30.8926	0.1013	34.2918	-0.1038
30.9216	0.1019	34.2435	-0.1043
30.9538	0.1025	34.2838	-0.105
30.928	0.103	34.2499	-0.1052
30.9877	0.103	34.3257	-0.1055
30.9603	0.1036	34.3337	-0.1061
30.9409	0.1042	34.2918	-0.1067
30.9313	0.1044	34.2676	-0.1067
30.9587	0.1047	34.3112	-0.1073
30.9151	0.1053	34.3031	-0.1079
30.9603	0.1058	34.2676	-0.1084
30.9023	0.1058	34.2531	-0.1084
30.9071	0.1064	34.3176	-0.109
30.8652	0.107	34.3063	-0.1094
30.928	0.1073	34.3144	-0.1097
30.8974	0.1076	34.2789	-0.11
30.8813	0.1082	34.3015	-0.1106
30.8877	0.1088	34.2805	-0.1112
30.9297	0.1088	34.2612	-0.1112
30.8845	0.1094	34.2483	-0.1118
30.9377	0.1099	34.2225	-0.1123
30.8458	0.1104	34.2564	-0.113
30.9216	0.1104	34.2306	-0.113
30.8781	0.1111	34.2773	-0.1135
30.8845	0.1117	34.345	-0.114
30.9361	0.1117	34.2999	-0.1146
30.9651	0.1123	34.3321	-0.1146
30.9248	0.1127	34.3289	-0.1153
30.999	0.1133	34.2983	-0.1155
30.9699	0.1133	34.1951	-0.1155
30.9329	0.1139	34.2354	-0.1163
30.9023	0.1145	34.2499	-0.1172
30.9764	0.1148	34.2386	-0.1177
31.028	0.1151	34.2161	-0.1184
30.9748	0.1157	34.2177	-0.1184
31.0505	0.1162	34.2886	-0.1189
30.9393	0.1162	34.2451	-0.1194
30.9297	0.1168	34.3031	-0.1201
30.9442	0.1174	34.3434	-0.1201
30.9651	0.1179	34.2531	-0.1206
30.9748	0.1179	34.2757	-0.1211
30.9619	0.1186	34.2177	-0.1217
30.9828	0.1191	34.258	-0.1217
30.9603	0.1191	34.2547	-0.1224
30.9361	0.1197	34.2145	-0.1229
30.9361	0.1202	34.3192	-0.1229
30.9667	0.1208	34.2177	-0.1235
30.9828	0.1208	34.2725	-0.124
30.9313	0.1213	34.2531	-0.1246
30.9683	0.1219	34.2306	-0.1246
30.9393	0.1223	34.2886	-0.1252
31.0167	0.1225	34.2128	-0.1257
30.9587	0.1231	34.2515	-0.1262
30.949	0.1237	34.2402	-0.1262
30.9409	0.1237	34.237	-0.1268
30.9845	0.1242	34.2547	-0.1274
30.9119	0.1248	34.2693	-0.1277
30.9748	0.1254	34.2757	-0.128
30.9764	0.1254	34.208	-0.1285
31.0006	0.1259	34.2354	-0.1292
30.9522	0.1265	34.2193	-0.1292
31.0215	0.1267	34.2032	-0.1297
30.9699	0.127	34.2531	-0.1302
30.9683	0.1276	34.2725	-0.1309
30.9683	0.1282	34.2693	-0.1309
[truncated: 1,046,576+ more rows]

## Sheet: Fig.2a
V_up (uV)	B_up (T)	V_down (uV)	B_down (T)
160.493	-0.6996	163.04	0.6991
160.467	-0.6996	163.014	0.6986
160.416	-0.6993	163.046	0.6984
160.403	-0.6988	163.066	0.6981
160.416	-0.6984	163.091	0.6975
160.435	-0.6984	163.111	0.697
160.474	-0.6978	163.098	0.697
160.48	-0.6974	163.072	0.6964
160.487	-0.6972	163.046	0.6961
160.448	-0.6968	163.033	0.6958
160.396	-0.6963	163.04	0.6952
160.39	-0.6956	163.091	0.6949
160.39	-0.6956	163.111	0.6946
160.416	-0.6951	163.111	0.6941
160.467	-0.6946	163.091	0.6936
160.461	-0.694	163.078	0.6936
160.461	-0.694	163.046	0.693
160.435	-0.6934	163.072	0.6922
160.416	-0.6929	163.104	0.6922
160.39	-0.6929	163.111	0.6917
160.416	-0.6923	163.124	0.6911
160.454	-0.6917	163.104	0.6909
160.487	-0.6912	163.098	0.6905
160.5	-0.6912	163.066	0.69
160.487	-0.6906	163.046	0.6893
160.429	-0.69	163.053	0.6893
160.403	-0.69	163.085	0.6886
160.396	-0.6894	163.111	0.6884
160.442	-0.6889	163.117	0.6881
160.467	-0.6882	163.098	0.6874
160.5	-0.6882	163.027	0.6868
160.506	-0.6877	163.066	0.6868
160.461	-0.6871	163.046	0.6861
160.448	-0.6868	163.053	0.6859
160.403	-0.6866	163.104	0.6855
160.435	-0.6859	163.13	0.685
160.435	-0.6854	163.137	0.6843
160.48	-0.6854	163.111	0.6843
160.506	-0.6848	163.085	0.6836
160.48	-0.6843	163.059	0.6834
160.454	-0.6837	163.04	0.6831
160.416	-0.6837	163.066	0.6825
160.409	-0.6831	163.078	0.6818
160.409	-0.6825	163.098	0.6818
160.442	-0.6825	163.111	0.6811
160.474	-0.6819	163.085	0.6809
160.474	-0.6814	163.046	0.6805
160.467	-0.6808	163.04	0.68
160.435	-0.6808	163.066	0.6794
160.409	-0.6803	163.066	0.6794
160.39	-0.6797	163.085	0.6788
160.409	-0.6794	163.091	0.6782
160.467	-0.6791	163.091	0.6782
160.48	-0.6785	163.072	0.6775
160.474	-0.6779	163.027	0.6772
160.442	-0.6779	163.027	0.6769
160.409	-0.6774	163.066	0.6763
160.416	-0.6768	163.066	0.6757
160.396	-0.6762	163.104	0.6757
160.429	-0.6762	163.104	0.675
160.48	-0.6756	163.091	0.6747
160.493	-0.6751	163.066	0.6744
160.467	-0.6751	163.02	0.6738
160.422	-0.6745	163.027	0.6732
160.416	-0.674	163.046	0.6732
160.39	-0.6734	163.085	0.6725
160.416	-0.6734	163.098	0.6722
160.442	-0.6728	163.078	0.6719
160.48	-0.6722	163.066	0.6713
160.487	-0.6722	163.033	0.6707
160.467	-0.6717	163.027	0.6707
160.454	-0.6711	163.04	0.67
160.448	-0.6705	163.072	0.6697
160.416	-0.6705	163.111	0.6694
160.429	-0.6699	163.098	0.6688
160.48	-0.6694	163.111	0.6682
160.48	-0.6692	163.04	0.6682
160.48	-0.6689	163.027	0.6675
160.467	-0.6682	163.008	0.6672
160.454	-0.6676	163.046	0.6669
160.422	-0.6676	163.091	0.6663
160.435	-0.667	163.13	0.6657
160.454	-0.6665	163.098	0.6657
160.48	-0.6659	163.091	0.6651
160.493	-0.6659	163.053	0.6646
160.48	-0.6653	163.046	0.6644
160.467	-0.6647	163.053	0.6638
160.435	-0.6647	163.085	0.6635
160.454	-0.6642	163.124	0.6633
160.435	-0.6636	163.124	0.6625
160.474	-0.663	163.078	0.6623
160.48	-0.663	163.072	0.662
160.474	-0.6625	163.04	0.6613
160.474	-0.6619	163.072	0.6609
160.442	-0.6616	163.066	0.6607
160.442	-0.6614	163.091	0.6601
160.435	-0.6607	163.13	0.6596
160.442	-0.6601	163.13	0.6596
160.461	-0.6601	163.098	0.6589
160.48	-0.6595	163.066	0.6586
160.474	-0.6591	163.04	0.6583
160.461	-0.6588	163.066	0.6576
160.435	-0.6585	163.091	0.6571
160.409	-0.6578	163.13	0.6571
160.429	-0.6572	163.117	0.6564
160.448	-0.6572	163.117	0.6561
160.467	-0.6567	163.085	0.6558
160.467	-0.6562	163.072	0.6552
160.461	-0.6556	163.053	0.6545
160.429	-0.6556	163.085	0.6545
160.422	-0.655	163.104	0.6539
160.416	-0.6544	163.13	0.6536
160.442	-0.6542	163.137	0.6533
160.48	-0.654	163.124	0.6527
160.487	-0.6533	163.072	0.6521
160.474	-0.6528	163.04	0.6521
160.454	-0.6528	163.033	0.6514
160.454	-0.6522	163.085	0.6511
160.422	-0.6516	163.117	0.6508
160.448	-0.6511	163.124	0.6502
160.461	-0.6511	163.111	0.6496
160.454	-0.6504	163.091	0.6496
160.487	-0.6499	163.059	0.6489
160.474	-0.6497	163.072	0.6486
160.442	-0.6494	163.117	0.6483
160.422	-0.6487	163.111	0.6477
160.442	-0.6482	163.143	0.6471
160.442	-0.6482	163.137	0.6471
160.474	-0.6477	163.078	0.6464
160.487	-0.6471	163.066	0.6461
160.467	-0.6465	163.078	0.6458
160.442	-0.6465	163.072	0.6452
160.474	-0.6458	163.085	0.6449
160.435	-0.6453	163.124	0.6446
160.429	-0.6453	163.111	0.6439
160.442	-0.6448	163.091	0.6436
160.461	-0.6441	163.072	0.6433
160.454	-0.6435	163.085	0.6426
160.429	-0.6435	163.053	0.6424
160.384	-0.643	163.078	0.642
160.39	-0.6425	163.098	0.6413
160.416	-0.6422	163.124	0.6408
160.442	-0.6419	163.104	0.6408
160.454	-0.6412	163.111	0.6402
160.448	-0.6406	163.053	0.6399
160.448	-0.6406	163.033	0.6396
160.442	-0.6401	163.059	0.6389
160.442	-0.6395	163.066	0.6383
160.429	-0.6392	163.091	0.6383
160.409	-0.6389	163.111	0.6377
160.448	-0.6382	163.104	0.6374
160.461	-0.6378	163.098	0.6371
160.48	-0.6378	163.066	0.6364
160.467	-0.6372	163.066	0.6358
160.442	-0.6366	163.066	0.6358
160.39	-0.6361	163.078	0.6352
160.409	-0.6361	163.098	0.6349
160.409	-0.6355	163.091	0.6346
160.454	-0.6349	163.091	0.6339
160.474	-0.6349	163.072	0.6333
160.461	-0.6343	163.033	0.6333
160.416	-0.6337	163.04	0.6327
160.435	-0.6331	163.059	0.6324
160.409	-0.6331	163.111	0.6321
160.403	-0.6326	163.098	0.6315
160.429	-0.632	163.111	0.6309
160.461	-0.6317	163.117	0.6309
160.474	-0.6315	163.085	0.6303
160.493	-0.6309	163.072	0.6298
160.448	-0.6303	163.059	0.6292
160.409	-0.6303	163.078	0.6292
160.403	-0.6297	163.104	0.6287
160.409	-0.6291	163.104	0.6281
160.448	-0.6286	163.13	0.6278
160.467	-0.6286	163.098	0.6275
160.48	-0.628	163.059	0.6269
160.448	-0.6274	163.066	0.6264
160.416	-0.6274	163.078	0.6264
160.403	-0.6268	163.091	0.6258
160.409	-0.6262	163.13	0.6252
160.422	-0.6257	163.156	0.6248
160.461	-0.6257	163.124	0.6248
160.493	-0.6252	163.098	0.6242
160.5	-0.6246	163.046	0.6236
160.467	-0.6243	163.059	0.623
160.416	-0.624	163.078	0.623
160.422	-0.6234	163.104	0.6224
160.409	-0.6228	163.156	0.6218
160.448	-0.6228	163.137	0.6218
160.467	-0.6222	163.124	0.6212
160.506	-0.6216	163.066	0.6206
160.493	-0.6212	163.053	0.62
160.448	-0.6212	163.072	0.62
160.442	-0.6207	163.078	0.6196
160.416	-0.6201	163.124	0.6191
160.448	-0.6198	163.137	0.6187
160.461	-0.6195	163.124	0.6185
160.512	-0.6189	163.085	0.6179
160.493	-0.6183	163.059	0.6173
160.493	-0.6183	163.059	0.6173
160.461	-0.6177	163.078	0.6167
160.422	-0.6171	163.098	0.6161
160.409	-0.6165	163.143	0.6156
160.448	-0.6165	163.169	0.6156
160.493	-0.6159	163.124	0.615
160.512	-0.6154	163.072	0.6145
160.506	-0.6154	163.085	0.6139
160.48	-0.6148	163.072	0.6139
160.435	-0.6142	163.072	0.6133
160.403	-0.6138	163.104	0.6127
160.409	-0.6138	163.143	0.6124
160.454	-0.6132	163.117	0.6121
160.493	-0.6126	163.098	0.6116
160.5	-0.6123	163.078	0.611
160.493	-0.612	163.053	0.611
160.461	-0.6114	163.066	0.6104
160.429	-0.6108	163.085	0.61
160.422	-0.6108	163.117	0.6094
160.435	-0.6103	163.156	0.6094
160.467	-0.6097	163.13	0.6088
160.506	-0.6091	163.091	0.6083
160.519	-0.6091	163.098	0.6078
160.512	-0.6085	163.137	0.6078
160.461	-0.6079	163.104	0.6072
160.448	-0.6079	163.098	0.6066
160.442	-0.6074	163.072	0.606
160.442	-0.6068	163.072	0.606
160.493	-0.6063	163.085	0.6055
160.532	-0.6063	163.104	0.605
160.519	-0.6056	163.137	0.6045
160.506	-0.605	163.169	0.6045
160.454	-0.605	163.117	0.6039
160.409	-0.6045	163.085	0.6034
160.422	-0.604	163.053	0.6028
160.461	-0.6034	163.059	0.6025
160.506	-0.6034	163.156	0.6022
160.506	-0.6028	163.143	0.6017
160.506	-0.6022	163.091	0.6012
160.467	-0.6019	163.072	0.601
160.435	-0.6017	163.059	0.6007
160.442	-0.601	163.085	0.6001
160.454	-0.6004	163.091	0.5995
160.48	-0.6004	163.091	0.5993
160.525	-0.5999	163.117	0.5989
160.532	-0.5994	163.143	0.5984
160.512	-0.5988	163.098	0.5979
160.474	-0.5988	163.078	0.5973
160.448	-0.5982	163.053	0.5973
160.448	-0.5976	163.078	0.5967
160.454	-0.5976	163.098	0.5962
160.467	-0.5971	163.137	0.5957
160.487	-0.5965	163.137	0.5957
160.512	-0.5959	163.104	0.5951
160.467	-0.5959	163.091	0.5946
160.448	-0.5953	163.059	0.5943
160.429	-0.5947	163.066	0.5939
160.448	-0.5945	163.104	0.5935
160.48	-0.5943	163.124	0.5929
160.519	-0.5936	163.137	0.5924
160.512	-0.5931	163.13	0.5924
160.506	-0.5931	163.117	0.5919
160.487	-0.5925	163.078	0.5913
160.435	-0.5919	163.059	0.5909
160.435	-0.5916	163.085	0.5903
160.442	-0.5913	163.091	0.5903
160.48	-0.5907	163.124	0.5897
160.487	-0.5901	163.137	0.5891
160.506	-0.5901	163.137	0.5885
160.493	-0.5896	163.078	0.5885
160.467	-0.589	163.085	0.588
160.442	-0.5884	163.04	0.5875
160.448	-0.5884	163.091	0.587
160.48	-0.5879	163.117	0.587
160.506	-0.5873	163.149	0.5864
160.506	-0.5871	163.143	0.5858
160.512	-0.5868	163.098	0.5852
160.461	-0.5861	163.066	0.5852
160.454	-0.5856	163.046	0.5847
160.467	-0.5856	163.066	0.5842
160.467	-0.585	163.091	0.5836
160.474	-0.5844	163.143	0.5836
160.493	-0.5839	163.156	0.583
160.493	-0.5839	163.098	0.5826
160.525	-0.5833	163.091	0.582
160.5	-0.5829	163.072	0.582
160.467	-0.5825	163.078	0.5814
160.461	-0.5823	163.098	0.5808
160.467	-0.5815	163.149	0.5802
160.487	-0.581	163.195	0.5802
160.519	-0.581	163.175	0.5797
160.519	-0.5805	163.137	0.5792
160.5	-0.5799	163.072	0.5789
160.474	-0.5793	163.078	0.5787
160.448	-0.5793	163.085	0.5781
160.461	-0.5786	163.111	0.5776
160.474	-0.5781	163.124	0.5772
160.506	-0.5781	163.156	0.577
160.506	-0.5776	163.156	0.5764
160.5	-0.577	163.117	0.5759
160.487	-0.5764	163.078	0.5755
160.448	-0.5764	163.072	0.5753
160.461	-0.5759	163.066	0.5748
160.454	-0.5754	163.117	0.5743
160.467	-0.575	163.143	0.5739
160.5	-0.5748	163.149	0.5737
160.519	-0.5741	163.149	0.5731
160.467	-0.5735	163.117	0.5726
160.467	-0.5735	163.085	0.5722
160.467	-0.573	163.072	0.572
160.442	-0.5725	163.078	0.5714
160.461	-0.5722	163.117	0.571
160.487	-0.5719	163.117	0.5706
160.506	-0.5712	163.124	0.5704
160.519	-0.5707	163.085	0.5698
160.493	-0.5707	163.053	0.5692
160.467	-0.5701	163.059	0.5689
160.454	-0.5695	163.078	0.5687
160.487	-0.5691	163.098	0.5681
160.48	-0.5691	163.137	0.5675
160.487	-0.5684	163.143	0.5672
160.493	-0.5677	163.149	0.567
160.5	-0.5677	163.098	0.5665
160.48	-0.5672	163.091	0.566
160.454	-0.5668	163.072	0.5656
160.429	-0.5661	163.111	0.5654
160.467	-0.5661	163.111	0.5648
160.5	-0.5656	163.175	0.5643
160.519	-0.565	163.137	0.5639
160.506	-0.5647	163.072	0.5637
160.493	-0.5644	163.085	0.5631
160.48	-0.5638	163.046	0.5627
160.467	-0.5632	163.072	0.5624
160.467	-0.5632	163.078	0.5621
160.5	-0.5626	163.117	0.5615
160.506	-0.5621	163.117	0.561
160.512	-0.5617	163.117	0.5607
160.487	-0.5617	163.104	0.5604
160.461	-0.561	163.078	0.5598
160.442	-0.5604	163.091	0.5593
160.429	-0.5604	163.091	0.5589
160.442	-0.5598	163.124	0.5588
160.474	-0.5593	163.111	0.5582
160.512	-0.5586	163.149	0.5577
160.506	-0.5586	163.13	0.5572
160.493	-0.5581	163.091	0.5572
160.467	-0.5575	163.091	0.5566
160.448	-0.5572	163.091	0.556
160.448	-0.5569	163.111	0.5555
160.474	-0.5563	163.137	0.5555
160.487	-0.5559	163.169	0.5549
160.512	-0.5559	163.175	0.5543
160.506	-0.5553	163.137	0.5539
160.48	-0.5547	163.124	0.5539
160.442	-0.5544	163.104	0.5533
160.448	-0.5542	163.104	0.5527
160.448	-0.5535	163.117	0.5522
160.487	-0.5529	163.149	0.5522
160.506	-0.5529	163.169	0.5516
160.525	-0.5523	163.13	0.551
160.506	-0.5518	163.091	0.5505
160.474	-0.5511	163.078	0.5505
160.448	-0.5511	163.033	0.5499
160.467	-0.5506	163.091	0.5494
160.487	-0.55	163.104	0.5489
160.532	-0.55	163.156	0.5489
160.538	-0.5495	163.143	0.5483
160.532	-0.5489	163.156	0.5477
160.525	-0.5484	163.098	0.5472
160.474	-0.5484	163.046	0.5472
160.454	-0.5478	163.04	0.5466
160.442	-0.5472	163.059	0.546
160.474	-0.5469	163.098	0.5456
160.506	-0.5467	163.117	0.5456
160.519	-0.546	163.13	0.545
160.506	-0.5455	163.137	0.5444
160.461	-0.5455	163.111	0.5439
160.442	-0.5449	163.066	0.5439
160.448	-0.5444	163.078	0.5433
160.442	-0.5437	163.091	0.5428
160.48	-0.5437	163.091	0.5425
160.512	-0.5431	163.143	0.5422
160.487	-0.5426	163.149	0.5416
160.493	-0.5426	163.117	0.541
160.461	-0.5421	163.085	0.5408
160.422	-0.5414	163.072	0.5406
160.435	-0.5409	163.098	0.54
160.461	-0.5409	163.098	0.5394
160.493	-0.5403	163.124	0.5391
160.512	-0.5397	163.124	0.5389
160.512	-0.5395	163.137	0.5384
160.474	-0.5392	163.117	0.5378
160.435	-0.5386	163.104	0.5375
160.403	-0.538	163.091	0.5372
160.435	-0.538	163.098	0.5366
160.461	-0.5374	163.13	0.5361
160.512	-0.5369	163.175	0.5359
160.525	-0.5366	163.149	0.5357
160.525	-0.5362	163.117	0.5351
160.487	-0.5357	163.078	0.5345
160.454	-0.5351	163.111	0.5342
160.435	-0.5351	163.085	0.5339
160.442	-0.5344	163.124	0.5333
160.474	-0.5338	163.13	0.5328
160.512	-0.5338	163.149	0.5328
160.538	-0.5332	163.156	0.5322
160.487	-0.5326	163.085	0.5316
160.422	-0.5326	163.059	0.5311
160.422	-0.5321	163.059	0.5311
160.435	-0.5315	163.124	0.53
160.435	-0.5311	163.156	0.53
160.474	-0.5309	163.111	0.5294
160.512	-0.5303	163.091	0.5294
160.5	-0.53	163.085	0.5288
160.467	-0.5296	163.078	0.5282
160.435	-0.529	163.117	0.5282
160.435	-0.5284	163.124	0.5276
160.422	-0.5284	163.149	0.527
160.461	-0.5278	163.111	0.5266
160.506	-0.5272	163.078	0.5266
160.525	-0.5272	163.078	0.526
160.512	-0.5267	163.066	0.5255
160.487	-0.5259	163.098	0.5249
160.454	-0.5259	163.143	0.5249
160.409	-0.5255	163.175	0.5243
160.429	-0.5248	163.137	0.5237
160.442	-0.5245	163.111	0.5237
160.512	-0.5242	163.078	0.5231
160.512	-0.5236	163.085	0.5226
160.5	-0.5233	163.078	0.522
160.467	-0.523	163.117	0.522
160.442	-0.5224	163.13	0.5215
160.448	-0.5222	163.111	0.5209
160.467	-0.5219	163.124	0.5205
160.474	-0.5212	163.117	0.5203
160.506	-0.5206	163.098	0.5197
160.512	-0.5206	163.085	0.5191
160.48	-0.5199	163.111	0.5191
160.435	-0.5197	163.111	0.5186
160.429	-0.5193	163.137	0.518
160.435	-0.5187	163.13	0.5174
160.454	-0.5181	163.098	0.5174
160.493	-0.5181	163.085	0.5168
160.512	-0.5175	163.066	0.5162
160.493	-0.5168	163.072	0.5162
160.454	-0.5168	163.098	0.5156
160.442	-0.5162	163.156	0.515
160.435	-0.5157	163.162	0.5147
160.448	-0.5157	163.156	0.5143
160.454	-0.515	163.091	0.5138
160.48	-0.5145	163.104	0.5136
160.506	-0.5142	163.085	0.5132
160.506	-0.5138	163.098	0.5126
160.454	-0.5132	163.143	0.5121
160.454	-0.513	163.149	0.5121
160.442	-0.5126	163.137	0.5114
160.467	-0.512	163.124	0.5108
160.506	-0.5114	163.124	0.5097
160.519	-0.5114	163.098	0.5097
160.532	-0.5109	163.137	0.5094
160.474	-0.5103	163.137	0.5091
160.454	-0.5103	163.169	0.5084
160.454	-0.5097	163.169	0.5081
160.435	-0.5091	163.149	0.5078
160.474	-0.5091	163.117	0.5072
160.506	-0.5084	163.117	0.5069
160.493	-0.5079	163.104	0.5066
160.461	-0.5076	163.13	0.5061
160.454	-0.5072	163.13	0.5055
160.429	-0.5067	163.137	0.5055
160.474	-0.5064	163.13	0.5047
160.454	-0.506	163.111	0.5044
160.48	-0.5054	163.072	0.5041
160.487	-0.5051	163.085	0.5036
160.5	-0.5049	163.104	0.503
160.467	-0.5042	163.117	0.503
160.442	-0.5036	163.143	0.5023
160.435	-0.5036	163.143	0.502
160.442	-0.5029	163.124	0.5017
160.487	-0.5026	163.111	0.5011
160.506	-0.5024	163.059	0.5005
160.512	-0.5017	163.091	0.5005
160.5	-0.501	163.091	0.4998
160.48	-0.501	163.137	0.4992
160.467	-0.5004	163.124	0.4992
160.48	-0.4999	163.143	0.4986
160.48	-0.4999	163.111	0.498
160.48	-0.4992	163.078	0.498
160.519	-0.4988	163.078	0.4974
160.474	-0.4988	163.078	0.4968
160.48	-0.4981	163.111	0.4964
160.454	-0.4976	163.149	0.4962
160.442	-0.4969	163.188	0.4957
160.435	-0.4969	163.162	0.4953
160.467	-0.4964	163.111	0.495
160.487	-0.4958	163.117	0.4944
160.467	-0.4955	163.111	0.4938
160.48	-0.4953	163.117	0.4938
160.442	-0.4946	163.143	0.4932
160.454	-0.4941	163.156	0.4926
160.454	-0.4941	163.162	0.4926
160.48	-0.4934	163.156	0.492
160.467	-0.493	163.111	0.4917
160.474	-0.4927	163.111	0.4914
160.48	-0.4924	163.117	0.4907
160.487	-0.4918	163.111	0.4901
160.454	-0.4912	163.156	0.4901
160.461	-0.4909	163.143	0.4895
160.461	-0.4906	163.156	0.4892
160.487	-0.4901	163.104	0.4889
160.506	-0.4895	163.033	0.4882
160.519	-0.4895	163.014	0.4876
160.487	-0.4889	163.053	0.4876
160.442	-0.4885	163.091	0.487
160.448	-0.4878	163.124	0.4867
160.448	-0.4878	163.156	0.4864
160.467	-0.4872	163.117	0.4857
160.487	-0.4866	163.085	0.4851
160.506	-0.4866	163.072	0.4851
160.487	-0.4861	163.066	0.4845
160.474	-0.4854	163.098	0.4842
160.448	-0.4849	163.137	0.4839
160.422	-0.4849	163.137	0.4832
160.422	-0.4843	163.13	0.4826
160.454	-0.4838	163.111	0.4826
160.474	-0.4835	163.066	0.4819
160.512	-0.4833	163.066	0.4816
160.487	-0.4827	163.078	0.4813
160.474	-0.482	163.117	0.4807
160.429	-0.482	163.182	0.4801
160.442	-0.4814	163.143	0.4801
160.454	-0.4809	163.104	0.4794
160.461	-0.4803	163.098	0.4791
160.493	-0.4803	163.059	0.4788
160.506	-0.4796	163.078	0.4782
160.487	-0.4791	163.124	0.4778
160.454	-0.4791	163.13	0.4776
160.442	-0.4786	163.13	0.4769
160.442	-0.4779	163.13	0.4763
160.442	-0.4775	163.111	0.4763
160.487	-0.4775	163.066	0.4757
160.506	-0.4768	163.046	0.4753
160.5	-0.4763	163.066	0.475
160.48	-0.476	163.098	0.4744
160.435	-0.4758	163.137	0.4738
160.435	-0.4751	163.117	0.4738
160.454	-0.4744	163.104	0.4731
160.48	-0.4744	163.085	0.4728
160.532	-0.4739	163.059	0.4726
160.506	-0.4734	163.066	0.472
160.493	-0.4731	163.091	0.4714
160.474	-0.4727	163.104	0.4714
160.435	-0.4721	163.124	0.4707
160.409	-0.4717	163.124	0.4704
160.448	-0.4717	163.098	0.4701
160.48	-0.4712	163.078	0.4695
160.512	-0.4705	163.059	0.4689
160.506	-0.47	163.085	0.4689
160.48	-0.47	163.098	0.4682
160.442	-0.4693	163.143	0.4679
160.429	-0.4688	163.124	0.4676
160.442	-0.4685	163.117	0.467
160.448	-0.4683	163.098	0.4664
160.487	-0.4676	163.072	0.4664
160.493	-0.4672	163.066	0.4657
160.493	-0.4672	163.078	0.4654
160.461	-0.4665	163.117	0.4651
160.429	-0.466	163.13	0.4645
160.396	-0.4654	163.117	0.4639
160.435	-0.4654	163.098	0.4639
160.48	-0.4648	163.085	0.4633
160.519	-0.4643	163.072	0.4629
160.506	-0.464	163.085	0.4626
160.493	-0.4637	163.059	0.462
160.454	-0.463	163.104	0.4614
160.416	-0.4625	163.111	0.4614
160.429	-0.4625	163.117	0.4608
160.442	-0.462	163.117	0.4605
160.474	-0.4613	163.085	0.4602
160.525	-0.4608	163.091	0.4595
160.506	-0.4608	163.078	0.4593
160.467	-0.4602	163.098	0.4589
160.416	-0.4597	163.124	0.4583
160.422	-0.4597	163.13	0.4577
160.396	-0.459	163.124	0.4577
160.448	-0.4585	163.111	0.457
160.474	-0.4579	163.091	0.4568
160.5	-0.4579	163.085	0.4564
160.512	-0.4573	163.091	0.4558
160.48	-0.4569	163.117	0.4552
160.429	-0.4565	163.143	0.4552
160.422	-0.4562	163.149	0.4545
160.416	-0.4557	163.137	0.4543
160.448	-0.455	163.091	0.4539
160.487	-0.455	163.085	0.4533
160.519	-0.4546	163.072	0.4528
160.512	-0.4539	163.104	0.4528
160.474	-0.4534	163.13	0.4521
160.435	-0.4534	163.156	0.4518
160.409	-0.4529	163.169	0.4515
160.429	-0.4522	163.13	0.4508
160.48	-0.4519	163.098	0.4502
160.493	-0.4517	163.072	0.4502
160.5	-0.451	163.072	0.4496
160.487	-0.4506	163.098	0.4493
160.435	-0.4506	163.143	0.449
160.416	-0.4499	163.156	0.4483
160.416	-0.4494	163.137	0.4477
160.454	-0.4488	163.104	0.4477
160.519	-0.4488	163.072	0.4471
160.506	-0.4482	163.066	0.4468
160.487	-0.4476	163.078	0.4465
160.461	-0.4476	163.124	0.4458
160.429	-0.447	163.143	0.4452
160.442	-0.4465	163.124	0.4452
160.442	-0.4459	163.104	0.4446
160.48	-0.4459	163.066	0.4443
160.506	-0.4455	163.02	0.444
160.5	-0.4448	163.072	0.4433
160.48	-0.4445	163.098	0.4427
160.487	-0.4443	163.143	0.4427
160.429	-0.4436	163.175	0.4421
160.454	-0.4431	163.149	0.4415
160.461	-0.4431	163.098	0.4415
160.487	-0.4424	163.085	0.4408
160.525	-0.4419	163.053	0.4405
160.493	-0.4414	163.072	0.4402
160.461	-0.4414	163.111	0.4396
160.442	-0.4408	163.13	0.439
160.422	-0.4401	163.143	0.439
160.448	-0.4401	163.117	0.4383
160.454	-0.4397	163.059	0.438
160.474	-0.4391	163.072	0.4377
160.474	-0.4385	163.091	0.4371
160.467	-0.4385	163.085	0.4364
160.435	-0.4379	163.13	0.4364
160.416	-0.4373	163.149	0.4358
160.416	-0.437	163.117	0.4355
160.416	-0.4368	163.143	0.4352
160.454	-0.4361	163.053	0.4346
160.493	-0.4356	163.059	0.4339
160.48	-0.4356	163.085	0.4339
160.474	-0.435	163.104	0.4333
160.442	-0.4345	163.143	0.433
160.448	-0.434	163.143	0.4328
160.435	-0.434	163.13	0.4322
160.461	-0.4333	163.091	0.4315
160.461	-0.4328	163.091	0.4315
160.474	-0.4326	163.085	0.4308
160.461	-0.4322	163.111	0.4304
160.48	-0.4316	163.143	0.4302
160.435	-0.431	163.143	0.4297
160.454	-0.431	163.137	0.4291
160.448	-0.4304	163.091	0.4291
160.48	-0.4299	163.059	0.4283
160.474	-0.4293	163.04	0.428
160.467	-0.4293	163.078	0.4277
160.467	-0.4287	163.098	0.4272
160.454	-0.4282	163.111	0.4266
160.454	-0.4282	163.111	0.4266
160.442	-0.4276	163.124	0.426
160.448	-0.427	163.078	0.4254
160.487	-0.4265	163.072	0.4254
160.474	-0.4265	163.066	0.4247
160.454	-0.4258	163.104	0.4244
160.448	-0.4253	163.124	0.4241
160.454	-0.4251	163.143	0.4235
160.461	-0.4247	163.149	0.4229
160.442	-0.4242	163.124	0.4229
160.442	-0.4235	163.104	0.4222
160.487	-0.4235	163.059	0.4216
160.5	-0.423	163.085	0.4216
160.493	-0.4225	163.111	0.421
160.454	-0.4222	163.111	0.4204
160.422	-0.4219	163.13	0.4202
160.448	-0.4212	163.117	0.4199
160.448	-0.4207	163.091	0.4192
160.454	-0.4207	163.085	0.4189
160.506	-0.4201	163.085	0.4187
160.467	-0.4195	163.078	0.4181
160.454	-0.4191	163.111	0.4178
160.435	-0.4191	163.137	0.4174
160.429	-0.4184	163.117	0.4168
160.442	-0.4178	163.104	0.4163
160.461	-0.4178	163.085	0.4163
160.493	-0.4172	163.066	0.4156
160.519	-0.4168	163.072	0.4153
160.506	-0.416	163.098	0.415
160.461	-0.416	163.117	0.4143
160.435	-0.4156	163.117	0.4137
160.442	-0.415	163.117	0.4137
160.474	-0.4147	163.091	0.4131
160.487	-0.4144	163.091	0.4128
160.512	-0.4137	163.091	0.4125
160.493	-0.4133	163.098	0.4119
160.467	-0.4133	163.137	0.4112
160.429	-0.4127	163.143	0.4112
160.396	-0.4121	163.156	0.4106
160.429	-0.4116	163.162	0.4103
160.474	-0.4116	163.117	0.41
160.48	-0.4109	163.098	0.4093
160.512	-0.4104	163.091	0.4092
160.48	-0.4104	163.098	0.4089
160.461	-0.4098	163.117	0.4081
160.435	-0.4093	163.124	0.4075
160.442	-0.4086	163.143	0.4075
160.448	-0.4086	163.13	0.4069
160.467	-0.4081	163.104	0.4067
160.487	-0.4075	163.124	0.4063
160.487	-0.4072	163.104	0.4057
160.467	-0.407	163.091	0.4051
160.435	-0.4064	163.143	0.4051
160.442	-0.4058	163.156	0.4044
160.422	-0.4058	163.156	0.4041
160.461	-0.4053	163.098	0.4038
160.519	-0.4046	163.059	0.4031
160.519	-0.4041	163.091	0.4027
160.506	-0.4041	163.072	0.4027
160.467	-0.4035	163.098	0.402
160.435	-0.403	163.117	0.4017
160.422	-0.4028	163.149	0.4014
160.448	-0.4025	163.149	0.4007
160.474	-0.4018	163.13	0.4002
160.493	-0.4012	163.066	0.4002
160.5	-0.4012	163.066	0.3995
160.474	-0.4006	163.091	0.3992
160.461	-0.4001	163.137	0.3989
160.416	-0.3995	163.162	0.3983
160.396	-0.3995	163.182	0.3977
160.422	-0.399	163.13	0.3977
160.5	-0.3984	163.104	0.397
160.506	-0.3981	163.072	0.3967
160.512	-0.3979	163.059	0.3964
160.493	-0.3973	163.117	0.3957
160.416	-0.3967	163.137	0.3951
160.396	-0.3967	163.156	0.3951
160.403	-0.3962	163.169	0.3945
160.442	-0.3955	163.13	0.3942
160.454	-0.395	163.059	0.3939
160.493	-0.395	163.078	0.3932
160.5	-0.3944	163.091	0.3926
160.454	-0.3938	163.098	0.3926
160.422	-0.3936	163.137	0.392
160.409	-0.3934	163.162	0.3914
160.435	-0.3927	163.111	0.3914
160.461	-0.3921	163.104	0.3907
160.493	-0.3921	163.059	0.3904
160.506	-0.3916	163.085	0.3901
160.48	-0.391	163.104	0.3895
160.442	-0.3904	163.162	0.3889
160.403	-0.3904	163.149	0.3889
160.409	-0.3898	163.156	0.3882
160.429	-0.3892	163.111	0.3879
160.454	-0.3892	163.078	0.3876
160.487	-0.3887	163.098	0.387
160.48	-0.388	163.085	0.3864
160.454	-0.3875	163.137	0.3864
160.429	-0.3875	163.188	0.3857
160.403	-0.3868	163.156	0.3854
160.39	-0.3864	163.149	0.3851
160.435	-0.3864	163.091	0.3845
160.487	-0.3858	163.098	0.3839
160.48	-0.3852	163.085	0.3839
160.48	-0.3846	163.143	0.3832
160.461	-0.3846	163.143	0.3829
160.409	-0.3841	163.156	0.3827
160.396	-0.3835	163.137	0.382
160.396	-0.3832	163.098	0.3814
160.442	-0.3829	163.091	0.3814
160.461	-0.3823	163.085	0.3807
160.487	-0.3817	163.078	0.3804
160.467	-0.3817	163.085	0.3802
160.435	-0.3812	163.149	0.3795
160.416	-0.3805	163.143	0.3789
160.435	-0.3801	163.13	0.3789
160.442	-0.3801	163.124	0.3783
160.474	-0.3794	163.098	0.378
160.48	-0.3789	163.124	0.3777
160.461	-0.3789	163.117	0.377
160.448	-0.3783	163.149	0.3764
160.435	-0.3777	163.175	0.3764
160.416	-0.3771	163.175	0.3758
160.422	-0.3771	163.156	0.3754
160.461	-0.3765	163.117	0.3752
160.461	-0.3761	163.085	0.3745
160.493	-0.3757	163.111	0.3743
160.487	-0.3754	163.13	0.374
160.448	-0.3749	163.143	0.3733
160.487	-0.3742	163.156	0.3727
160.403	-0.3742	163.149	0.3727
160.409	-0.3738	163.124	0.372
160.435	-0.3731	163.104	0.3718
160.461	-0.3729	163.091	0.3715
160.48	-0.3726	163.104	0.3708
160.467	-0.3719	163.124	0.3702
160.435	-0.3714	163.156	0.3702
160.39	-0.3714	163.162	0.3695
160.409	-0.3707	163.143	0.3693
160.409	-0.3703	163.13	0.369
160.435	-0.3697	163.117	0.3683
160.48	-0.3697	163.117	0.3677
160.506	-0.3691	163.137	0.3677
160.48	-0.3686	163.175	0.3671
160.442	-0.3683	163.162	0.3668
160.416	-0.368	163.162	0.3665
160.416	-0.3674	163.124	0.3658
160.442	-0.3668	163.117	0.3652
160.48	-0.3668	163.091	0.3652
160.493	-0.3663	163.117	0.3646
160.493	-0.3657	163.143	0.3643
160.461	-0.3651	163.13	0.364
160.416	-0.3651	163.124	0.3633
160.396	-0.3646	163.149	0.3628
160.409	-0.364	163.104	0.3628
160.448	-0.3637	163.098	0.3622
160.48	-0.3635	163.098	0.3619
160.461	-0.3628	163.124	0.3615
160.474	-0.3623	163.137	0.3608
160.435	-0.3623	163.182	0.3603
160.429	-0.3616	163.149	0.3603
160.422	-0.3611	163.137	0.3597
160.448	-0.3606	163.098	0.3594
160.493	-0.3606	163.098	0.3591
160.5	-0.3599	163.117	0.3584
160.474	-0.3593	163.137	0.3581
160.48	-0.3593	163.156	0.3578
160.454	-0.3588	163.169	0.3572
160.442	-0.3583	163.13	0.3566
160.442	-0.3576	163.104	0.3566
160.442	-0.3576	163.124	0.3559
160.461	-0.3571	163.098	0.3556
160.493	-0.3565	163.104	0.3553
160.48	-0.3563	163.098	0.3547
160.454	-0.356	163.137	0.3541
160.429	-0.3553	163.156	0.3541
160.422	-0.3548	163.13	0.3534
160.442	-0.3548	163.104	0.3531
160.474	-0.3542	163.085	0.3529
160.461	-0.3537	163.091	0.3522
160.461	-0.3534	163.111	0.3516
160.442	-0.3532	163.13	0.3516
160.442	-0.3525	163.137	0.3509
160.416	-0.3519	163.124	0.3506
160.435	-0.3519	163.117	0.3503
160.461	-0.3513	163.091	0.3497
160.461	-0.3509	163.104	0.3491
160.474	-0.3501	163.111	0.3491
160.461	-0.3501	163.137	0.3484
160.442	-0.3495	163.149	0.3481
160.429	-0.349	163.169	0.3478
160.416	-0.349	163.162	0.3472
160.442	-0.3486	163.137	0.3466
160.454	-0.3478	163.111	0.3466
160.467	-0.3474	163.104	0.3459
160.461	-0.3474	163.137	0.3456
160.448	-0.3467	163.162	0.3453
160.416	-0.3462	163.175	0.3447
160.429	-0.3459	163.169	0.3441
160.422	-0.3457	163.169	0.3441
160.454	-0.345	163.13	0.3434
160.487	-0.3444	163.098	0.343
160.467	-0.3444	163.124	0.343
160.461	-0.3439	163.137	0.3424
160.435	-0.3434	163.175	0.3418
160.422	-0.3427	163.195	0.3412
160.416	-0.3427	163.156	0.3412
160.442	-0.342	163.149	0.3407
160.467	-0.3416	163.13	0.3402
160.474	-0.3416	163.111	0.3396
160.474	-0.341	163.117	0.3396
160.435	-0.3404	163.137	0.339
160.416	-0.3399	163.156	0.3385
160.396	-0.3399	163.162	0.3381
160.39	-0.3392	163.143	0.3375
160.435	-0.3387	163.137	0.3375
160.454	-0.3385	163.098	0.3369
160.467	-0.3383	163.098	0.3363
160.461	-0.3376	163.098	0.3358
160.435	-0.3371	163.137	0.3358
160.416	-0.3371	163.182	0.3352
160.416	-0.3364	163.169	0.3347
160.422	-0.3359	163.137	0.3342
160.48	-0.3353	163.098	0.3342
160.467	-0.3353	163.072	0.3336
160.448	-0.3347	163.098	0.3331
160.435	-0.3342	163.124	0.3325
160.403	-0.3339	163.162	0.3325
160.384	-0.3336	163.175	0.3319
160.371	-0.3329	163.156	0.3314
160.429	-0.3324	163.117	0.3308
160.448	-0.3324	163.104	0.3308
160.48	-0.332	163.104	0.3302
160.442	-0.3313	163.117	0.3298
160.403	-0.3308	163.162	0.3292
160.384	-0.3308	163.182	0.3292
160.371	-0.3301	163.156	0.3286
160.403	-0.3296	163.098	0.3281
160.454	-0.3296	163.104	0.3275
160.467	-0.3289	163.072	0.3275
160.461	-0.3284	163.085	0.3269
160.48	-0.3278	163.117	0.3264
160.422	-0.3278	163.137	0.3262
160.377	-0.3272	163.149	0.3259
160.396	-0.3268	163.169	0.3252
160.416	-0.3264	163.124	0.3248
160.429	-0.3261	163.091	0.3245
160.487	-0.3255	163.066	0.3242
160.454	-0.325	163.085	0.3236
160.435	-0.325	163.124	0.3231
160.435	-0.3245	163.143	0.3228
160.422	-0.3238	163.162	0.3225
160.422	-0.3233	163.117	0.3219
160.448	-0.3233	163.098	0.3213
160.512	-0.3226	163.091	0.3211
160.512	-0.3221	163.072	0.3208
160.48	-0.3221	163.117	0.3202
160.461	-0.3214	163.169	0.3197
160.422	-0.3209	163.195	0.3195
160.409	-0.3202	163.169	0.3191
160.416	-0.3202	163.156	0.3185
160.467	-0.3198	163.111	0.318
160.512	-0.3191	163.111	0.3178
160.506	-0.3191	163.137	0.3174
160.454	-0.3186	163.124	0.3168
160.442	-0.3179	163.156	0.3164
160.377	-0.3174	163.169	0.3161
160.396	-0.3174	163.143	0.3158
160.403	-0.3169	163.137	0.3153
160.435	-0.3162	163.091	0.3147
160.48	-0.3159	163.098	0.3145
160.461	-0.3158	163.111	0.3141
160.435	-0.3151	163.143	0.3135
160.409	-0.3146	163.169	0.313
160.384	-0.3146	163.162	0.3128
160.396	-0.3139	163.137	0.3125
160.416	-0.3134	163.124	0.3119
160.467	-0.3128	163.098	0.3114
160.487	-0.3128	163.117	0.3112
160.454	-0.3123	163.104	0.3109
160.429	-0.3116	163.169	0.3103
160.403	-0.3116	163.169	0.3097
160.403	-0.3111	163.169	0.3095
160.384	-0.3104	163.149	0.3092
160.39	-0.3099	163.124	0.3085
160.467	-0.3099	163.091	0.3081
160.493	-0.3094	163.098	0.3078
160.461	-0.3088	163.137	0.3076
160.454	-0.3085	163.162	0.3069
160.403	-0.3082	163.156	0.3064
160.39	-0.3076	163.162	0.3059
160.416	-0.3071	163.124	0.3059
160.435	-0.3071	163.111	0.3052
160.461	-0.3065	163.091	0.3047
160.454	-0.3059	163.111	0.3042
160.435	-0.3056	163.117	0.3042
160.409	-0.3053	163.13	0.3035
160.39	-0.3048	163.156	0.3031
160.403	-0.3042	163.143	0.3026
160.422	-0.3042	163.104	0.3026
160.435	-0.3036	163.104	0.302
160.442	-0.303	163.111	0.3015
160.429	-0.3025	163.149	0.3009
160.429	-0.3025	163.169	0.3009
160.422	-0.302	163.175	0.3003
160.396	-0.3013	163.162	0.2997
160.422	-0.3011	163.137	0.2993
160.442	-0.3008	163.098	0.2993
160.487	-0.3001	163.091	0.2987
160.461	-0.2997	163.111	0.2982
160.429	-0.2997	163.175	0.2976
160.409	-0.299	163.182	0.2976
160.422	-0.2985	163.156	0.297
160.422	-0.298	163.156	0.2964
160.435	-0.298	163.124	0.2959
160.461	-0.2973	163.091	0.2959
160.48	-0.2968	163.098	0.2953
160.474	-0.2965	163.111	0.2949
160.487	-0.2961	163.156	0.2943
160.454	-0.2957	163.143	0.2943
160.416	-0.295	163.182	0.2937
160.409	-0.295	163.124	0.2931
160.429	-0.2945	163.104	0.2926
160.454	-0.2939	163.078	0.2926
160.467	-0.2934	163.085	0.2919
160.474	-0.2934	163.104	0.2914
160.442	-0.2927	163.137	0.2912
160.429	-0.2922	163.156	0.291
160.409	-0.2922	163.162	0.2903
160.442	-0.2915	163.117	0.2899
160.422	-0.291	163.098	0.2896
160.461	-0.2905	163.085	0.2893
160.454	-0.2905	163.117	0.2887
160.429	-0.2898	163.149	0.2881
160.422	-0.2894	163.188	0.2879
160.39	-0.2891	163.156	0.2877
160.396	-0.2887	163.13	0.287
160.39	-0.2882	163.104	0.2865
160.467	-0.2876	163.072	0.2863
160.474	-0.2876	163.111	0.286
160.454	-0.2871	163.117	0.2854
160.429	-0.2864	163.169	0.2848
160.422	-0.2861	163.188	0.2846
160.429	-0.2859	163.175	0.2843
160.416	-0.2852	163.137	0.2837
160.442	-0.2847	163.111	0.2832
160.448	-0.2847	163.091	0.2829
160.435	-0.284	163.091	0.2827
160.454	-0.2835	163.143	0.282
160.429	-0.2831	163.175	0.2816
160.442	-0.2831	163.137	0.2813
160.409	-0.2824	163.117	0.281
160.429	-0.2818	163.104	0.2804
160.442	-0.2818	163.072	0.2798
160.48	-0.2812	163.078	0.2796
160.448	-0.2807	163.117	0.2794
160.435	-0.2801	163.162	0.2787
160.409	-0.2801	163.182	0.2782
160.403	-0.2795	163.169	0.278
160.384	-0.2791	163.143	0.2777
160.448	-0.2788	163.085	0.2771
160.461	-0.2784	163.104	0.2765
160.467	-0.2777	163.124	0.2763
160.461	-0.2772	163.169	0.276
160.435	-0.2772	163.188	0.2754
160.409	-0.2766	163.188	0.2749
160.409	-0.2761	163.143	0.2746
160.422	-0.2756	163.104	0.2744
160.474	-0.2756	163.104	0.2738
160.474	-0.2749	163.124	0.2732
160.474	-0.2744	163.143	0.2727
160.442	-0.2744	163.175	0.2727
160.422	-0.2738	163.175	0.2721
160.422	-0.2732	163.149	0.2715
160.429	-0.2726	163.117	0.2711
160.461	-0.2726	163.104	0.2711
160.474	-0.272	163.091	0.2705
160.487	-0.2715	163.111	0.2699
160.467	-0.2713	163.149	0.2694
160.416	-0.271	163.169	0.2694
160.409	-0.2703	163.162	0.2688
160.396	-0.2698	163.143	0.2682
160.429	-0.2695	163.117	0.2677
160.461	-0.2693	163.091	0.2677
160.474	-0.2686	163.091	0.2671
160.474	-0.2681	163.149	0.2666
160.48	-0.2681	163.149	0.2661
160.461	-0.2675	163.149	0.2661
160.429	-0.2669	163.143	0.2655
160.416	-0.2666	163.124	0.2649
160.454	-0.2665	163.111	0.2644
160.448	-0.2658	163.104	0.2644
160.474	-0.2652	163.117	0.2638
160.461	-0.2652	163.149	0.2633
160.448	-0.2647	163.169	0.2628
160.396	-0.2642	163.175	0.2628
160.409	-0.2635	163.156	0.2622
160.396	-0.2635	163.137	0.2616
160.448	-0.2629	163.117	0.2611
160.454	-0.2623	163.111	0.2611
160.48	-0.2623	163.13	0.2605
160.474	-0.2618	163.169	0.2599
160.422	-0.2611	163.162	0.2595
160.396	-0.2607	163.175	0.2595
160.403	-0.2607	163.143	0.2589
160.429	-0.2601	163.111	0.2583
160.467	-0.2595	163.091	0.258
160.474	-0.2593	163.098	0.2578
160.461	-0.259	163.111	0.2572
160.442	-0.2583	163.137	0.2566
160.442	-0.2578	163.169	0.2566
160.409	-0.2578	163.156	0.2561
160.429	-0.2572	163.143	0.2554
160.435	-0.2567	163.124	0.255
160.487	-0.256	163.104	0.255
160.512	-0.256	163.091	0.2543
160.5	-0.2555	163.13	0.2537
160.454	-0.2549	163.162	0.2537
160.429	-0.2549	163.169	0.2531
160.422	-0.2543	163.156	0.2526
160.416	-0.2537	163.156	0.252
160.467	-0.2532	163.124	0.252
160.474	-0.2532	163.111	0.2514
160.506	-0.2525	163.13	0.2508
160.48	-0.252	163.149	0.2505
160.422	-0.252	163.175	0.2502
160.371	-0.2514	163.207	0.2497
160.396	-0.2508	163.169	0.2492
160.409	-0.2503	163.137	0.2492
160.442	-0.2503	163.098	0.2486
160.461	-0.2497	163.117	0.248
160.467	-0.2492	163.13	0.2475
160.429	-0.2489	163.169	0.2475
160.396	-0.2486	163.169	0.2468
160.396	-0.2479	163.175	0.2462
160.403	-0.2476	163.156	0.2462
160.416	-0.2474	163.13	0.2456
160.474	-0.2467	163.117	0.2451
160.48	-0.2462	163.124	0.2445
160.48	-0.2462	163.143	0.2445
160.448	-0.2455	163.175	0.244
160.396	-0.2449	163.169	0.2435
160.39	-0.2449	163.137	0.2431
160.358	-0.2444	163.104	0.2429
160.429	-0.2437	163.104	0.2423
160.454	-0.2435	163.091	0.242
160.461	-0.2432	163.13	0.2417
160.435	-0.2425	163.156	0.241
160.403	-0.2422	163.195	0.2405
160.377	-0.2419	163.195	0.2405
160.364	-0.2415	163.156	0.2398
160.396	-0.2408	163.117	0.2392
160.409	-0.2408	163.111	0.2392
160.461	-0.2401	163.098	0.2386
160.461	-0.2396	163.149	0.238
160.435	-0.2396	163.175	0.238
160.396	-0.239	163.182	0.2374
160.351	-0.2383	163.169	0.2368
160.377	-0.238	163.137	0.2365
160.416	-0.2378	163.104	0.2362
160.467	-0.2372	163.117	0.2356
160.461	-0.2366	163.124	0.2353
160.461	-0.2366	163.149	0.2351
160.422	-0.236	163.188	0.2344
160.396	-0.2355	163.182	0.2338
160.396	-0.2352	163.162	0.2338
160.396	-0.2349	163.143	0.2331
160.429	-0.2344	163.124	0.2326
160.467	-0.2338	163.117	0.2326
160.461	-0.2336	163.143	0.232
160.461	-0.2333	163.188	0.2314
160.409	-0.2326	163.188	0.2314
160.403	-0.2321	163.201	0.2307
160.403	-0.2321	163.175	0.2302
160.409	-0.2315	163.124	0.2299
160.448	-0.2309	163.117	0.2296
160.474	-0.2305	163.13	0.229
160.461	-0.2305	163.182	0.2287
160.442	-0.2297	163.214	0.2284
160.403	-0.2293	163.207	0.2278
160.396	-0.229	163.195	0.2272
160.409	-0.2287	163.137	0.2272
160.435	-0.2281	163.124	0.2265
160.448	-0.2274	163.117	0.2259
160.474	-0.2274	163.13	0.2259
160.454	-0.227	163.169	0.2253
160.422	-0.2264	163.195	0.2248
160.409	-0.2258	163.195	0.2248
160.396	-0.2258	163.169	0.2241
160.442	-0.2251	163.124	0.2235
160.442	-0.2246	163.117	0.2232
160.48	-0.2246	163.111	0.223
160.454	-0.224	163.162	0.2224
160.442	-0.2235	163.188	0.222
160.416	-0.223	163.214	0.2218
160.39	-0.223	163.182	0.2211
160.409	-0.2223	163.162	0.2208
160.409	-0.2218	163.124	0.2205
160.409	-0.2216	163.104	0.2199
160.442	-0.2213	163.124	0.2193
160.454	-0.2206	163.169	0.2193
160.409	-0.2201	163.175	0.2186
160.377	-0.2201	163.195	0.2181
160.409	-0.2195	163.175	0.2181
160.416	-0.2191	163.13	0.2174
160.409	-0.2184	163.13	0.2169
160.416	-0.2184	163.111	0.2169
160.39	-0.2178	163.124	0.2163
160.364	-0.2172	163.169	0.2156
160.332	-0.2169	163.169	0.2154
160.313	-0.2167	163.162	0.215
160.326	-0.216	163.137	0.2145
160.332	-0.2155	163.111	0.2143
160.338	-0.2155	163.104	0.2139
160.371	-0.2149	163.104	0.2132
160.364	-0.2143	163.156	0.2127
160.351	-0.2139	163.182	0.2127
160.319	-0.2139	163.182	0.212
160.332	-0.2132	163.169	0.2114
160.351	-0.2126	163.124	0.2114
160.403	-0.2126	163.078	0.2108
160.422	-0.212	163.066	0.2102
160.396	-0.2115	163.111	0.2102
160.403	-0.2108	163.143	0.2096
160.371	-0.2108	163.182	0.209
160.364	-0.2103	163.169	0.2087
160.384	-0.2098	163.149	0.2084
160.409	-0.2095	163.143	0.2078
160.422	-0.2092	163.124	0.2075
160.461	-0.2085	163.188	0.2072
160.435	-0.2081	163.188	0.2066
160.416	-0.2081	163.175	0.2062
160.403	-0.2075	163.13	0.206
160.384	-0.2069	163.117	0.2053
160.416	-0.2064	163.117	0.2048
160.429	-0.2064	163.137	0.2048
160.435	-0.2057	163.182	0.2041
160.454	-0.2051	163.162	0.2037
160.422	-0.2051	163.169	0.2035
160.384	-0.2045	163.169	0.2028
160.364	-0.204	163.124	0.2023
160.371	-0.2034	163.124	0.2023
160.39	-0.2034	163.124	0.2016
160.435	-0.2028	163.137	0.2013
160.442	-0.2023	163.156	0.2011
160.442	-0.2023	163.182	0.2004
160.409	-0.2018	163.188	0.1998
160.409	-0.2011	163.162	0.1998
160.371	-0.2006	163.098	0.1991
160.384	-0.2006	163.098	0.1988
160.442	-0.2	163.111	0.1986
160.435	-0.1994	163.13	0.1979
160.448	-0.1991	163.175	0.1973
160.416	-0.1989	163.169	0.1973
160.396	-0.1982	163.182	0.1967
160.384	-0.1976	163.137	0.1964
160.364	-0.1976	163.117	0.1961
160.377	-0.1971	163.098	0.1954
160.435	-0.1966	163.124	0.1948
160.448	-0.196	163.137	0.1948
160.442	-0.196	163.182	0.1942
160.416	-0.1954	163.201	0.1938
160.409	-0.1948	163.182	0.1936
160.377	-0.1948	163.169	0.1929
160.371	-0.1943	163.143	0.1923
160.403	-0.1936	163.124	0.1923
160.429	-0.1931	163.149	0.1917
160.416	-0.1931	163.195	0.1914
160.422	-0.1925	163.201	0.1911
160.384	-0.1919	163.195	0.1904
160.371	-0.1917	163.169	0.1902
160.358	-0.1915	163.13	0.1898
160.377	-0.1908	163.111	0.1892
160.409	-0.1902	163.162	0.1886
160.448	-0.1902	163.195	0.1886
160.442	-0.1896	163.201	0.1879
160.416	-0.1891	163.162	0.1877
160.384	-0.1885	163.117	0.1873
160.358	-0.1885	163.091	0.1867
160.371	-0.1879	163.066	0.1861
160.39	-0.1873	163.072	0.1861
160.409	-0.1873	163.072	0.1854
160.474	-0.1868	163.098	0.1852
160.461	-0.1861	163.13	0.1848
160.416	-0.1856	163.098	0.1842
160.396	-0.1856	163.072	0.1836
160.364	-0.185	163.04	0.1836
160.364	-0.1845	163.014	0.1829
160.403	-0.1845	163.014	0.1827
160.435	-0.1838	163.053	0.1823
160.429	-0.1833	163.098	0.1818
160.461	-0.1827	163.098	0.1811
160.396	-0.1827	163.091	0.1811
160.384	-0.1822	163.072	0.1805
160.364	-0.1817	163.059	0.1802
160.384	-0.1814	163.078	0.1799
160.416	-0.1809	163.072	0.1793
160.474	-0.1804	163.104	0.1786
160.454	-0.1798	163.124	0.1786
160.435	-0.1798	163.13	0.178
160.403	-0.1793	163.098	0.1777
160.384	-0.1787	163.066	0.1774
160.371	-0.1782	163.046	0.1768
160.396	-0.1782	163.066	0.1761
160.422	-0.1775	163.098	0.1761
160.461	-0.1771	163.137	0.1755
160.474	-0.1771	163.143	0.1752
160.422	-0.1764	163.13	0.1749
160.409	-0.1759	163.104	0.1743
160.358	-0.1752	163.085	0.174
160.377	-0.1752	163.053	0.1736
160.416	-0.1747	163.072	0.1731
160.435	-0.1742	163.104	0.1725
160.454	-0.1739	163.13	0.1725
160.435	-0.1735	163.117	0.1718
160.429	-0.173	163.124	0.1715
160.371	-0.1724	163.111	0.1711
160.351	-0.1724	163.059	0.1706
160.364	-0.1718	163.066	0.17
160.384	-0.1713	163.117	0.17
160.409	-0.1707	163.143	0.1693
160.435	-0.1707	163.169	0.169
160.416	-0.1699	163.149	0.1686
160.403	-0.1695	163.13	0.1681
160.364	-0.1695	163.104	0.1675
160.345	-0.169	163.078	0.1675
160.364	-0.1684	163.104	0.1669
160.403	-0.1678	163.117	0.1665
160.448	-0.1678	163.149	0.1662
160.435	-0.1672	163.149	0.1656
160.409	-0.1666	163.137	0.165
160.39	-0.1666	163.117	0.165
160.364	-0.166	163.124	0.1644
160.338	-0.1654	163.098	0.164
160.377	-0.1648	163.111	0.1637
160.409	-0.1648	163.143	0.1631
160.448	-0.1644	163.143	0.1626
160.442	-0.1638	163.143	0.1626
160.396	-0.1635	163.149	0.1619
160.377	-0.1632	163.117	0.1616
160.351	-0.1626	163.098	0.1612
160.371	-0.162	163.137	0.1606
160.396	-0.162	163.137	0.16
160.416	-0.1614	163.162	0.16
160.435	-0.1608	163.169	0.1594
160.403	-0.1602	163.13	0.159
160.364	-0.1602	163.098	0.1587
160.377	-0.1596	163.085	0.1581
160.371	-0.159	163.091	0.1575
160.377	-0.159	163.098	0.1575
160.403	-0.1585	163.124	0.1568
160.416	-0.158	163.143	0.1565
160.396	-0.1574	163.117	0.1562
160.384	-0.1574	163.124	0.1556
160.364	-0.1568	163.072	0.1553
160.338	-0.1562	163.104	0.155
160.371	-0.1559	163.117	0.1543
160.396	-0.1556	163.137	0.1537
160.422	-0.155	163.182	0.1537
160.435	-0.1545	163.169	0.1531
160.409	-0.1545	163.13	0.1527
160.396	-0.1539	163.117	0.1525
160.377	-0.1534	163.124	0.1518
160.371	-0.1532	163.111	0.1512
160.39	-0.1528	163.111	0.1512
160.403	-0.1522	163.13	0.1506
160.409	-0.1516	163.149	0.1502
160.396	-0.1516	163.117	0.15
160.396	-0.151	163.098	0.1493
160.396	-0.1505	163.066	0.1487
160.371	-0.1499	163.072	0.1487
160.377	-0.1499	163.078	0.1481
160.403	-0.1493	163.124	0.1477
160.416	-0.1487	163.137	0.1475
160.422	-0.1484	163.137	0.1468
160.39	-0.1482	163.124	0.1462
160.39	-0.1476	163.078	0.1462
160.384	-0.147	163.085	0.1456
160.364	-0.147	163.085	0.1452
160.403	-0.1465	163.124	0.145
160.409	-0.1459	163.13	0.1443
160.454	-0.1454	163.156	0.1437
160.442	-0.1454	163.156	0.1437
160.422	-0.1448	163.124	0.1431
160.384	-0.1442	163.111	0.1427
160.384	-0.1439	163.085	0.1425
160.377	-0.1436	163.091	0.1419
160.422	-0.1431	163.104	0.1413
160.39	-0.1425	163.162	0.1413
160.422	-0.1425	163.169	0.1406
160.422	-0.1419	163.188	0.1402
160.384	-0.1413	163.13	0.14
160.358	-0.1407	163.085	0.1394
160.351	-0.1407	163.085	0.1392
160.371	-0.1402	163.098	0.1388
160.416	-0.1396	163.137	0.1382
160.396	-0.1396	163.149	0.1375
160.409	-0.139	163.162	0.1375
160.39	-0.1384	163.117	0.1369
160.39	-0.138	163.091	0.1367
160.364	-0.138	163.072	0.1363
160.358	-0.1373	163.085	0.1357
160.39	-0.1368	163.156	0.1351
160.429	-0.1365	163.188	0.1351
160.448	-0.1362	163.182	0.1344
160.429	-0.1356	163.182	0.1342
160.416	-0.135	163.149	0.1339
160.39	-0.135	163.111	0.1333
160.39	-0.1344	163.104	0.1326
160.396	-0.1339	163.091	0.1326
160.435	-0.1336	163.149	0.132
160.461	-0.1333	163.162	0.1317
160.467	-0.1327	163.162	0.1314
160.442	-0.1321	163.162	0.1308
160.396	-0.1321	163.124	0.1301
160.384	-0.1316	163.091	0.1301
160.358	-0.131	163.078	0.1295
160.358	-0.1305	163.137	0.1292
160.409	-0.1305	163.149	0.1289
160.409	-0.1298	163.156	0.1283
160.416	-0.1292	163.169	0.1276
160.409	-0.1292	163.111	0.1276
160.358	-0.1286	163.091	0.1269
160.351	-0.1281	163.078	0.1267
160.364	-0.1276	163.078	0.1264
160.403	-0.1276	163.117	0.1258
160.409	-0.127	163.169	0.1251
160.409	-0.1264	163.182	0.1251
160.39	-0.1261	163.149	0.1244
160.384	-0.1259	163.124	0.1242
160.377	-0.1253	163.117	0.1239
160.371	-0.1247	163.072	0.1233
160.396	-0.1247	163.104	0.1226
160.448	-0.1241	163.124	0.1226
160.435	-0.1235	163.162	0.122
160.442	-0.123	163.162	0.1215
160.416	-0.123	163.156	0.1215
160.384	-0.1223	163.111	0.1208
160.358	-0.1218	163.085	0.1205
160.358	-0.1218	163.059	0.1201
160.384	-0.1211	163.111	0.1195
160.442	-0.1207	163.169	0.119
160.454	-0.1201	163.175	0.119
160.416	-0.1201	163.175	0.1183
160.384	-0.1195	163.124	0.118
160.358	-0.1189	163.104	0.1177
160.364	-0.1186	163.078	0.117
160.364	-0.1183	163.091	0.1165
160.409	-0.1178	163.13	0.1165
160.448	-0.1172	163.156	0.1158
160.435	-0.1172	163.162	0.1155
160.403	-0.1166	163.143	0.1152
160.371	-0.1161	163.091	0.1145
160.345	-0.1156	163.066	0.114
160.364	-0.1156	163.066	0.114
160.39	-0.115	163.098	0.1133
160.422	-0.1144	163.137	0.113
160.442	-0.1141	163.188	0.1127
160.461	-0.1139	163.188	0.112
160.409	-0.1132	163.149	0.1115
160.377	-0.1126	163.124	0.1115
160.364	-0.1126	163.111	0.1108
160.351	-0.112	163.098	0.1105
160.39	-0.1115	163.143	0.1102
160.403	-0.1109	163.175	0.1095
160.435	-0.1109	163.169	0.109
160.409	-0.1102	163.169	0.109
160.377	-0.1097	163.143	0.1083
160.332	-0.1097	163.098	0.108
160.332	-0.1092	163.111	0.1077
160.364	-0.1087	163.085	0.107
160.416	-0.1081	163.149	0.1067
160.448	-0.1081	163.169	0.1065
160.435	-0.1075	163.195	0.1058
160.422	-0.107	163.149	0.1052
160.371	-0.1066	163.117	0.1052
160.358	-0.1064	163.098	0.1045
160.351	-0.1057	163.091	0.1043
160.364	-0.1051	163.104	0.104
160.422	-0.1051	163.169	0.1033
160.448	-0.1047	163.162	0.1027
160.409	-0.1041	163.188	0.1027
160.409	-0.1035	163.156	0.102
160.358	-0.1035	163.13	0.1018
160.326	-0.1028	163.098	0.1016
160.358	-0.1024	163.111	0.1009
160.371	-0.1024	163.156	0.1002
160.416	-0.1018	163.188	0.1002
160.429	-0.1012	163.188	0.0995
160.416	-0.1006	163.162	0.0993
160.364	-0.1006	163.117	0.0991
160.358	-0.1	163.104	0.0985
160.338	-0.0994	163.111	0.0978
160.377	-0.0994	163.143	0.0978
160.377	-0.0989	163.169	0.0971
160.416	-0.0983	163.175	0.0969
160.409	-0.0977	163.169	0.0966
160.422	-0.0977	163.149	0.0959
160.39	-0.0972	163.124	0.0953
160.358	-0.0966	163.098	0.0953
160.345	-0.0964	163.124	0.0946
160.377	-0.096	163.149	0.0944
160.422	-0.0954	163.175	0.0941
160.448	-0.0949	163.195	0.0934
160.409	-0.0949	163.188	0.0928
160.371	-0.0943	163.137	0.0928
160.371	-0.0937	163.104	0.0921
160.338	-0.0931	163.098	0.0919
160.371	-0.0931	163.124	0.0916
160.39	-0.0926	163.143	0.0909
160.409	-0.092	163.175	0.0903
160.442	-0.092	163.195	0.0903
160.409	-0.0914	163.162	0.0896
160.396	-0.0908	163.143	0.0894
160.364	-0.0902	163.104	0.0891
160.371	-0.0902	163.111	0.0884
160.384	-0.0897	163.111	0.0881
160.396	-0.0892	163.162	0.0878
160.409	-0.0889	163.175	0.0872
160.416	-0.0886	163.175	0.0866
160.396	-0.0879	163.156	0.0866
160.377	-0.0874	163.117	0.0859
160.364	-0.0874	163.091	0.0856
160.364	-0.0868	163.117	0.0853
160.39	-0.0862	163.13	0.0847
160.422	-0.0859	163.156	0.0841
160.429	-0.0856	163.195	0.0841
160.422	-0.085	163.162	0.0835
160.396	-0.0844	163.111	0.083
160.377	-0.0844	163.085	0.0827
160.351	-0.0839	163.091	0.0824
160.39	-0.0834	163.091	0.0818
160.409	-0.0828	163.162	0.0813
160.435	-0.0828	163.169	0.0813
160.422	-0.0821	163.182	0.0807
160.409	-0.0816	163.162	0.0801
160.39	-0.0816	163.137	0.0798
160.351	-0.081	163.104	0.0795
160.358	-0.0805	163.091	0.0789
160.384	-0.0799	163.098	0.0783
160.371	-0.0799	163.149	0.0783
160.435	-0.0793	163.169	0.0778
160.409	-0.0787	163.182	0.0772
160.409	-0.0784	163.137	0.0767
160.377	-0.0781	163.117	0.0767
160.345	-0.0776	163.078	0.0761
160.384	-0.077	163.091	0.0755
160.396	-0.077	163.143	0.0753
160.416	-0.0764	163.149	0.075
160.416	-0.0759	163.207	0.0743
160.377	-0.0754	163.182	0.0737
160.403	-0.0754	163.169	0.0737
160.377	-0.0747	163.117	0.0732
160.332	-0.0741	163.13	0.0727
160.345	-0.0741	163.137	0.0724
160.384	-0.0736	163.162	0.072
160.377	-0.073	163.195	0.0714
160.384	-0.0724	163.195	0.0709
160.358	-0.0724	163.188	0.0709
160.326	-0.0718	163.117	0.0703
160.364	-0.0712	163.098	0.0697
160.371	-0.071	163.091	0.0692
160.377	-0.0708	163.124	0.0692
160.409	-0.0702	163.156	0.0685
160.384	-0.0695	163.162	0.068
160.384	-0.0695	163.195	0.068
160.358	-0.069	163.149	0.0674
160.332	-0.0685	163.124	0.0668
160.358	-0.0682	163.104	0.0662
160.39	-0.0679	163.149	0.0662
160.416	-0.0672	163.149	0.0657
160.442	-0.0666	163.195	0.0652
160.396	-0.0666	163.207	0.0649
160.409	-0.0661	163.188	0.0645
160.364	-0.0656	163.182	0.0639
160.358	-0.065	163.124	0.0634
160.364	-0.065	163.13	0.0634
160.403	-0.0643	163.162	0.0629
160.454	-0.0639	163.188	0.0623
160.422	-0.0639	163.201	0.0619
160.396	-0.0633	163.175	0.0616
160.358	-0.0627	163.156	0.061
160.338	-0.0621	163.13	0.0606
160.326	-0.0621	163.111	0.0606
160.351	-0.0615	163.117	0.06
160.377	-0.061	163.124	0.0594
160.403	-0.0607	163.162	0.0588
160.384	-0.0604	163.195	0.0588
160.396	-0.0598	163.188	0.0582
160.338	-0.0592	163.169	0.0577
160.326	-0.0592	163.149	0.0574
160.338	-0.0587	163.137	0.0571
160.371	-0.0581	163.117	0.0565
160.384	-0.0576	163.137	0.0559
160.403	-0.0576	163.149	0.0559
160.396	-0.0569	163.169	0.0555
160.364	-0.0564	163.169	0.0549
160.351	-0.0564	163.13	0.0546
160.358	-0.0558	163.137	0.0543
160.377	-0.0552	163.143	0.0536
160.396	-0.0547	163.085	0.0531
160.409	-0.0547	163.169	0.0531
160.422	-0.0541	163.188	0.0525
160.409	-0.0535	163.188	0.0519
160.39	-0.0532	163.156	0.0514
160.351	-0.0529	163.149	0.0514
160.358	-0.0524	163.117	0.0508
160.358	-0.0518	163.143	0.0503
160.396	-0.0518	163.156	0.0498
160.403	-0.0513	163.169	0.0496
160.396	-0.0507	163.169	0.0493
160.377	-0.0501	163.169	0.0486
160.338	-0.0501	163.143	0.0481
160.332	-0.0496	163.117	0.0478
160.332	-0.049	163.085	0.0476
160.364	-0.0487	163.124	0.0469
160.396	-0.0484	163.124	0.0465
160.409	-0.0478	163.149	0.0463
160.39	-0.0472	163.149	0.046
160.345	-0.0472	163.13	0.0453
160.319	-0.0466	163.104	0.0448
160.313	-0.0461	163.098	0.0445
160.338	-0.0455	163.117	0.0443
160.371	-0.0455	163.143	0.0436
160.396	-0.0449	163.188	0.0432
160.39	-0.0445	163.169	0.0429
160.39	-0.0441	163.13	0.0426
160.345	-0.0439	163.117	0.042
160.313	-0.0433	163.098	0.0415
160.319	-0.0427	163.098	0.0413
160.338	-0.0427	163.137	0.041
160.384	-0.0421	163.156	0.0403
160.409	-0.0415	163.169	0.0398
160.384	-0.0409	163.149	0.0395
160.358	-0.0409	163.13	0.0393
160.332	-0.0405	163.104	0.0387
160.306	-0.0399	163.104	0.0382
160.326	-0.0397	163.091	0.0379
160.377	-0.0393	163.111	0.0376
160.39	-0.0386	163.143	0.0371
160.409	-0.0381	163.149	0.0365
160.396	-0.0381	163.13	0.036
160.326	-0.0375	163.117	0.036
160.319	-0.037	163.098	0.0354
160.319	-0.0364	163.091	0.0349
160.345	-0.0364	163.117	0.0344
160.396	-0.0358	163.169	0.0344
160.396	-0.0352	163.175	0.0338
160.416	-0.0352	163.143	0.0332
160.384	-0.0346	163.13	0.0327
160.338	-0.034	163.104	0.0327
160.3	-0.0335	163.111	0.0321
160.338	-0.0335	163.117	0.0315
160.345	-0.033	163.124	0.0311
160.384	-0.0324	163.149	0.0311
160.39	-0.0322	163.149	0.0305
160.409	-0.0318	163.169	0.0299
160.364	-0.0312	163.149	0.0294
160.313	-0.0306	163.149	0.0294
160.313	-0.0306	163.137	0.0288
160.306	-0.03	163.143	0.0282
160.313	-0.0294	163.169	0.0278
160.371	-0.029	163.214	0.0278
160.384	-0.029	163.22	0.0271
160.39	-0.0285	163.22	0.0266
160.351	-0.0279	163.162	0.0261
160.313	-0.0275	163.111	0.0261
160.306	-0.0273	163.117	0.0255
160.306	-0.0267	163.098	0.0249
160.345	-0.0261	163.149	0.0244
160.409	-0.0261	163.188	0.0244
160.39	-0.0255	163.156	0.0238
160.39	-0.0249	163.162	0.0233
160.364	-0.0243	163.117	0.0228
160.326	-0.0243	163.117	0.0228
160.3	-0.0237	163.124	0.0222
160.338	-0.0231	163.13	0.0216
160.371	-0.0231	163.169	0.0213
160.409	-0.0226	163.169	0.0211
160.409	-0.0221	163.182	0.0205
160.39	-0.0216	163.111	0.0199
160.338	-0.0216	163.124	0.0197
160.326	-0.0209	163.117	0.0195
160.326	-0.0203	163.124	0.0189
160.364	-0.02	163.137	0.0183
160.377	-0.0198	163.188	0.018
160.403	-0.0192	163.182	0.0178
160.396	-0.0186	163.169	0.0172
160.345	-0.0186	163.149	0.0166
160.313	-0.018	163.098	0.0163
160.313	-0.0175	163.098	0.0161
160.293	-0.0172	163.124	0.0155
160.345	-0.0169	163.143	0.015
160.364	-0.0163	163.169	0.0147
160.396	-0.0157	163.169	0.0145
160.345	-0.0157	163.156	0.014
160.332	-0.0152	163.117	0.0134
160.3	-0.0146	163.104	0.013
160.306	-0.014	163.111	0.0128
160.319	-0.014	163.143	0.0122
160.371	-0.0134	163.182	0.0117
160.403	-0.0129	163.195	0.0113
160.396	-0.0125	163.201	0.0111
160.396	-0.0123	163.143	0.0106
160.358	-0.0117	163.117	0.0101
160.338	-0.0111	163.104	0.0097
160.351	-0.0111	163.111	0.0095
160.384	-0.0105	163.149	0.009
160.377	-0.0101	163.188	0.0084
160.396	-0.0095	163.195	0.008
160.358	-0.0095	163.162	0.0078
160.332	-0.0089	163.124	0.0072
160.332	-0.0083	163.091	0.0067
160.313	-0.0081	163.091	0.0063
160.332	-0.0077	163.156	0.0061
160.358	-0.0072	163.143	0.0057
160.377	-0.0066	163.201	0.0051
160.39	-0.0066	163.175	0.0048
160.364	-0.006	163.169	0.0045
160.358	-0.0054	163.117	0.004
160.319	-0.005	163.098	0.0035
160.319	-0.005	163.098	0.0028
160.364	-0.0043	163.117	0.0028
160.351	-0.0036	163.188	0.0023
160.396	-0.0036	163.182	0.0018
160.364	-0.0031	163.175	0.0013
160.358	-0.0026	163.149	0.0011
160.326	-0.0021	163.104	0.0008
160.332	-0.0021	163.098	0.0001
160.319	-0.0015	163.098	-0.0004
160.345	-0.0008	163.162	-0.0007
160.377	-0.0006	163.169	-0.0009
160.371	-0.0002	163.175	-0.0016
160.358	0.0004	163.175	-0.0021
160.338	0.001	163.124	-0.0021
160.313	0.001	163.111	-0.0027
160.306	0.0015	163.078	-0.0033
160.332	0.0021	163.111	-0.0038
160.338	0.0027	163.162	-0.0038
160.377	0.0027	163.188	-0.0044
160.351	0.0032	163.207	-0.0049
160.351	0.0038	163.175	-0.0055
160.345	0.004	163.124	-0.0055
160.3	0.0043	163.117	-0.0061
160.338	0.005	163.149	-0.0067
160.338	0.0056	163.175	-0.0067
160.364	0.0056	163.188	-0.0073
160.364	0.0061	163.188	-0.0078
160.358	0.0066	163.188	-0.0084
160.326	0.0073	163.149	-0.0084
160.313	0.0073	163.143	-0.0089
160.293	0.0079	163.091	-0.0095
160.338	0.0084	163.098	-0.0098
160.345	0.0084	163.111	-0.01
160.377	0.0089	163.169	-0.0107
160.384	0.0095	163.182	-0.0112
160.358	0.0101	163.175	-0.0112
160.345	0.0101	163.124	-0.0118
160.338	0.0107	163.111	-0.0124
160.326	0.0113	163.091	-0.0126
160.351	0.0115	163.149	-0.0129
160.358	0.0118	163.169	-0.0136
160.377	0.0125	163.175	-0.0141
160.364	0.013	163.169	-0.0141
160.332	0.013	163.169	-0.0147
160.319	0.0136	163.13	-0.0153
160.326	0.014	163.13	-0.0158
160.345	0.0144	163.156	-0.0158
160.358	0.0146	163.169	-0.0164
160.371	0.0152	163.207	-0.017
160.377	0.0158	163.195	-0.017
160.338	0.0161	163.175	-0.0176
160.3	0.0164	163.156	-0.0182
160.313	0.017	163.137	-0.0187
160.306	0.0176	163.124	-0.0187
160.371	0.0176	163.117	-0.0192
160.403	0.0181	163.143	-0.0198
160.384	0.0186	163.169	-0.0201
160.364	0.0192	163.162	-0.0204
160.338	0.0192	163.156	-0.0209
160.313	0.0198	163.117	-0.0215
160.326	0.0204	163.111	-0.0215
160.332	0.0206	163.111	-0.0221
160.377	0.0209	163.13	-0.0227
160.39	0.0215	163.143	-0.0233
160.384	0.0221	163.156	-0.0233
160.371	0.0221	163.169	-0.0239
160.351	0.0227	163.162	-0.0245
160.326	0.0233	163.117	-0.0245
160.345	0.0238	163.137	-0.0251
160.371	0.0238	163.149	-0.0257
160.396	0.0244	163.162	-0.0261
160.39	0.0248	163.195	-0.0261
160.384	0.0252	163.182	-0.0267
160.351	0.0254	163.156	-0.0273
160.319	0.0261	163.124	-0.0275
160.306	0.0267	163.111	-0.0279
160.345	0.0267	163.137	-0.0285
160.351	0.0272	163.156	-0.029
160.384	0.0278	163.156	-0.029
160.403	0.0284	163.169	-0.0296
160.39	0.0284	163.195	-0.0302
160.345	0.0289	163.149	-0.0305
160.293	0.0295	163.143	-0.0308
160.306	0.0297	163.149	-0.0314
160.326	0.03	163.169	-0.032
160.358	0.0306	163.175	-0.032
160.377	0.0311	163.143	-0.0325
160.403	0.0311	163.175	-0.0331
160.364	0.0317	163.175	-0.0336
160.338	0.0323	163.143	-0.0336
160.332	0.0329	163.124	-0.0343
160.313	0.0329	163.13	-0.0349
160.351	0.0334	163.143	-0.0349
160.384	0.034	163.156	-0.0354
160.403	0.0346	163.195	-0.036
160.384	0.0346	163.175	-0.0366
160.338	0.0352	163.143	-0.0366
160.293	0.0356	163.117	-0.0371
160.293	0.0359	163.111	-0.0377
160.3	0.0362	163.149	-0.0381
160.358	0.0368	163.156	-0.0383
160.371	0.0374	163.182	-0.0388
160.396	0.0374	163.195	-0.0394
160.364	0.038	163.201	-0.0394
160.345	0.0385	163.169	-0.04
160.306	0.0391	163.149	-0.0406
160.306	0.0391	163.162	-0.0411
160.345	0.0396	163.162	-0.0411
160.364	0.0402	163.162	-0.0418
160.39	0.0407	163.188	-0.0424
160.403	0.0407	163.162	-0.0424
160.377	0.0415	163.13	-0.043
160.358	0.0419	163.111	-0.0434
160.3	0.0419	163.137	-0.0439
160.345	0.0425	163.162	-0.0439
160.364	0.0431	163.195	-0.0446
160.422	0.0436	163.195	-0.0451
160.467	0.0436	163.207	-0.0455
160.416	0.0442	163.162	-0.0457
160.371	0.0448	163.156	-0.0463
160.345	0.0451	163.13	-0.0466
160.332	0.0453	163.124	-0.0469
160.332	0.0459	163.169	-0.0476
160.358	0.0465	163.195	-0.0482
160.384	0.0465	163.22	-0.0482
160.403	0.0471	163.188	-0.0488
160.364	0.0477	163.169	-0.0494
160.332	0.0483	163.124	-0.0494
160.313	0.0483	163.111	-0.05
160.306	0.0487	163.137	-0.0505
160.338	0.0493	163.162	-0.0508
160.358	0.0499	163.182	-0.0511
160.396	0.0499	163.188	-0.0517
160.409	0.0506	163.188	-0.052
160.371	0.0511	163.175	-0.0524
160.332	0.0511	163.169	-0.053
160.293	0.0517	163.143	-0.0533
160.3	0.0523	163.162	-0.0536
160.313	0.0529	163.188	-0.0542
160.371	0.0529	163.214	-0.0547
160.39	0.0534	163.214	-0.0547
160.371	0.0539	163.175	-0.0555
160.358	0.0539	163.149	-0.056
160.326	0.0546	163.137	-0.056
160.319	0.0551	163.143	-0.0566
160.358	0.0557	163.169	-0.0572
160.377	0.0557	163.201	-0.0574
160.396	0.0562	163.22	-0.0577
160.403	0.0568	163.195	-0.0584
160.384	0.0571	163.201	-0.0587
160.358	0.0574	163.162	-0.059
160.332	0.0581	163.137	-0.0596
160.3	0.0585	163.169	-0.0601
160.332	0.0585	163.175	-0.0601
160.364	0.0591	163.201	-0.0607
160.39	0.0597	163.207	-0.0613
160.396	0.0603	163.182	-0.0613
160.364	0.0603	163.156	-0.062
160.326	0.0608	163.13	-0.0626
160.332	0.0614	163.124	-0.0629
160.358	0.0614	163.156	-0.0632
160.371	0.062	163.201	-0.0638
160.384	0.0626	163.227	-0.0641
160.409	0.0632	163.195	-0.0643
160.396	0.0632	163.201	-0.065
160.364	0.0637	163.149	-0.0653
160.313	0.0643	163.143	-0.0656
160.319	0.0645	163.137	-0.0662
160.338	0.0649	163.162	-0.0668
160.364	0.0655	163.201	-0.0668
160.403	0.066	163.22	-0.0675
160.384	0.066	163.214	-0.0677
160.358	0.0666	163.182	-0.068
160.345	0.0672	163.117	-0.0687
160.319	0.0675	163.117	-0.0693
160.338	0.0677	163.124	-0.0693
160.326	0.0683	163.162	-0.07
160.364	0.0689	163.207	-0.0705
160.384	0.0689	163.227	-0.0705
160.377	0.0695	163.22	-0.0711
160.351	0.0701	163.175	-0.0717
160.338	0.0706	163.13	-0.0717
160.313	0.0706	163.143	-0.0722
160.338	0.0713	163.162	-0.0729
160.358	0.0718	163.195	-0.0731
160.351	0.0718	163.195	-0.0735
160.371	0.0723	163.214	-0.0741
160.371	0.0729	163.188	-0.0743
160.351	0.0735	163.182	-0.0747
160.332	0.0735	163.182	-0.0753
160.326	0.074	163.169	-0.0759
160.345	0.0746	163.201	-0.0759
160.358	0.075	163.24	-0.0766
160.384	0.0752	163.246	-0.0771
160.384	0.0758	163.246	-0.0771
160.364	0.0764	163.201	-0.0777
160.351	0.0764	163.169	-0.0783
160.338	0.077	163.162	-0.0783
160.345	0.0775	163.195	-0.0789
160.364	0.078	163.201	-0.0796
160.371	0.078	163.22	-0.0798
160.384	0.0786	163.246	-0.0802
160.377	0.0792	163.227	-0.0807
160.338	0.0792	163.214	-0.0809
160.326	0.0798	163.169	-0.0813
160.306	0.0804	163.149	-0.0819
160.326	0.0809	163.188	-0.0823
160.358	0.0809	163.207	-0.0825
160.371	0.0815	163.24	-0.0832
160.351	0.0821	163.22	-0.0837
160.338	0.0824	163.195	-0.0837
160.313	0.0826	163.175	-0.0844
160.338	0.0832	163.169	-0.0847
160.338	0.0838	163.182	-0.0849
160.364	0.0838	163.195	-0.0857
160.384	0.0844	163.214	-0.0862
160.377	0.0849	163.22	-0.0862
160.364	0.0852	163.24	-0.0869
160.332	0.0855	163.195	-0.0872
160.313	0.0861	163.169	-0.0874
160.306	0.0867	163.169	-0.0881
160.306	0.0867	163.188	-0.0887
160.351	0.0873	163.22	-0.0887
160.377	0.0878	163.253	-0.0894
160.358	0.0884	163.246	-0.0897
160.345	0.0884	163.246	-0.0899
160.332	0.0891	163.214	-0.0906
160.313	0.0896	163.188	-0.0912
160.332	0.0896	163.182	-0.0912
160.351	0.0901	163.201	-0.0918
160.377	0.0907	163.227	-0.0924
160.371	0.0913	163.233	-0.0924
160.377	0.0913	163.227	-0.093
160.345	0.0918	163.207	-0.0936
160.326	0.0924	163.182	-0.0936
160.351	0.0927	163.149	-0.0942
160.345	0.0929	163.162	-0.0947
160.39	0.0936	163.22	-0.0951
160.396	0.0942	163.214	-0.0954
160.409	0.0942	163.214	-0.0961
160.384	0.0947	163.214	-0.0964
160.345	0.0953	163.201	-0.0966
160.319	0.0958	163.182	-0.0972
160.338	0.0958	163.182	-0.0975
160.358	0.0965	163.22	-0.0978
160.39	0.0971	163.227	-0.0984
160.377	0.0971	163.253	-0.0991
160.39	0.0976	163.22	-0.0991
160.364	0.0982	163.195	-0.0997
160.313	0.0988	163.201	-0.1
160.319	0.0988	163.169	-0.1003
160.306	0.0993	163.175	-0.1009
160.358	0.0999	163.195	-0.1016
160.409	0.1001	163.227	-0.1016
160.409	0.1004	163.253	-0.1022
160.384	0.1011	163.175	-0.1025
160.358	0.1016	163.188	-0.1028
160.338	0.1016	163.169	-0.1034
160.313	0.1021	163.169	-0.1041
160.338	0.1027	163.182	-0.1041
160.364	0.1033	163.207	-0.1047
160.384	0.1033	163.227	-0.105
160.358	0.1039	163.182	-0.1053
160.358	0.1043	163.169	-0.1059
160.306	0.1046	163.182	-0.1066
160.306	0.1049	163.175	-0.1066
160.306	0.1056	163.169	-0.1073
160.358	0.1062	163.233	-0.1075
160.396	0.1062	163.233	-0.1078
160.416	0.1067	163.24	-0.1084
160.39	0.1072	163.22	-0.109
160.351	0.1079	163.188	-0.109
160.326	0.1079	163.169	-0.1097
160.338	0.1085	163.162	-0.1099
160.358	0.109	163.182	-0.1103
160.396	0.109	163.207	-0.1109
160.384	0.1096	163.227	-0.1115
160.396	0.1101	163.227	-0.1115
160.416	0.1107	163.207	-0.1122
160.338	0.1107	163.188	-0.1124
160.313	0.1113	163.169	-0.1128
160.326	0.1118	163.188	-0.1133
160.313	0.1121	163.195	-0.1136
160.358	0.1124	163.22	-0.114
160.377	0.1131	163.22	-0.1145
160.364	0.1137	163.201	-0.1151
160.345	0.1137	163.188	-0.1151
160.313	0.1141	163.162	-0.1158
160.293	0.1147	163.156	-0.1161
160.306	0.1153	163.195	-0.1164
160.358	0.1153	163.233	-0.117
160.384	0.1159	163.227	-0.1176
160.403	0.1164	163.246	-0.1176
160.39	0.1164	163.195	-0.1183
160.364	0.117	163.182	-0.1186
160.313	0.1176	163.188	-0.1189
160.287	0.1182	163.175	-0.1195
160.319	0.1182	163.22	-0.1201
160.351	0.1188	163.227	-0.1201
160.384	0.1194	163.246	-0.1208
160.377	0.1194	163.195	-0.1211
160.358	0.12	163.182	-0.1215
160.345	0.1205	163.162	-0.122
160.306	0.1211	163.162	-0.1226
160.319	0.1211	163.169	-0.1226
160.326	0.1216	163.201	-0.1233
160.364	0.1222	163.233	-0.1236
160.396	0.1225	163.24	-0.1239
160.403	0.1228	163.188	-0.1245
160.371	0.1234	163.156	-0.1251
160.332	0.1239	163.156	-0.1251
160.313	0.1239	163.169	-0.1258
160.293	0.1245	163.169	-0.1261
160.332	0.1251	163.207	-0.1264
160.377	0.1257	163.24	-0.127
160.384	0.1257	163.227	-0.1276
160.396	0.1262	163.195	-0.1276
160.338	0.1268	163.162	-0.1283
160.306	0.1268	163.175	-0.1286
160.326	0.1274	163.169	-0.129
[truncated: 1,475 more rows]

## Sheet: Fig.2b
V_up (uV)	B_up (T)	V_down (uV)	B_down (T)
-160.355	-0.6987	-162.921	0.6997
-160.355	-0.6983	-162.966	0.6995
-160.361	-0.6979	-162.953	0.6992
-160.387	-0.6979	-162.953	0.6988
-160.4	-0.6975	-162.901	0.6988
-160.4	-0.697	-162.869	0.6984
-160.374	-0.6966	-162.882	0.698
-160.335	-0.6966	-162.927	0.6979
-160.322	-0.6961	-162.946	0.6977
-160.348	-0.6957	-162.985	0.6972
-160.393	-0.6957	-162.953	0.6967
-160.413	-0.6952	-162.927	0.6967
-160.419	-0.6948	-162.908	0.6963
-160.406	-0.6944	-162.895	0.6958
-160.348	-0.6944	-162.927	0.6954
-160.329	-0.6939	-162.933	0.6954
-160.303	-0.6935	-162.946	0.695
-160.297	-0.6933	-162.959	0.6945
-160.335	-0.693	-162.946	0.6942
-160.342	-0.6926	-162.914	0.694
-160.322	-0.6921	-162.901	0.6935
-160.303	-0.6921	-162.882	0.6931
-160.277	-0.6916	-162.914	0.6931
-160.271	-0.6912	-162.94	0.6927
-160.271	-0.6907	-162.946	0.6922
-160.322	-0.6907	-162.94	0.6918
-160.361	-0.6902	-162.921	0.6918
-160.38	-0.6898	-162.908	0.6913
-160.361	-0.6896	-162.875	0.6909
-160.335	-0.6894	-162.901	0.6904
-160.297	-0.6889	-162.914	0.6904
-160.303	-0.6885	-162.94	0.6899
-160.284	-0.6885	-162.953	0.6895
-160.335	-0.688	-162.953	0.6895
-160.355	-0.6875	-162.927	0.689
-160.355	-0.6871	-162.901	0.6885
-160.342	-0.6871	-162.888	0.688
-160.329	-0.6866	-162.914	0.688
-160.29	-0.6861	-162.94	0.6877
-160.29	-0.6861	-162.972	0.6872
-160.329	-0.6856	-162.966	0.687
-160.361	-0.6853	-162.946	0.6868
-160.387	-0.6848	-162.914	0.6863
-160.4	-0.6848	-162.901	0.6858
-160.38	-0.6844	-162.914	0.6858
-160.322	-0.6839	-162.94	0.6854
-160.335	-0.6837	-162.979	0.6849
-160.329	-0.6834	-162.972	0.6845
-160.367	-0.6829	-162.966	0.6845
-160.393	-0.6825	-162.953	0.6841
-160.413	-0.6825	-162.901	0.6836
-160.367	-0.682	-162.888	0.6833
-160.361	-0.6816	-162.921	0.6833
-160.348	-0.6813	-162.921	0.6827
-160.335	-0.6812	-162.972	0.6823
-160.387	-0.6807	-162.972	0.6823
-160.419	-0.6802	-162.946	0.6818
-160.413	-0.6802	-162.927	0.6814
-160.413	-0.6798	-162.895	0.6809
-160.38	-0.6793	-162.908	0.6809
-160.361	-0.6788	-162.927	0.6804
-160.361	-0.6788	-162.946	0.68
-160.374	-0.6784	-162.966	0.6796
-160.393	-0.6779	-162.953	0.6796
-160.406	-0.6779	-162.94	0.6792
-160.413	-0.6775	-162.901	0.6787
-160.406	-0.6769	-162.901	0.6783
-160.38	-0.6766	-162.908	0.6783
-160.335	-0.6766	-162.94	0.6778
-160.348	-0.6761	-162.946	0.6774
-160.38	-0.6756	-162.953	0.6769
-160.387	-0.6755	-162.966	0.6769
-160.419	-0.6752	-162.921	0.6764
-160.458	-0.6747	-162.901	0.6761
-160.432	-0.6743	-162.908	0.6756
-160.4	-0.6743	-162.901	0.6756
-160.374	-0.6738	-162.946	0.6752
-160.374	-0.6734	-162.959	0.6747
-160.393	-0.6728	-162.959	0.6742
-160.419	-0.6728	-162.94	0.6742
-160.4	-0.6724	-162.908	0.6737
-160.393	-0.672	-162.888	0.6733
-160.374	-0.672	-162.882	0.6733
-160.348	-0.6715	-162.895	0.6729
-160.342	-0.671	-162.953	0.6723
-160.342	-0.6706	-162.972	0.672
-160.4	-0.6706	-162.953	0.672
-160.393	-0.6701	-162.927	0.6715
-160.406	-0.6697	-162.927	0.6711
-160.406	-0.6695	-162.901	0.6709
-160.367	-0.6693	-162.901	0.6707
-160.348	-0.6687	-162.94	0.6701
-160.329	-0.6684	-162.959	0.6697
-160.367	-0.6684	-162.991	0.6697
-160.393	-0.6679	-162.966	0.6692
-160.419	-0.6674	-162.901	0.6688
-160.413	-0.667	-162.888	0.6683
-160.4	-0.667	-162.895	0.6683
-160.355	-0.6665	-162.914	0.6679
-160.355	-0.6661	-162.933	0.6675
-160.361	-0.6659	-162.972	0.6673
-160.367	-0.6656	-162.972	0.667
-160.406	-0.6651	-162.953	0.6665
-160.425	-0.6647	-162.933	0.666
-160.4	-0.6647	-162.914	0.666
-160.387	-0.6643	-162.908	0.6656
-160.335	-0.6638	-162.933	0.6651
-160.329	-0.6634	-162.933	0.6647
-160.316	-0.6634	-162.979	0.6647
-160.348	-0.6628	-162.959	0.6642
-160.374	-0.6624	-162.933	0.6638
-160.387	-0.6622	-162.927	0.6636
-160.361	-0.662	-162.914	0.6634
-160.322	-0.6615	-162.933	0.6629
-160.297	-0.6611	-162.946	0.6625
-160.284	-0.6607	-162.972	0.6625
-160.316	-0.6607	-162.966	0.662
-160.355	-0.6602	-162.953	0.6615
-160.355	-0.6598	-162.933	0.6611
-160.361	-0.6594	-162.901	0.6611
-160.329	-0.6594	-162.921	0.6606
-160.29	-0.6589	-162.94	0.6602
-160.303	-0.6584	-162.953	0.66
-160.329	-0.658	-162.966	0.6597
-160.342	-0.6578	-162.966	0.6593
-160.355	-0.6577	-162.933	0.6587
-160.367	-0.6573	-162.933	0.6587
-160.355	-0.6567	-162.908	0.6584
-160.316	-0.6565	-162.927	0.6579
-160.284	-0.6563	-162.933	0.6574
-160.297	-0.6559	-162.966	0.6574
-160.329	-0.6556	-162.972	0.657
-160.361	-0.6551	-162.953	0.6565
-160.374	-0.6551	-162.927	0.6561
-160.361	-0.6546	-162.895	0.6561
-160.335	-0.6542	-162.888	0.6556
-160.303	-0.6538	-162.94	0.6552
-160.29	-0.6536	-162.946	0.6552
-160.309	-0.6534	-162.985	0.6548
-160.322	-0.6528	-162.985	0.6543
-160.348	-0.6525	-162.953	0.6538
-160.361	-0.6523	-162.921	0.6538
-160.361	-0.6521	-162.895	0.6533
-160.335	-0.6516	-162.882	0.653
-160.29	-0.6512	-162.921	0.6525
-160.258	-0.651	-162.959	0.6525
-160.316	-0.6508	-162.966	0.6521
-160.316	-0.6502	-162.966	0.6516
-160.355	-0.6498	-162.966	0.6516
-160.367	-0.6496	-162.914	0.6511
-160.342	-0.6495	-162.888	0.6506
-160.309	-0.649	-162.921	0.6502
-160.29	-0.6486	-162.933	0.6502
-160.277	-0.6484	-162.966	0.6498
-160.316	-0.6481	-162.959	0.6493
-160.348	-0.6476	-162.946	0.649
-160.374	-0.6472	-162.914	0.6488
-160.38	-0.647	-162.921	0.6483
-160.342	-0.6468	-162.895	0.648
-160.329	-0.6462	-162.94	0.648
-160.309	-0.6459	-162.959	0.6475
-160.303	-0.6457	-162.979	0.647
-160.322	-0.6455	-162.985	0.6465
-160.348	-0.645	-162.94	0.6465
-160.348	-0.6446	-162.933	0.6461
-160.342	-0.6446	-162.908	0.6456
-160.309	-0.644	-162.901	0.6456
-160.297	-0.6436	-162.946	0.6451
-160.271	-0.6431	-162.972	0.6446
-160.316	-0.6431	-162.979	0.6442
-160.355	-0.6427	-162.966	0.6442
-160.361	-0.6423	-162.921	0.6439
-160.335	-0.642	-162.895	0.6434
-160.316	-0.6417	-162.888	0.6431
-160.309	-0.6413	-162.895	0.6429
-160.264	-0.6408	-162.94	0.6424
-160.264	-0.6408	-162.972	0.6419
-160.322	-0.6404	-162.946	0.6419
-160.335	-0.6399	-162.953	0.6414
-160.361	-0.6394	-162.914	0.6409
-160.342	-0.6394	-162.908	0.6407
-160.329	-0.6391	-162.914	0.6405
-160.297	-0.6385	-162.94	0.64
-160.277	-0.6383	-162.966	0.6395
-160.29	-0.6381	-162.966	0.6395
-160.309	-0.6376	-162.972	0.6391
-160.355	-0.6372	-162.953	0.6388
-160.342	-0.6372	-162.901	0.6382
-160.342	-0.6368	-162.908	0.6382
-160.309	-0.6363	-162.921	0.6378
-160.277	-0.6359	-162.953	0.6373
-160.284	-0.6359	-162.972	0.6371
-160.303	-0.6353	-162.966	0.6369
-160.329	-0.635	-162.946	0.6364
-160.355	-0.6348	-162.933	0.6359
-160.309	-0.6344	-162.895	0.6359
-160.309	-0.634	-162.908	0.6355
-160.284	-0.6335	-162.901	0.635
-160.284	-0.6335	-162.953	0.6346
-160.316	-0.6331	-162.985	0.6346
-160.329	-0.6327	-162.979	0.6342
-160.361	-0.6322	-162.953	0.6337
-160.367	-0.6322	-162.921	0.6335
-160.361	-0.6317	-162.901	0.6333
-160.342	-0.6313	-162.921	0.6328
-160.329	-0.6313	-162.953	0.6323
-160.335	-0.6308	-162.972	0.6323
-160.367	-0.6303	-162.972	0.6318
-160.38	-0.6299	-162.946	0.6314
-160.406	-0.6299	-162.927	0.6309
-160.425	-0.6294	-162.901	0.6309
-160.406	-0.629	-162.875	0.6304
-160.342	-0.6288	-162.895	0.63
-160.316	-0.6286	-162.927	0.63
-160.335	-0.6281	-162.94	0.6296
-160.393	-0.6276	-162.927	0.629
-160.413	-0.6276	-162.888	0.6287
-160.419	-0.6272	-162.856	0.6287
-160.406	-0.6268	-162.856	0.6282
-160.38	-0.6262	-162.869	0.6277
-160.348	-0.6262	-162.901	0.6275
-160.348	-0.6258	-162.933	0.6273
-160.361	-0.6254	-162.933	0.6268
-160.387	-0.6251	-162.933	0.6264
-160.413	-0.6249	-162.908	0.6264
-160.406	-0.6244	-162.895	0.6259
-160.393	-0.624	-162.875	0.6255
-160.355	-0.624	-162.901	0.6251
-160.335	-0.6235	-162.94	0.6251
-160.348	-0.6231	-162.972	0.6246
-160.393	-0.6227	-162.966	0.6242
-160.4	-0.6227	-162.959	0.6239
-160.425	-0.6221	-162.94	0.6236
-160.406	-0.6216	-162.927	0.6232
-160.367	-0.6216	-162.933	0.6227
-160.355	-0.6212	-162.94	0.6227
-160.335	-0.6208	-162.966	0.6223
-160.348	-0.6203	-162.972	0.6218
-160.4	-0.6203	-162.966	0.6214
-160.406	-0.6198	-162.94	0.6214
-160.419	-0.6194	-162.933	0.6208
-160.393	-0.6191	-162.914	0.6204
-160.361	-0.6189	-162.933	0.6204
-160.355	-0.6184	-162.953	0.6199
-160.335	-0.618	-162.979	0.6195
-160.355	-0.618	-162.979	0.6191
-160.38	-0.6176	-162.979	0.6191
-160.393	-0.6171	-162.953	0.6186
-160.406	-0.6167	-162.946	0.6182
-160.374	-0.6167	-162.921	0.618
-160.342	-0.6162	-162.953	0.6177
-160.329	-0.6157	-162.972	0.6172
-160.335	-0.6157	-162.972	0.6167
-160.367	-0.6152	-162.959	0.6167
-160.419	-0.6148	-162.927	0.6163
-160.419	-0.6143	-162.901	0.6158
-160.406	-0.6143	-162.882	0.6154
-160.342	-0.6139	-162.882	0.6154
-160.322	-0.6134	-162.901	0.6148
-160.322	-0.6132	-162.94	0.6145
-160.329	-0.613	-162.953	0.6145
-160.374	-0.6126	-162.94	0.614
-160.38	-0.6121	-162.914	0.6136
-160.393	-0.6121	-162.901	0.6131
-160.38	-0.6117	-162.875	0.6131
-160.361	-0.6112	-162.895	0.6127
-160.348	-0.6107	-162.927	0.6121
-160.367	-0.6107	-162.933	0.6121
-160.355	-0.6103	-162.959	0.6117
-160.4	-0.6098	-162.927	0.6112
-160.419	-0.6096	-162.908	0.6108
-160.367	-0.6094	-162.869	0.6108
-160.367	-0.6089	-162.882	0.6104
-160.342	-0.6085	-162.914	0.6099
-160.316	-0.6085	-162.921	0.6097
-160.348	-0.608	-162.959	0.6095
-160.374	-0.6076	-162.94	0.609
-160.374	-0.6071	-162.94	0.6086
-160.413	-0.6071	-162.908	0.6086
-160.393	-0.6066	-162.888	0.608
-160.374	-0.6061	-162.888	0.6076
-160.342	-0.6061	-162.914	0.6071
-160.361	-0.6057	-162.933	0.6071
-160.374	-0.6052	-162.933	0.6067
-160.4	-0.6048	-162.94	0.6061
-160.413	-0.6048	-162.895	0.6061
-160.387	-0.6043	-162.862	0.6057
-160.393	-0.6039	-162.875	0.6053
-160.367	-0.6037	-162.901	0.6049
-160.329	-0.6035	-162.927	0.6049
-160.355	-0.603	-162.966	0.6045
-160.374	-0.6025	-162.933	0.6039
-160.387	-0.6025	-162.933	0.6037
-160.406	-0.602	-162.908	0.6035
-160.393	-0.6016	-162.869	0.603
-160.374	-0.6014	-162.882	0.6026
-160.355	-0.6011	-162.914	0.6026
-160.303	-0.6006	-162.927	0.6021
-160.309	-0.6002	-162.959	0.6016
-160.329	-0.6002	-162.933	0.6015
-160.355	-0.5998	-162.921	0.6012
-160.355	-0.5993	-162.875	0.6007
-160.342	-0.5988	-162.901	0.6002
-160.303	-0.5988	-162.933	0.6002
-160.29	-0.5983	-162.94	0.5999
-160.297	-0.5979	-162.953	0.5994
-160.303	-0.5979	-162.959	0.5989
-160.361	-0.5975	-162.933	0.5989
-160.348	-0.597	-162.908	0.5984
-160.348	-0.5965	-162.869	0.598
-160.329	-0.5965	-162.882	0.598
-160.284	-0.5961	-162.882	0.5975
-160.29	-0.5957	-162.921	0.597
-160.29	-0.5955	-162.921	0.5966
-160.316	-0.5952	-162.927	0.5966
-160.342	-0.5947	-162.908	0.5961
-160.355	-0.5942	-162.882	0.5958
-160.361	-0.5942	-162.888	0.5955
-160.335	-0.5938	-162.888	0.5953
-160.284	-0.5934	-162.933	0.5948
-160.271	-0.5929	-162.946	0.5943
-160.303	-0.5929	-162.953	0.5943
-160.303	-0.5924	-162.953	0.5939
-160.316	-0.592	-162.908	0.5934
-160.335	-0.592	-162.882	0.5929
-160.309	-0.5915	-162.921	0.5929
-160.297	-0.5911	-162.888	0.5924
-160.284	-0.5909	-162.895	0.592
-160.29	-0.5906	-162.921	0.592
-160.342	-0.5901	-162.933	0.5915
-160.342	-0.5896	-162.914	0.5911
-160.355	-0.5896	-162.888	0.5907
-160.335	-0.5892	-162.875	0.5907
-160.322	-0.5887	-162.895	0.5902
-160.284	-0.5884	-162.914	0.5898
-160.297	-0.5882	-162.953	0.5896
-160.303	-0.5877	-162.972	0.5893
-160.335	-0.5874	-162.972	0.5888
-160.355	-0.5874	-162.927	0.5883
-160.329	-0.5869	-162.888	0.5883
-160.329	-0.5865	-162.895	0.5879
-160.29	-0.586	-162.888	0.5874
-160.271	-0.586	-162.933	0.5872
-160.303	-0.5855	-162.959	0.587
-160.309	-0.5851	-162.979	0.5865
-160.348	-0.5849	-162.972	0.5861
-160.387	-0.5846	-162.94	0.5861
-160.367	-0.5842	-162.927	0.5856
-160.335	-0.5837	-162.946	0.5852
-160.297	-0.5837	-162.946	0.5847
-160.271	-0.5833	-162.966	0.5847
-160.277	-0.5828	-162.991	0.5842
-160.303	-0.5826	-162.985	0.5837
-160.329	-0.5824	-162.979	0.5837
-160.342	-0.5818	-162.953	0.5833
-160.361	-0.5814	-162.921	0.5829
-160.303	-0.5814	-162.933	0.5824
-160.29	-0.5808	-162.933	0.5824
-160.277	-0.5806	-162.966	0.582
-160.316	-0.5804	-163.011	0.5815
-160.348	-0.5798	-162.991	0.5813
-160.361	-0.5794	-162.959	0.5811
-160.348	-0.5794	-162.94	0.5805
-160.367	-0.5789	-162.927	0.5801
-160.316	-0.5784	-162.946	0.5801
-160.309	-0.5784	-162.979	0.5796
-160.309	-0.5779	-163.011	0.5792
-160.348	-0.5774	-162.998	0.5788
-160.38	-0.5772	-162.991	0.5788
-160.387	-0.577	-162.953	0.5783
-160.387	-0.5765	-162.933	0.5778
-160.367	-0.5763	-162.933	0.5778
-160.342	-0.576	-162.966	0.5773
-160.335	-0.5756	-162.985	0.5769
-160.342	-0.5751	-162.998	0.5764
-160.367	-0.5751	-162.985	0.5764
-160.387	-0.5746	-162.966	0.576
-160.4	-0.5741	-162.953	0.5756
-160.387	-0.5741	-162.914	0.5753
-160.348	-0.5737	-162.959	0.5751
-160.316	-0.5732	-162.959	0.5746
-160.322	-0.573	-162.985	0.5742
-160.355	-0.5727	-162.979	0.5742
-160.387	-0.5722	-162.979	0.5738
-160.413	-0.572	-162.966	0.5733
-160.406	-0.5717	-162.933	0.5728
-160.387	-0.5712	-162.921	0.5728
-160.367	-0.571	-162.953	0.5724
-160.329	-0.5707	-162.972	0.5719
-160.348	-0.5703	-162.991	0.5717
-160.367	-0.5697	-162.972	0.5715
-160.38	-0.5697	-162.979	0.571
-160.432	-0.5692	-162.946	0.5705
-160.406	-0.569	-162.933	0.5705
-160.387	-0.5688	-162.959	0.5701
-160.316	-0.5683	-162.972	0.5697
-160.342	-0.5678	-162.991	0.5692
-160.348	-0.5678	-162.972	0.5692
-160.38	-0.5672	-162.979	0.5687
-160.387	-0.567	-162.953	0.5682
-160.374	-0.5668	-162.921	0.5682
-160.374	-0.5663	-162.953	0.5678
-160.355	-0.5658	-162.959	0.5673
-160.342	-0.5658	-162.979	0.5669
-160.335	-0.5652	-162.979	0.5669
-160.374	-0.565	-162.979	0.5664
-160.387	-0.5648	-162.966	0.566
-160.4	-0.5643	-162.933	0.5658
-160.393	-0.5638	-162.927	0.5656
-160.393	-0.5638	-162.914	0.5651
-160.348	-0.5633	-162.946	0.5646
-160.348	-0.5631	-162.972	0.5646
-160.342	-0.5628	-162.985	0.5642
-160.355	-0.5624	-162.972	0.5637
-160.387	-0.5621	-162.953	0.5633
-160.406	-0.5618	-162.946	0.5633
-160.38	-0.5614	-162.946	0.5628
-160.342	-0.5609	-162.953	0.5623
-160.322	-0.5609	-162.959	0.5623
-160.335	-0.5604	-162.991	0.5619
-160.348	-0.5599	-162.991	0.5615
-160.387	-0.5599	-162.991	0.561
-160.38	-0.5594	-162.94	0.561
-160.38	-0.559	-162.933	0.5606
-160.367	-0.5587	-162.946	0.5601
-160.342	-0.5585	-162.953	0.5599
-160.322	-0.5581	-162.979	0.5597
-160.342	-0.5576	-162.998	0.5591
-160.348	-0.5576	-162.998	0.5587
-160.387	-0.5571	-162.953	0.5587
-160.406	-0.5566	-162.94	0.5583
-160.393	-0.5566	-162.946	0.5578
-160.355	-0.5561	-162.953	0.5574
-160.329	-0.5558	-162.979	0.5574
-160.322	-0.5555	-162.985	0.5569
-160.355	-0.5552	-163.004	0.5565
-160.374	-0.5548	-162.985	0.5563
-160.4	-0.5543	-162.979	0.5561
-160.387	-0.5543	-162.94	0.5556
-160.374	-0.5538	-162.94	0.5551
-160.329	-0.5535	-162.946	0.5551
-160.322	-0.5532	-162.966	0.5546
-160.342	-0.5528	-162.991	0.5542
-160.342	-0.5523	-162.998	0.5537
-160.393	-0.5523	-162.972	0.5537
-160.4	-0.5518	-162.953	0.5532
-160.413	-0.5515	-162.94	0.5528
-160.367	-0.5513	-162.953	0.5528
-160.335	-0.5508	-162.953	0.5523
-160.329	-0.5503	-162.998	0.5519
-160.342	-0.5503	-163.011	0.5515
-160.374	-0.5498	-163.004	0.5515
-160.4	-0.5495	-162.972	0.551
-160.419	-0.5493	-162.94	0.5505
-160.38	-0.5488	-162.933	0.5503
-160.348	-0.5485	-162.94	0.5501
-160.322	-0.5483	-162.966	0.5496
-160.297	-0.5478	-163.004	0.5491
-160.316	-0.5474	-163.017	0.5491
-160.342	-0.5474	-162.985	0.5487
-160.374	-0.5469	-162.959	0.5482
-160.387	-0.5464	-162.953	0.5479
-160.38	-0.5464	-162.953	0.5478
-160.342	-0.5459	-162.953	0.5472
-160.322	-0.5454	-162.985	0.5468
-160.322	-0.5452	-163.017	0.5468
-160.322	-0.545	-163.004	0.5464
-160.361	-0.5445	-162.972	0.5459
-160.374	-0.5443	-162.966	0.5455
-160.387	-0.544	-162.94	0.5455
-160.361	-0.5435	-162.946	0.545
-160.335	-0.5433	-162.953	0.5445
-160.316	-0.5431	-162.979	0.5445
-160.329	-0.5425	-162.991	0.544
-160.361	-0.5421	-162.985	0.5437
-160.374	-0.5421	-162.953	0.5431
-160.367	-0.5415	-162.946	0.5431
-160.361	-0.5413	-162.933	0.5427
-160.329	-0.5411	-162.927	0.5423
-160.316	-0.5405	-162.998	0.5421
-160.322	-0.5401	-162.998	0.5418
-160.335	-0.5401	-162.991	0.5413
-160.335	-0.5396	-162.972	0.5409
-160.374	-0.5393	-162.933	0.5409
-160.38	-0.5391	-162.927	0.5404
-160.361	-0.5386	-162.933	0.5399
-160.309	-0.5381	-162.959	0.5396
-160.335	-0.5381	-162.991	0.5396
-160.316	-0.5376	-162.998	0.539
-160.367	-0.5373	-162.985	0.5386
-160.387	-0.5371	-162.953	0.5386
-160.374	-0.5366	-162.927	0.5381
-160.387	-0.5361	-162.927	0.5377
-160.361	-0.5361	-162.933	0.5372
-160.322	-0.5356	-162.966	0.5372
-160.329	-0.5353	-162.972	0.5368
-160.335	-0.5351	-162.998	0.5363
-160.355	-0.5346	-162.991	0.536
-160.387	-0.5343	-162.972	0.5358
-160.393	-0.5341	-162.953	0.5353
-160.374	-0.5336	-162.927	0.5349
-160.342	-0.5331	-162.959	0.5349
-160.322	-0.5331	-162.972	0.5345
-160.329	-0.5327	-163.004	0.534
-160.342	-0.5322	-163.017	0.5338
-160.367	-0.5322	-162.979	0.5336
-160.374	-0.5317	-162.966	0.5331
-160.367	-0.5313	-162.94	0.5326
-160.335	-0.531	-162.972	0.5326
-160.303	-0.5308	-162.985	0.5321
-160.303	-0.5303	-163.011	0.5318
-160.309	-0.5301	-163.011	0.5312
-160.355	-0.5298	-163.004	0.5312
-160.38	-0.5293	-162.959	0.5308
-160.367	-0.5291	-162.933	0.5303
-160.367	-0.5288	-162.921	0.5303
-160.355	-0.5284	-162.953	0.5299
-160.322	-0.5278	-162.946	0.5294
-160.316	-0.5278	-162.991	0.529
-160.322	-0.5273	-162.998	0.529
-160.367	-0.5271	-163.017	0.5285
-160.387	-0.5269	-162.979	0.528
-160.355	-0.5264	-162.953	0.5278
-160.348	-0.5259	-162.946	0.5276
-160.329	-0.5259	-162.966	0.5271
-160.303	-0.5253	-162.966	0.5267
-160.322	-0.5251	-163.017	0.5267
-160.348	-0.5248	-162.998	0.5262
-160.387	-0.5244	-162.972	0.5258
-160.38	-0.5239	-162.966	0.5253
-160.393	-0.5239	-162.94	0.5253
-160.348	-0.5233	-162.953	0.5249
-160.297	-0.5231	-162.972	0.5244
-160.284	-0.5229	-163.024	0.5241
-160.329	-0.5224	-163.043	0.5239
-160.355	-0.5219	-163.011	0.5235
-160.393	-0.5219	-162.972	0.523
-160.4	-0.5213	-162.966	0.523
-160.374	-0.521	-162.933	0.5227
-160.335	-0.521	-162.959	0.5222
-160.342	-0.5204	-162.985	0.5217
-160.322	-0.52	-162.979	0.5217
-160.38	-0.52	-163.043	0.5213
-160.387	-0.5195	-163.004	0.5208
-160.406	-0.5191	-162.966	0.5206
-160.361	-0.5189	-162.933	0.5204
-160.342	-0.5186	-162.959	0.5198
-160.297	-0.5181	-162.985	0.5194
-160.316	-0.5177	-163.011	0.5194
-160.342	-0.5177	-162.991	0.5189
-160.393	-0.5171	-162.991	0.5185
-160.393	-0.5169	-162.966	0.5181
-160.387	-0.5166	-162.927	0.5181
-160.367	-0.5161	-162.921	0.5176
-160.335	-0.5157	-162.946	0.5172
-160.335	-0.5157	-162.966	0.5167
-160.335	-0.5151	-162.972	0.5167
-160.348	-0.5149	-162.998	0.5162
-160.38	-0.5146	-162.972	0.5157
-160.413	-0.5141	-162.953	0.5157
-160.374	-0.5137	-162.933	0.5153
-160.342	-0.5137	-162.946	0.5148
-160.316	-0.5132	-162.946	0.5144
-160.316	-0.5129	-162.966	0.5144
-160.335	-0.5126	-163.011	0.5141
-160.355	-0.5121	-163.024	0.5135
-160.4	-0.5117	-162.998	0.5133
-160.393	-0.5117	-162.946	0.5131
-160.374	-0.5112	-162.946	0.5126
-160.335	-0.5109	-162.946	0.5122
-160.309	-0.5107	-162.959	0.5122
-160.303	-0.5102	-162.985	0.5117
-160.316	-0.5097	-162.991	0.5112
-160.367	-0.5097	-163.011	0.5108
-160.38	-0.5092	-162.959	0.5108
-160.374	-0.509	-162.933	0.5103
-160.361	-0.5087	-162.94	0.5099
-160.348	-0.5082	-162.959	0.5094
-160.303	-0.508	-162.953	0.5094
-160.297	-0.5077	-163.004	0.509
-160.355	-0.5072	-163.011	0.5085
-160.367	-0.5068	-162.991	0.5085
-160.387	-0.5065	-162.972	0.5081
-160.367	-0.5063	-162.927	0.5075
-160.361	-0.5059	-162.933	0.5071
-160.348	-0.5054	-162.946	0.5071
-160.322	-0.5054	-162.972	0.5067
-160.322	-0.505	-162.985	0.5062
-160.342	-0.5046	-163.011	0.5058
-160.38	-0.5041	-162.966	0.5058
-160.38	-0.5041	-162.953	0.5053
-160.355	-0.5037	-162.933	0.5049
-160.329	-0.5032	-162.946	0.5049
-160.303	-0.5029	-162.959	0.5044
-160.303	-0.5027	-162.991	0.504
-160.329	-0.5022	-162.998	0.5036
-160.335	-0.5018	-162.998	0.5036
-160.367	-0.5018	-162.953	0.503
-160.361	-0.5013	-162.959	0.5026
-160.348	-0.5009	-162.914	0.5024
-160.329	-0.5005	-162.966	0.5021
-160.303	-0.5005	-162.985	0.5017
-160.309	-0.5	-163.011	0.5012
-160.355	-0.4995	-163.004	0.5012
-160.393	-0.4995	-162.972	0.5008
-160.387	-0.499	-162.966	0.5004
-160.374	-0.4986	-162.927	0.4999
-160.348	-0.4981	-162.946	0.4999
-160.322	-0.4981	-162.966	0.4994
-160.316	-0.4977	-162.972	0.499
-160.322	-0.4972	-163.017	0.4985
-160.367	-0.4969	-162.991	0.4985
-160.387	-0.4967	-162.946	0.4981
-160.38	-0.4963	-162.933	0.4976
-160.374	-0.4958	-162.908	0.4972
-160.316	-0.4958	-162.933	0.4972
-160.316	-0.4954	-162.959	0.4967
-160.322	-0.495	-163.024	0.4963
-160.367	-0.4947	-163.024	0.4963
-160.374	-0.4945	-162.972	0.4958
-160.387	-0.494	-162.972	0.4954
-160.374	-0.4935	-162.933	0.4949
-160.348	-0.4935	-162.953	0.4949
-160.322	-0.4931	-162.966	0.4944
-160.284	-0.4926	-162.998	0.494
-160.322	-0.4922	-163.043	0.4937
-160.367	-0.4922	-163.024	0.4936
-160.4	-0.4917	-163.03	0.4931
-160.393	-0.4913	-162.972	0.4926
-160.355	-0.491	-162.959	0.4926
-160.342	-0.4908	-162.966	0.4922
-160.316	-0.4904	-162.998	0.4918
-160.335	-0.4899	-162.998	0.4913
-160.361	-0.4899	-163.03	0.4913
-160.374	-0.4895	-163.03	0.4909
-160.387	-0.489	-162.985	0.4904
-160.387	-0.4885	-162.966	0.4902
-160.342	-0.4885	-162.953	0.4899
-160.329	-0.4881	-162.998	0.4895
-160.309	-0.4877	-163.024	0.489
-160.322	-0.4875	-163.043	0.489
-160.361	-0.4872	-163.03	0.4886
-160.374	-0.4867	-162.991	0.4881
-160.367	-0.4863	-162.979	0.4876
-160.355	-0.4863	-162.959	0.4876
-160.329	-0.4858	-162.946	0.4873
-160.316	-0.4854	-162.972	0.4868
-160.316	-0.4849	-163.011	0.4864
-160.322	-0.4849	-163.03	0.4864
-160.361	-0.4844	-163.011	0.4859
-160.38	-0.4839	-162.998	0.4855
-160.374	-0.4839	-162.972	0.485
-160.355	-0.4836	-162.959	0.485
-160.329	-0.4831	-162.966	0.4845
-160.297	-0.4826	-162.972	0.484
-160.303	-0.4826	-163.004	0.484
-160.342	-0.4821	-163.017	0.4835
-160.355	-0.4816	-163.024	0.4832
-160.38	-0.4815	-162.991	0.4826
-160.367	-0.4812	-162.959	0.4826
-160.348	-0.4807	-162.959	0.4822
-160.303	-0.4803	-162.972	0.4818
-160.316	-0.4803	-163.011	0.4816
-160.322	-0.4798	-163.049	0.4813
-160.348	-0.4794	-163.017	0.4808
-160.38	-0.4789	-162.979	0.4803
-160.38	-0.4789	-162.953	0.4803
-160.355	-0.4784	-162.953	0.4799
-160.335	-0.478	-162.94	0.4794
-160.303	-0.4779	-162.985	0.479
-160.297	-0.4776	-163.011	0.479
-160.329	-0.477	-163.03	0.4785
-160.329	-0.4766	-162.998	0.4781
-160.38	-0.4766	-162.985	0.4779
-160.374	-0.4762	-162.966	0.4777
-160.367	-0.4757	-162.953	0.4772
-160.322	-0.4753	-162.953	0.4768
-160.303	-0.4753	-162.991	0.4768
-160.316	-0.4748	-163.011	0.4762
-160.348	-0.4743	-163.024	0.4758
-160.38	-0.4743	-163.017	0.4754
-160.38	-0.4739	-162.979	0.4754
-160.374	-0.4734	-162.972	0.4749
-160.342	-0.4729	-162.959	0.4745
-160.309	-0.4729	-163.004	0.4741
-160.329	-0.4725	-163.004	0.4741
-160.342	-0.4721	-163.024	0.4736
-160.355	-0.4719	-162.979	0.4732
-160.393	-0.4716	-162.985	0.4726
-160.38	-0.4711	-162.972	0.4726
-160.355	-0.4707	-162.94	0.4722
-160.329	-0.4707	-162.979	0.4717
-160.316	-0.4703	-162.998	0.4717
-160.322	-0.4698	-163.017	0.4713
-160.335	-0.4693	-163.011	0.4708
-160.374	-0.4693	-162.979	0.4703
-160.374	-0.4688	-162.959	0.4703
-160.387	-0.4684	-162.933	0.4699
-160.348	-0.4684	-162.953	0.4695
-160.335	-0.4679	-162.966	0.4691
-160.329	-0.4674	-163.004	0.4691
-160.322	-0.467	-163.011	0.4686
-160.348	-0.467	-163.017	0.4681
-160.374	-0.4666	-163.017	0.4677
-160.38	-0.4662	-162.946	0.4677
-160.348	-0.4659	-162.966	0.4672
-160.342	-0.4657	-162.972	0.4668
-160.322	-0.4652	-162.985	0.4666
-160.316	-0.4647	-163.011	0.4665
-160.322	-0.4647	-163.037	0.4659
-160.348	-0.4643	-162.998	0.4655
-160.374	-0.4638	-162.985	0.4655
-160.361	-0.4633	-162.933	0.465
-160.329	-0.4633	-162.959	0.4646
-160.29	-0.463	-162.979	0.4641
-160.284	-0.4625	-163.024	0.4641
-160.297	-0.4623	-163.03	0.4636
-160.342	-0.4621	-163.03	0.4632
-160.374	-0.4615	-163.037	0.463
-160.374	-0.4611	-162.985	0.4627
-160.361	-0.4611	-162.966	0.4623
-160.316	-0.4606	-162.972	0.4618
-160.297	-0.4602	-162.998	0.4618
-160.29	-0.4597	-163.004	0.4614
-160.322	-0.4597	-163.024	0.4609
-160.348	-0.4592	-163.03	0.4605
-160.367	-0.4587	-162.985	0.4605
-160.348	-0.4587	-162.972	0.4601
-160.348	-0.4583	-162.966	0.4596
-160.309	-0.4579	-162.972	0.4591
-160.297	-0.4574	-162.991	0.4591
-160.277	-0.4574	-163.017	0.4586
-160.297	-0.457	-163.024	0.4582
-160.355	-0.4565	-162.998	0.4582
-160.374	-0.4563	-162.991	0.4578
-160.348	-0.4561	-162.959	0.4573
-160.335	-0.4555	-162.972	0.4569
-160.297	-0.4551	-163.017	0.4569
-160.29	-0.4551	-163.03	0.4564
-160.29	-0.4546	-163.024	0.456
-160.322	-0.4542	-163.024	0.4557
-160.367	-0.454	-163.011	0.4555
-160.374	-0.4538	-162.979	0.455
-160.361	-0.4533	-162.953	0.4546
-160.316	-0.4529	-162.966	0.4546
-160.309	-0.4529	-163.017	0.4541
-160.303	-0.4524	-163.049	0.4537
-160.355	-0.4519	-163.056	0.4532
-160.367	-0.4514	-163.037	0.4532
-160.374	-0.4514	-162.991	0.4528
-160.342	-0.451	-162.972	0.4524
-160.316	-0.4505	-162.972	0.4521
-160.29	-0.4505	-162.972	0.4519
-160.297	-0.45	-163.011	0.4514
-160.284	-0.4496	-163.049	0.4509
-160.342	-0.4492	-163.043	0.4509
-160.355	-0.4492	-163.011	0.4505
-160.348	-0.4487	-162.979	0.4501
-160.348	-0.4482	-162.979	0.4496
-160.329	-0.4481	-162.979	0.4496
-160.309	-0.4478	-163.017	0.4492
-160.316	-0.4473	-163.017	0.4487
-160.316	-0.4469	-163.056	0.4483
-160.367	-0.4469	-163.037	0.4483
-160.374	-0.4464	-163.017	0.4478
-160.38	-0.4459	-162.998	0.4473
-160.361	-0.4455	-162.985	0.4473
-160.284	-0.4455	-163.011	0.4468
-160.284	-0.445	-163.03	0.4464
-160.297	-0.4446	-163.043	0.446
-160.342	-0.4446	-163.049	0.446
-160.348	-0.4441	-163.024	0.4455
-160.361	-0.4436	-163.004	0.4451
-160.348	-0.4432	-162.966	0.4449
-160.316	-0.4432	-162.966	0.4446
-160.29	-0.4428	-163.004	0.4441
-160.309	-0.4423	-163.024	0.4437
-160.322	-0.4421	-163.056	0.4437
-160.361	-0.4419	-163.043	0.4432
-160.374	-0.4414	-163.017	0.4428
-160.361	-0.4409	-162.985	0.4423
-160.342	-0.4409	-162.991	0.4423
-160.316	-0.4405	-162.966	0.4419
-160.29	-0.44	-162.998	0.4414
-160.303	-0.4397	-163.03	0.441
-160.348	-0.4395	-163.037	0.441
-160.367	-0.4391	-163.03	0.4405
-160.374	-0.4386	-163.004	0.44
-160.367	-0.4386	-162.966	0.44
-160.367	-0.4382	-162.972	0.4397
-160.284	-0.4377	-162.972	0.4392
-160.29	-0.4373	-163.03	0.4387
-160.297	-0.4373	-163.037	0.4387
-160.342	-0.4367	-163.043	0.4382
-160.374	-0.4363	-163.03	0.4378
-160.367	-0.4363	-162.991	0.4374
-160.367	-0.4359	-162.966	0.4374
-160.361	-0.4354	-162.972	0.4369
-160.309	-0.435	-162.985	0.4364
-160.322	-0.435	-163.03	0.4364
-160.329	-0.4345	-163.049	0.4359
-160.329	-0.434	-163.03	0.4355
-160.367	-0.4338	-162.998	0.4351
-160.335	-0.4335	-162.972	0.4351
-160.335	-0.4331	-162.972	0.4346
-160.29	-0.4327	-162.966	0.4341
-160.297	-0.4327	-163.004	0.4339
-160.29	-0.4322	-163.03	0.4337
-160.329	-0.4318	-163.049	0.4332
-160.361	-0.4313	-163.03	0.4328
-160.367	-0.4313	-162.979	0.4328
-160.361	-0.4308	-162.972	0.4324
-160.322	-0.4303	-162.972	0.4319
-160.316	-0.4303	-162.991	0.4314
-160.316	-0.4299	-163.03	0.4314
-160.303	-0.4294	-163.049	0.431
-160.348	-0.429	-163.03	0.4306
-160.355	-0.429	-162.998	0.4301
-160.367	-0.4285	-162.972	0.4301
-160.335	-0.4281	-162.972	0.4296
-160.29	-0.4278	-162.998	0.4292
-160.264	-0.4276	-163.017	0.4288
-160.284	-0.4272	-163.017	0.4288
-160.316	-0.4267	-163.037	0.4283
-160.355	-0.4267	-163.03	0.4278
-160.367	-0.4263	-163.004	0.4278
-160.355	-0.4258	-162.979	0.4273
-160.322	-0.4253	-162.966	0.4269
-160.277	-0.4253	-162.985	0.4265
-160.277	-0.4249	-163.017	0.4265
-160.303	-0.4244	-163.043	0.426
-160.322	-0.4242	-163.037	0.4255
-160.355	-0.4241	-163.011	0.4253
-160.367	-0.4235	-162.985	0.4251
-160.355	-0.4231	-162.953	0.4246
-160.29	-0.4231	-162.966	0.4242
-160.29	-0.4226	-163.004	0.4242
-160.303	-0.4222	-163.037	0.4237
-160.335	-0.4217	-163.049	0.4233
-160.361	-0.4217	-163.004	0.4228
-160.374	-0.4212	-162.991	0.4228
-160.355	-0.4207	-162.979	0.4223
-160.316	-0.4207	-162.953	0.4219
-160.303	-0.4203	-162.966	0.4217
-160.297	-0.4198	-163.004	0.4215
-160.303	-0.4194	-163.024	0.421
-160.342	-0.4194	-163.049	0.4206
-160.361	-0.419	-163.037	0.4204
-160.374	-0.4185	-162.991	0.4201
-160.367	-0.4183	-162.966	0.4197
-160.316	-0.4181	-162.972	0.4192
-160.303	-0.4175	-162.979	0.4192
-160.271	-0.4171	-163.011	0.4188
-160.303	-0.4171	-163.037	0.4183
-160.342	-0.4166	-163.037	0.4179
-160.361	-0.4162	-163.037	0.4179
-160.361	-0.4157	-163.017	0.4174
-160.335	-0.4157	-162.966	0.417
-160.297	-0.4153	-162.979	0.4165
-160.297	-0.4148	-163.004	0.4165
-160.284	-0.4146	-163.03	0.416
-160.329	-0.4144	-163.043	0.4156
-160.329	-0.4139	-163.011	0.4156
-160.355	-0.4135	-163.004	0.4151
-160.335	-0.4135	-162.979	0.4147
-160.322	-0.413	-162.991	0.4142
-160.322	-0.4126	-163.004	0.4142
-160.284	-0.4121	-163.03	0.4137
-160.29	-0.4121	-163.037	0.4133
-160.335	-0.4116	-163.062	0.4131
-160.342	-0.4112	-163.043	0.4129
-160.335	-0.411	-163.011	0.4124
-160.342	-0.4108	-162.985	0.412
-160.29	-0.4102	-162.972	0.412
-160.303	-0.4099	-162.998	0.4115
-160.29	-0.4099	-163.024	0.411
-160.335	-0.4094	-163.062	0.4106
-160.374	-0.4089	-163.037	0.4106
-160.38	-0.4085	-163.017	0.4101
-160.361	-0.4085	-162.998	0.4097
-160.335	-0.408	-162.966	0.4096
-160.329	-0.4076	-162.998	0.4093
-160.29	-0.4074	-163.043	0.4088
-160.322	-0.4072	-163.062	0.4083
-160.316	-0.4066	-163.062	0.4083
-160.361	-0.4062	-163.056	0.4079
-160.374	-0.4062	-163.004	0.4074
-160.355	-0.4057	-162.998	0.4069
-160.309	-0.4053	-162.985	0.4069
-160.29	-0.4048	-162.985	0.4064
-160.297	-0.4048	-163.024	0.406
-160.335	-0.4044	-163.037	0.406
-160.355	-0.404	-163.024	0.4055
-160.348	-0.4037	-163.017	0.4051
-160.329	-0.4035	-162.985	0.4047
-160.284	-0.4031	-162.972	0.4047
-160.258	-0.4026	-162.985	0.4042
-160.258	-0.4026	-162.998	0.4038
-160.251	-0.4021	-163.037	0.4036
-160.309	-0.4017	-163.037	0.4033
-160.335	-0.4012	-163.011	0.4028
-160.342	-0.4012	-162.985	0.4024
-160.329	-0.4008	-162.966	0.4024
-160.284	-0.4003	-162.953	0.4019
-160.258	-0.3999	-163.011	0.4015
-160.258	-0.3999	-163.024	0.4011
-160.322	-0.3995	-163.049	0.4011
-160.322	-0.399	-163.037	0.4005
-160.335	-0.399	-163.037	0.4001
-160.355	-0.3985	-162.998	0.4001
-160.316	-0.3981	-162.979	0.3996
-160.303	-0.3976	-162.979	0.3992
-160.277	-0.3976	-162.998	0.3987
-160.277	-0.3972	-163.011	0.3987
-160.297	-0.3967	-163.049	0.3982
-160.342	-0.3964	-163.024	0.3978
-160.355	-0.3962	-163.011	0.3976
-160.342	-0.3958	-162.985	0.3974
-160.316	-0.3954	-162.972	0.3969
-160.303	-0.3954	-162.966	0.3965
-160.284	-0.3949	-163.004	0.3965
-160.316	-0.3944	-163.011	0.396
-160.322	-0.394	-163.056	0.3955
-160.367	-0.394	-163.017	0.3951
-160.367	-0.3935	-162.998	0.3951
-160.335	-0.393	-162.953	0.3947
-160.303	-0.393	-162.966	0.3942
-160.277	-0.3925	-162.979	0.394
-160.264	-0.3921	-163.03	0.3937
-160.29	-0.3916	-163.049	0.3932
-160.335	-0.3916	-163.043	0.3928
-160.355	-0.3912	-163.011	0.3928
-160.348	-0.3908	-162.972	0.3923
-160.335	-0.3905	-162.959	0.3919
-160.316	-0.3903	-162.972	0.3915
-160.297	-0.3899	-162.991	0.3915
-160.329	-0.3894	-163.043	0.3909
-160.322	-0.3894	-163.043	0.3905
-160.348	-0.3889	-163.024	0.3905
-160.374	-0.3884	-163.011	0.39
-160.335	-0.388	-162.985	0.3896
-160.329	-0.388	-162.972	0.3891
-160.277	-0.3875	-162.998	0.3891
-160.277	-0.3871	-163.017	0.3887
-160.303	-0.387	-163.03	0.3882
-160.335	-0.3867	-163.049	0.388
-160.342	-0.3862	-163.017	0.3878
-160.355	-0.3857	-162.959	0.3873
-160.322	-0.3857	-162.966	0.3868
-160.29	-0.3853	-162.972	0.3868
-160.29	-0.3848	-162.985	0.3864
-160.277	-0.3844	-163.037	0.3859
-160.329	-0.3844	-163.03	0.3857
-160.342	-0.3839	-163.03	0.3855
-160.348	-0.3834	-162.991	0.385
-160.348	-0.3832	-162.998	0.3846
-160.316	-0.383	-162.972	0.3846
-160.277	-0.3826	-162.991	0.3841
-160.297	-0.3821	-163.017	0.3836
-160.297	-0.3821	-163.024	0.3831
-160.322	-0.3817	-163.043	0.3831
-160.367	-0.3812	-163.017	0.3827
-160.355	-0.3808	-162.998	0.3822
-160.316	-0.3808	-162.972	0.3822
-160.303	-0.3803	-162.998	0.3818
-160.309	-0.3798	-163.017	0.3813
-160.297	-0.3796	-163.037	0.3809
-160.309	-0.3794	-163.062	0.3809
-160.355	-0.3789	-163.069	0.3805
-160.367	-0.3785	-163.024	0.38
-160.361	-0.3785	-163.004	0.3798
-160.329	-0.378	-162.972	0.3796
-160.303	-0.3775	-162.972	0.379
-160.284	-0.3771	-163.004	0.3786
-160.303	-0.3771	-163.049	0.3786
-160.322	-0.3766	-163.049	0.3781
-160.374	-0.3761	-163.03	0.3779
-160.348	-0.3761	-163.037	0.3779
-160.335	-0.3757	-163.043	0.3765
-160.316	-0.3752	-163.017	0.3765
-160.316	-0.3748	-162.979	0.3761
-160.297	-0.3748	-162.966	0.3756
-160.316	-0.3744	-162.972	0.3754
-160.342	-0.3739	-162.998	0.3752
-160.374	-0.3737	-163.043	0.3747
-160.342	-0.3734	-163.043	0.3742
-160.303	-0.3729	-163.062	0.3742
-160.29	-0.3725	-163.03	0.3738
-160.284	-0.3725	-162.985	0.3733
-160.284	-0.3721	-162.991	0.3729
-160.297	-0.3716	-162.998	0.3729
-160.367	-0.3712	-163.03	0.3724
-160.361	-0.3712	-163.056	0.372
-160.355	-0.3707	-163.037	0.3718
-160.309	-0.3703	-163.043	0.3716
-160.264	-0.3701	-163.011	0.3711
-160.271	-0.3698	-163.004	0.3707
-160.29	-0.3693	-163.011	0.3707
-160.309	-0.3688	-163.037	0.3702
-160.361	-0.3688	-163.056	0.3697
-160.361	-0.3684	-163.069	0.3692
-160.361	-0.368	-163.056	0.3692
-160.335	-0.3675	-163.037	0.3688
-160.277	-0.3675	-162.998	0.3685
-160.277	-0.367	-162.998	0.3682
-160.309	-0.3665	-163.011	0.3679
-160.348	-0.3665	-163.017	0.3674
-160.361	-0.3662	-163.03	0.367
-160.361	-0.3657	-163.062	0.367
-160.335	-0.3652	-163.056	0.3666
-160.264	-0.3652	-163.017	0.3661
-160.284	-0.3648	-162.979	0.3656
-160.297	-0.3643	-162.998	0.3656
-160.335	-0.3641	-163.024	0.3651
-160.355	-0.3639	-163.03	0.3647
-160.355	-0.3633	-163.043	0.3645
-160.335	-0.3629	-163.043	0.3644
-160.316	-0.3629	-163.017	0.3639
-160.297	-0.3624	-163.017	0.3634
-160.303	-0.3621	-162.991	0.3634
-160.329	-0.3616	-162.979	0.3629
-160.348	-0.3616	-163.011	0.3625
-160.374	-0.3611	-163.037	0.362
-160.355	-0.3606	-163.043	0.362
-160.329	-0.3606	-163.043	0.3615
-160.303	-0.3602	-163.017	0.3612
-160.297	-0.3597	-162.979	0.3609
-160.309	-0.3592	-162.998	0.3606
-160.342	-0.3592	-163.004	0.3603
-160.361	-0.3588	-163.024	0.3597
-160.374	-0.3583	-163.056	0.3597
-160.342	-0.3581	-163.069	0.3593
-160.309	-0.358	-163.049	0.3589
-160.29	-0.3575	-163.011	0.3584
-160.264	-0.357	-163.004	0.3584
-160.297	-0.357	-163.024	0.358
-160.329	-0.3565	-163.037	0.3575
-160.348	-0.3561	-163.062	0.3572
-160.355	-0.3558	-163.062	0.357
-160.329	-0.3556	-163.049	0.3565
-160.297	-0.3551	-163.037	0.3561
-160.277	-0.3546	-163.004	0.3561
-160.284	-0.3546	-162.972	0.3556
-160.284	-0.3542	-162.998	0.3552
-160.309	-0.3538	-163.03	0.3548
-160.342	-0.3534	-163.069	0.3548
-160.322	-0.3534	-163.056	0.3543
-160.303	-0.3528	-163.049	0.3538
-160.284	-0.3524	-163.004	0.3536
-160.284	-0.3524	-162.985	0.3534
-160.29	-0.3519	-162.998	0.3529
-160.342	-0.3515	-163.024	0.3524
-160.361	-0.3512	-163.037	0.3524
-160.361	-0.351	-163.069	0.352
-160.348	-0.3505	-163.049	0.3515
-160.303	-0.35	-163.043	0.3512
-160.29	-0.35	-162.998	0.3512
-160.271	-0.3495	-162.998	0.3507
-160.303	-0.349	-163.011	0.3502
-160.329	-0.349	-163.043	0.35
-160.367	-0.3485	-163.049	0.3498
-160.329	-0.3481	-163.082	0.3492
-160.316	-0.3481	-163.056	0.3489
-160.29	-0.3476	-163.024	0.3489
-160.277	-0.3471	-162.991	0.3483
-160.29	-0.3468	-162.979	0.348
-160.342	-0.3466	-163.004	0.3477
-160.348	-0.3462	-163.043	0.3474
-160.355	-0.3459	-163.075	0.347
-160.342	-0.3457	-163.101	0.3464
-160.303	-0.3452	-163.075	0.3464
-160.264	-0.345	-163.043	0.3462
-160.271	-0.3447	-163.017	0.3455
-160.29	-0.3442	-163.024	0.3451
-160.316	-0.3437	-163.037	0.3451
-160.367	-0.3437	-163.062	0.3448
-160.367	-0.3433	-163.088	0.3442
-160.335	-0.3428	-163.062	0.344
-160.271	-0.3428	-163.017	0.3439
-160.277	-0.3423	-162.985	0.3434
-160.284	-0.3418	-162.985	0.3429
-160.342	-0.3415	-162.998	0.3429
-160.361	-0.3413	-163.043	0.3424
-160.38	-0.3408	-163.062	0.342
-160.355	-0.3406	-163.049	0.3416
-160.342	-0.3404	-163.043	0.3416
-160.29	-0.3399	-163.011	0.3411
-160.284	-0.3397	-162.998	0.3406
-160.309	-0.3394	-162.998	0.3403
-160.322	-0.3389	-163.024	0.3401
-160.342	-0.3384	-163.062	0.3398
-160.348	-0.3384	-163.062	0.3392
-160.316	-0.3379	-163.056	0.3392
-160.29	-0.3377	-163.037	0.3388
-160.264	-0.3374	-163.024	0.3383
-160.303	-0.3369	-163.004	0.3379
-160.29	-0.3364	-163.004	0.3379
-160.348	-0.3364	-163.043	0.3375
-160.342	-0.3359	-163.062	0.3369
-160.335	-0.3357	-163.075	0.3367
-160.303	-0.3355	-163.069	0.3365
-160.271	-0.3349	-163.024	0.336
-160.258	-0.3345	-163.011	0.3356
-160.309	-0.3345	-162.998	0.3356
-160.316	-0.3339	-163.03	0.3351
-160.348	-0.3337	-163.056	0.3347
-160.355	-0.3335	-163.049	0.3343
-160.335	-0.3329	-163.075	0.3343
-160.322	-0.3327	-163.037	0.3338
-160.303	-0.3325	-163.004	0.3333
-160.29	-0.332	-163.004	0.3331
-160.309	-0.3315	-163.011	0.3328
-160.342	-0.3315	-163.03	0.3324
-160.361	-0.331	-163.062	0.3319
-160.355	-0.3306	-163.069	0.3319
-160.297	-0.3306	-163.056	0.3315
-160.329	-0.3301	-163.037	0.3311
-160.277	-0.3296	-162.991	0.3306
-160.309	-0.3294	-162.998	0.3306
-160.335	-0.3292	-163.037	0.3302
-160.355	-0.3287	-163.075	0.3297
-160.361	-0.3282	-163.095	0.3295
-160.355	-0.3282	-163.101	0.3292
-160.322	-0.3277	-163.069	0.3287
-160.303	-0.3274	-163.049	0.3283
-160.303	-0.3272	-163.03	0.3283
-160.297	-0.3267	-163.024	0.3278
-160.322	-0.3262	-163.037	0.3274
-160.348	-0.3262	-163.062	0.327
-160.355	-0.3257	-163.062	0.327
-160.316	-0.3254	-163.056	0.3265
-160.303	-0.3252	-163.03	0.3261
-160.303	-0.3247	-162.998	0.3258
-160.303	-0.3242	-162.991	0.3256
-160.316	-0.3242	-163.017	0.3251
-160.329	-0.3237	-163.03	0.3246
-160.355	-0.3234	-163.043	0.3246
-160.361	-0.3232	-163.043	0.3242
-160.342	-0.3227	-163.011	0.3239
-160.303	-0.3222	-162.985	0.3233
-160.284	-0.3222	-162.972	0.3233
-160.297	-0.3217	-162.972	0.3229
-160.316	-0.3212	-162.985	0.3224
-160.342	-0.3212	-163.011	0.3222
-160.348	-0.3212	-163.056	0.322
-160.335	-0.3202	-163.043	0.3214
-160.309	-0.3202	-162.998	0.321
-160.284	-0.3197	-162.966	0.321
-160.303	-0.3193	-162.946	0.3206
-160.309	-0.3191	-162.985	0.32
-160.335	-0.3188	-162.998	0.3197
-160.329	-0.3184	-162.991	0.3197
-160.316	-0.3179	-163.024	0.3191
-160.284	-0.3179	-162.998	0.3188
-160.232	-0.3174	-162.966	0.3186
-160.232	-0.317	-162.927	0.3184
-160.232	-0.317	-162.927	0.3178
-160.277	-0.3165	-162.966	0.3174
-160.297	-0.316	-163.011	0.3171
-160.29	-0.3158	-163.011	0.3169
-160.29	-0.3155	-163.024	0.3165
-160.258	-0.315	-162.998	0.3159
-160.226	-0.3146	-162.959	0.3159
-160.226	-0.3146	-162.966	0.3156
-160.264	-0.314	-162.972	0.3152
-160.284	-0.3138	-162.991	0.3147
-160.284	-0.3135	-162.991	0.3147
-160.297	-0.313	-163.024	0.3142
-160.277	-0.3126	-163.03	0.3138
-160.232	-0.3126	-163.004	0.3133
-160.226	-0.312	-162.966	0.3133
-160.226	-0.3118	-162.94	0.3129
-160.271	-0.3115	-163.004	0.3125
-160.264	-0.3111	-162.998	0.312
-160.297	-0.3106	-163.043	0.312
-160.297	-0.3106	-163.037	0.3116
-160.264	-0.31	-163.037	0.3112
-160.245	-0.3098	-163.011	0.3107
-160.238	-0.3095	-163.011	0.3107
-160.271	-0.3091	-162.998	0.3103
-160.277	-0.3086	-163.024	0.3098
-160.271	-0.3086	-163.037	0.3093
-160.29	-0.3081	-163.049	0.3093
-160.284	-0.3078	-163.043	0.3089
-160.226	-0.3076	-163.037	0.3085
-160.238	-0.3071	-162.998	0.308
-160.245	-0.3069	-162.998	0.308
-160.271	-0.3066	-162.972	0.3076
-160.29	-0.3061	-163.03	0.3071
-160.309	-0.3056	-163.075	0.3069
-160.329	-0.3056	-163.082	0.3067
-160.245	-0.3052	-163.075	0.3062
-160.245	-0.3047	-163.043	0.3057
-160.219	-0.3047	-163.011	0.3057
-160.232	-0.3043	-163.011	0.3054
-160.277	-0.3037	-163.024	0.3049
-160.297	-0.3035	-163.056	0.3044
-160.309	-0.3033	-163.075	0.3044
-160.303	-0.3028	-163.088	0.3041
-160.277	-0.3023	-163.069	0.3036
-160.258	-0.3023	-163.037	0.3031
-160.232	-0.3018	-162.998	0.3031
-160.251	-0.3016	-162.991	0.3026
-160.271	-0.3013	-163.004	0.3022
-160.29	-0.3009	-163.03	0.3018
-160.297	-0.3004	-163.062	0.3018
-160.264	-0.3002	-163.043	0.3013
-160.251	-0.2999	-163.03	0.3009
-160.238	-0.2995	-163.024	0.3005
-160.232	-0.299	-162.998	0.3005
-160.258	-0.299	-163.017	0.2999
-160.29	-0.2986	-163.024	0.2995
-160.284	-0.2982	-163.056	0.2993
-160.277	-0.2977	-163.082	0.2992
-160.238	-0.2977	-163.049	0.2986
-160.213	-0.2972	-163.049	0.2982
-160.226	-0.2968	-163.024	0.2982
-160.238	-0.2966	-163.011	0.2977
-160.284	-0.2963	-163.03	0.2973
-160.309	-0.2958	-163.062	0.2969
-160.329	-0.2954	-163.075	0.2969
-160.303	-0.2954	-163.049	0.2963
-160.258	-0.2949	-163.024	0.296
-160.238	-0.2944	-163.004	0.2956
-160.245	-0.2941	-162.991	0.2956
-160.277	-0.2941	-163.004	0.2951
-160.297	-0.2936	-163.03	0.2947
-160.303	-0.2931	-163.043	0.2942
-160.322	-0.2929	-163.075	0.2942
-160.297	-0.2927	-163.049	0.2937
-160.284	-0.2922	-163.024	0.2933
-160.226	-0.2918	-162.985	0.2928
-160.232	-0.2918	-162.979	0.2928
-160.271	-0.2913	-163.004	0.2924
-160.277	-0.2909	-163.049	0.2921
-160.303	-0.2904	-163.056	0.2915
-160.297	-0.2904	-163.049	0.2915
-160.264	-0.29	-163.037	0.2911
-160.264	-0.2895	-163.024	0.2906
-160.238	-0.2893	-162.998	0.2902
-160.238	-0.289	-162.991	0.2902
-160.277	-0.2886	-163.03	0.2897
-160.309	-0.2881	-163.082	0.2893
-160.309	-0.2881	-163.088	0.289
-160.297	-0.2877	-163.082	0.2888
-160.264	-0.2872	-163.069	0.2885
-160.232	-0.2868	-163.011	0.2879
-160.232	-0.2868	-163.017	0.2879
-160.277	-0.2863	-163.03	0.2876
-160.297	-0.2858	-163.062	0.287
-160.303	-0.2856	-163.069	0.2866
-160.29	-0.2854	-163.069	0.2866
-160.232	-0.2849	-163.069	0.2862
-160.226	-0.2846	-163.056	0.2857
-160.238	-0.2846	-163.017	0.2852
-160.245	-0.284	-163.017	0.2852
-160.271	-0.2836	-163.03	0.2847
-160.29	-0.2832	-163.062	0.2844
-160.303	-0.2832	-163.082	0.2842
-160.284	-0.2827	-163.075	0.284
-160.232	-0.2822	-163.062	0.2835
-160.213	-0.2822	-163.037	0.283
-160.226	-0.2817	-162.998	0.283
-160.245	-0.2813	-163.024	0.2825
-160.277	-0.2808	-163.024	0.2821
-160.297	-0.2808	-163.017	0.2816
-160.284	-0.2804	-163.037	0.2816
-160.284	-0.2799	-163.037	0.2811
-160.258	-0.2797	-163.069	0.2808
-160.219	-0.2795	-163.062	0.2802
-160.238	-0.279	-163.03	0.2802
-160.251	-0.2786	-162.991	0.2799
-160.309	-0.2786	-163.011	0.2794
-160.316	-0.2781	-163.011	0.2789
-160.322	-0.2776	-163.017	0.2789
-160.258	-0.2772	-163.075	0.2785
-160.284	-0.2772	-163.075	0.2781
-160.258	-0.2767	-163.056	0.2776
-160.271	-0.2763	-163.043	0.2776
-160.297	-0.2761	-163.011	0.2772
-160.329	-0.2759	-163.024	0.2768
-160.329	-0.2754	-163.03	0.2765
-160.309	-0.2748	-163.069	0.2763
-160.277	-0.2748	-163.075	0.2759
-160.264	-0.2745	-163.095	0.2753
-160.264	-0.274	-163.075	0.2753
-160.258	-0.2735	-163.03	0.2749
-160.322	-0.2735	-162.985	0.2745
-160.342	-0.273	-163.004	0.274
-160.355	-0.2726	-163.049	0.274
-160.329	-0.2726	-163.062	0.2736
-160.29	-0.2722	-163.075	0.2732
-160.271	-0.2717	-163.049	0.2727
-160.264	-0.2713	-163.037	0.2727
-160.29	-0.2713	-163.011	0.2723
-160.335	-0.2707	-162.998	0.2719
-160.329	-0.2704	-163.03	0.2713
-160.322	-0.2701	-163.049	0.2713
-160.297	-0.2698	-163.075	0.271
-160.271	-0.2694	-163.075	0.2705
-160.271	-0.2689	-163.056	0.27
-160.277	-0.2689	-163.017	0.27
-160.29	-0.2685	-163.004	0.2697
-160.322	-0.2681	-163.024	0.2692
-160.342	-0.2676	-163.043	0.2687
-160.316	-0.2676	-163.056	0.2687
-160.29	-0.2671	-163.069	0.2683
-160.271	-0.2666	-163.062	0.2678
-160.271	-0.2666	-163.03	0.2674
-160.29	-0.2662	-163.017	0.2674
-160.303	-0.2657	-162.998	0.267
-160.342	-0.2653	-163.024	0.2664
-160.316	-0.2653	-163.075	0.266
-160.303	-0.2648	-163.095	0.266
-160.271	-0.2644	-163.088	0.2657
-160.264	-0.2641	-163.049	0.2651
-160.29	-0.264	-163.037	0.2649
-160.29	-0.2635	-163.024	0.2647
-160.342	-0.263	-163.024	0.2642
-160.342	-0.263	-163.056	0.2638
-160.316	-0.2626	-163.069	0.2638
-160.316	-0.2621	-163.101	0.2633
-160.297	-0.2616	-163.101	0.2629
-160.271	-0.2616	-163.062	0.2625
-160.277	-0.2612	-163.056	0.2625
-160.297	-0.2607	-163.037	0.2619
-160.335	-0.2605	-163.03	0.2616
-160.322	-0.2603	-163.062	0.2613
-160.29	-0.2598	-163.088	0.261
-160.238	-0.2594	-163.107	0.2606
-160.226	-0.2594	-163.101	0.2601
-160.219	-0.2589	-163.056	0.2601
-160.232	-0.2584	-163.037	0.2597
-160.284	-0.258	-163.043	0.2593
-160.297	-0.258	-163.037	0.2588
-160.284	-0.2575	-163.075	0.2588
-160.264	-0.257	-163.082	0.2584
-160.238	-0.257	-163.082	0.258
-160.226	-0.2566	-163.075	0.2574
-160.232	-0.2562	-163.024	0.2574
-160.251	-0.2556	-163.049	0.257
-160.271	-0.2556	-163.03	0.2567
-160.277	-0.2553	-163.062	0.2561
-160.251	-0.2548	-163.075	0.2561
-160.232	-0.2546	-163.082	0.2557
-160.232	-0.2544	-163.095	0.2552
-160.219	-0.2538	-163.049	0.2548
-160.251	-0.2534	-163.024	0.2548
-160.29	-0.2534	-163.011	0.2544
-160.297	-0.2529	-163.004	0.254
-160.29	-0.2525	-163.037	0.2535
-160.284	-0.2523	-163.075	0.2535
-160.232	-0.252	-163.082	0.2531
-160.232	-0.2515	-163.03	0.2526
-160.213	-0.2511	-163.043	0.2524
-160.258	-0.2511	-163.03	0.2522
-160.264	-0.2507	-163.024	0.2516
-160.297	-0.2503	-163.037	0.2512
-160.264	-0.2497	-163.075	0.2512
-160.232	-0.2497	-163.101	0.2508
-160.245	-0.2493	-163.095	0.2503
-160.245	-0.2488	-163.088	0.2499
-160.245	-0.2488	-163.062	0.2499
-160.251	-0.2484	-163.024	0.2495
-160.284	-0.2478	-163.037	0.249
-160.271	-0.2474	-163.03	0.2486
-160.29	-0.2474	-163.069	0.2486
-160.245	-0.247	-163.095	0.2481
-160.245	-0.2465	-163.082	0.2476
-160.238	-0.2464	-163.062	0.2472
-160.251	-0.2462	-163.037	0.2472
-160.29	-0.2456	-163.03	0.2467
-160.309	-0.2452	-163.062	0.2463
-160.297	-0.2452	-163.095	0.2461
-160.258	-0.2447	-163.101	0.2458
-160.219	-0.2443	-163.075	0.2454
-160.206	-0.2437	-163.075	0.2449
-160.238	-0.2437	-163.03	0.2449
-160.277	-0.2433	-163.011	0.2445
-160.277	-0.2429	-163.037	0.2441
-160.271	-0.2427	-163.062	0.2435
-160.264	-0.2424	-163.082	0.2435
-160.232	-0.242	-163.107	0.2431
-160.206	-0.2415	-163.095	0.2428
-160.238	-0.2415	-163.069	0.2422
-160.271	-0.2411	-163.037	0.2422
-160.29	-0.2406	-163.037	0.2419
-160.29	-0.2402	-163.056	0.2415
-160.284	-0.2402	-163.069	0.2409
-160.271	-0.2397	-163.075	0.2409
-160.238	-0.2393	-163.082	0.2405
-160.226	-0.239	-163.062	0.2401
-160.213	-0.2389	-163.043	0.2396
-160.238	-0.2384	-163.037	0.2396
-160.258	-0.2379	-163.017	0.2392
-160.29	-0.2379	-163.075	0.2388
-160.258	-0.2374	-163.101	0.2383
-160.245	-0.237	-163.114	0.2383
-160.187	-0.2366	-163.095	0.2379
-160.213	-0.2366	-163.082	0.2375
-160.232	-0.2361	-163.049	0.237
-160.264	-0.2357	-163.017	0.237
-160.284	-0.2354	-163.03	0.2365
-160.29	-0.2352	-163.043	0.236
-160.271	-0.2347	-163.088	0.2358
-160.226	-0.2343	-163.095	0.2357
-160.232	-0.2343	-163.075	0.2351
-160.251	-0.2338	-163.03	0.2347
-160.264	-0.2333	-163.004	0.2347
-160.297	-0.2329	-162.998	0.2343
-160.316	-0.2329	-163.037	0.2338
-160.297	-0.2324	-163.069	0.2334
-160.271	-0.232	-163.062	0.2334
-160.226	-0.232	-163.049	0.233
-160.251	-0.2315	-163.011	0.2324
-160.251	-0.2311	-162.985	0.2321
-160.284	-0.2306	-162.959	0.2321
-160.309	-0.2306	-162.991	0.2316
-160.29	-0.2302	-163.017	0.2311
-160.258	-0.2297	-163.043	0.2307
-160.251	-0.2295	-163.062	0.2307
-160.219	-0.2292	-163.075	0.2303
-160.226	-0.2287	-163.075	0.2298
-160.245	-0.2283	-163.049	0.2294
-160.271	-0.2283	-163.043	0.2294
-160.297	-0.2279	-163.043	0.229
-160.29	-0.2273	-163.056	0.2285
-160.251	-0.227	-163.082	0.2281
-160.226	-0.227	-163.082	0.2281
-160.213	-0.2264	-163.082	0.2277
-160.213	-0.2261	-163.049	0.2272
-160.238	-0.2261	-163.017	0.2268
-160.264	-0.2255	-163.03	0.2268
-160.297	-0.2251	-163.062	0.2264
-160.284	-0.2247	-163.075	0.2259
-160.271	-0.2247	-163.127	0.2254
-160.219	-0.2242	-163.107	0.2254
-160.251	-0.2238	-163.088	0.225
-160.226	-0.2235	-163.037	0.2245
-160.264	-0.2232	-163.024	0.2241
-160.29	-0.2229	-163.03	0.2241
-160.29	-0.2223	-163.069	0.2236
-160.264	-0.2223	-163.075	0.2232
-160.238	-0.222	-163.088	0.223
-160.238	-0.2215	-163.056	0.2228
-160.226	-0.221	-163.037	0.2223
-160.251	-0.221	-162.998	0.2219
-160.271	-0.2206	-163.024	0.2219
-160.284	-0.2201	-163.03	0.2213
-160.264	-0.2199	-163.075	0.2209
-160.232	-0.2197	-163.082	0.2205
-160.213	-0.2191	-163.101	0.2205
-160.219	-0.2187	-163.082	0.22
-160.251	-0.2187	-163.049	0.2196
-160.29	-0.2182	-163.03	0.2192
-160.309	-0.2179	-163.037	0.2192
-160.303	-0.2174	-163.056	0.2187
-160.264	-0.2174	-163.082	0.2183
-160.226	-0.2169	-163.056	0.2179
-160.213	-0.2165	-163.056	0.2179
-160.226	-0.2162	-163.03	0.2173
-160.245	-0.216	-163.043	0.2169
-160.271	-0.2156	-162.991	0.2166
-160.29	-0.215	-163.03	0.2166
-160.277	-0.215	-163.056	0.216
-160.232	-0.2146	-163.088	0.2157
-160.238	-0.2142	-163.082	0.2151
-160.232	-0.2138	-163.049	0.2151
-160.238	-0.2138	-163.049	0.2147
-160.271	-0.2134	-163.024	0.2143
-160.303	-0.2129	-163.03	0.214
-160.297	-0.2126	-163.088	0.2138
-160.277	-0.2124	-163.049	0.2133
-160.251	-0.2119	-163.037	0.2128
-160.213	-0.2115	-163.043	0.2128
-160.238	-0.2115	-163.043	0.2125
-160.238	-0.211	-163.056	0.2121
-160.277	-0.2106	-163.082	0.2116
-160.29	-0.2102	-163.107	0.2116
-160.271	-0.2102	-163.082	0.2111
-160.245	-0.2097	-163.049	0.2107
-160.226	-0.2093	-163.03	0.2102
-160.219	-0.209	-163.024	0.2102
-160.251	-0.2088	-163.024	0.2098
-160.271	-0.2083	-163.056	0.2094
-160.284	-0.2079	-163.12	0.2088
-160.297	-0.2079	-163.088	0.2088
-160.303	-0.2074	-163.056	0.2085
-160.245	-0.2069	-163.049	0.2081
-160.226	-0.2065	-163.017	0.2076
-160.219	-0.2065	-163.043	0.2076
-160.258	-0.206	-163.062	0.2071
-160.271	-0.2055	-163.082	0.2067
-160.297	-0.2055	-163.088	0.2062
-160.284	-0.2051	-163.075	0.2062
-160.271	-0.2046	-163.056	0.2058
-160.251	-0.2042	-163.037	0.2055
-160.219	-0.2042	-163.017	0.2049
-160.238	-0.2038	-163.043	0.2049
-160.245	-0.2033	-163.069	0.2045
-160.271	-0.203	-163.114	0.2041
-160.297	-0.2028	-163.107	0.2036
-160.29	-0.2024	-163.114	0.2036
-160.264	-0.2019	-163.069	0.2032
-160.226	-0.2019	-163.037	0.2028
-160.206	-0.2014	-163.043	0.2023
-160.238	-0.201	-163.056	0.2023
-160.258	-0.2005	-163.082	0.2019
-160.29	-0.2005	-163.095	0.2015
-160.284	-0.2001	-163.088	0.2009
-160.277	-0.1997	-163.056	0.2009
-160.264	-0.1995	-163.024	0.2005
-160.245	-0.1992	-163.004	0.2001
-160.232	-0.1987	-163.017	0.1996
-160.245	-0.1982	-163.062	0.1996
-160.29	-0.1982	-163.075	0.1992
-160.29	-0.1978	-163.107	0.1987
-160.297	-0.1973	-163.082	0.1983
-160.232	-0.1969	-163.062	0.1983
-160.226	-0.1969	-163.03	0.1979
-160.238	-0.1965	-163.017	0.1974
-160.245	-0.196	-163.062	0.1972
-160.284	-0.1957	-163.069	0.197
-160.297	-0.1955	-163.095	0.1964
-160.29	-0.1951	-163.101	0.196
-160.264	-0.1946	-163.088	0.196
-160.226	-0.1946	-163.049	0.1955
-160.193	-0.1941	-163.017	0.1951
-160.193	-0.1937	-163.03	0.1947
-160.213	-0.1933	-163.037	0.1947
-160.271	-0.1933	-163.049	0.1942
-160.277	-0.1928	-163.088	0.1938
-160.251	-0.1924	-163.082	0.1934
-160.232	-0.1922	-163.069	0.1934
-160.219	-0.1919	-163.024	0.1929
-160.206	-0.1914	-163.024	0.1925
-160.219	-0.191	-163.043	0.1921
-160.245	-0.191	-163.069	0.1921
-160.29	-0.1905	-163.095	0.1916
-160.271	-0.1901	-163.095	0.1911
-160.277	-0.1896	-163.095	0.1909
-160.232	-0.1896	-163.069	0.1906
-160.2	-0.1891	-163.049	0.1902
-160.213	-0.1886	-163.049	0.1897
-160.213	-0.1886	-163.056	0.1897
-160.258	-0.1882	-163.075	0.1893
-160.264	-0.1878	-163.107	0.1889
-160.271	-0.1873	-163.127	0.1883
-160.251	-0.1873	-163.088	0.1883
-160.219	-0.1868	-163.049	0.188
-160.206	-0.1864	-163.024	0.1875
-160.219	-0.1862	-163.062	0.1873
-160.232	-0.186	-163.095	0.187
-160.264	-0.1855	-163.12	0.1865
-160.284	-0.185	-163.127	0.1861
-160.264	-0.185	-163.107	0.1861
-160.232	-0.1846	-163.075	0.1856
-160.2	-0.1842	-163.056	0.1852
-160.2	-0.1837	-163.056	0.1848
-160.219	-0.1837	-163.056	0.1848
-160.264	-0.1832	-163.088	0.1843
-160.284	-0.1827	-163.095	0.1839
-160.303	-0.1826	-163.095	0.1836
-160.284	-0.1824	-163.075	0.1834
-160.245	-0.1818	-163.037	0.1829
-160.219	-0.1813	-162.985	0.1824
-160.232	-0.1813	-163.011	0.1824
-160.264	-0.1809	-163.049	0.182
-160.309	-0.1805	-163.062	0.1816
-160.322	-0.1801	-163.062	0.1811
-160.335	-0.1801	-163.056	0.1811
-160.335	-0.1795	-163.043	0.1807
-160.303	-0.1791	-162.991	0.1801
-160.284	-0.1791	-162.985	0.1799
-160.29	-0.1787	-162.998	0.1798
-160.297	-0.1782	-163.049	0.1793
-160.335	-0.1777	-163.062	0.179
-160.361	-0.1777	-163.056	0.179
-160.374	-0.1772	-163.062	0.1776
-160.309	-0.1768	-163.037	0.1776
-160.284	-0.1766	-162.991	0.1773
-160.277	-0.1764	-162.998	0.1768
-160.271	-0.1759	-162.998	0.1765
-160.303	-0.1755	-163.03	0.1763
-160.329	-0.1755	-163.024	0.1758
-160.355	-0.175	-163.062	0.1754
-160.348	-0.1746	-163.069	0.1754
-160.309	-0.1741	-163.03	0.175
-160.277	-0.1741	-162.998	0.1744
-160.297	-0.1736	-163.004	0.1741
-160.29	-0.1731	-162.998	0.1741
-160.335	-0.1731	-163.069	0.1739
-160.329	-0.1727	-163.056	0.1739
-160.348	-0.1722	-163.017	0.1725
-160.309	-0.1718	-163.004	0.1722
-160.297	-0.1718	-163.004	0.172
-160.277	-0.1714	-163.043	0.1715
-160.277	-0.1709	-163.049	0.1711
-160.329	-0.1707	-163.056	0.1711
-160.322	-0.1705	-163.056	0.1707
-160.342	-0.17	-163.03	0.1702
-160.316	-0.1695	-163.024	0.1698
-160.284	-0.1695	-162.998	0.1698
-160.271	-0.169	-163.011	0.1693
-160.271	-0.1686	-163.024	0.1689
-160.29	-0.1681	-163.056	0.1687
-160.303	-0.1681	-163.069	0.1684
-160.316	-0.1676	-163.062	0.1679
-160.29	-0.1673	-163.043	0.1675
-160.271	-0.1671	-163.017	0.1675
-160.245	-0.1669	-163.004	0.167
-160.251	-0.1663	-163.011	0.1666
-160.264	-0.1659	-163.049	0.1663
-160.303	-0.1659	-163.075	0.1661
-160.316	-0.1654	-163.062	0.1656
-160.329	-0.165	-163.043	0.1652
-160.316	-0.1645	-163.017	0.1652
-160.303	-0.1645	-162.985	0.1647
-160.264	-0.1639	-162.998	0.1643
-160.284	-0.1635	-163.03	0.1639
-160.284	-0.1635	-163.062	0.1639
-160.316	-0.1631	-163.062	0.1633
-160.335	-0.1627	-163.049	0.163
-160.348	-0.1622	-163.024	0.1628
-160.329	-0.1622	-162.991	0.1625
-160.303	-0.1618	-162.998	0.162
-160.264	-0.1613	-163.011	0.1616
-160.29	-0.161	-163.043	0.1616
-160.297	-0.1608	-163.069	0.1611
-160.329	-0.1603	-163.088	0.1607
-160.367	-0.1599	-163.062	0.1601
-160.322	-0.1599	-163.043	0.1601
-160.309	-0.1594	-163.017	0.1597
-160.271	-0.1589	-162.991	0.1592
-160.251	-0.1587	-163.017	0.1589
-160.284	-0.1584	-163.049	0.1588
-160.29	-0.158	-163.049	0.1583
-160.309	-0.1576	-163.043	0.1578
-160.342	-0.1576	-163.049	0.1578
-160.335	-0.1571	-163.011	0.1574
-160.297	-0.1567	-163.024	0.1569
-160.277	-0.1562	-163.004	0.1565
-160.264	-0.1562	-163.056	0.1565
-160.277	-0.1558	-163.101	0.156
-160.309	-0.1553	-163.082	0.1556
-160.322	-0.155	-163.082	0.1554
-160.322	-0.1548	-163.049	0.1551
-160.284	-0.1543	-163.037	0.1547
-160.264	-0.1539	-163.011	0.1542
-160.251	-0.1539	-163.004	0.1542
-160.245	-0.1534	-163.03	0.1537
-160.29	-0.153	-163.069	0.1533
-160.316	-0.1526	-163.062	0.1528
-160.335	-0.1526	-163.069	0.1528
-160.316	-0.1521	-163.011	0.1524
-160.303	-0.1517	-162.972	0.152
-160.271	-0.1514	-163.004	0.1517
-160.271	-0.1512	-163.037	0.1515
-160.271	-0.1507	-163.075	0.151
-160.329	-0.1502	-163.069	0.1506
-160.342	-0.1502	-163.082	0.1506
-160.322	-0.1498	-163.056	0.1502
-160.303	-0.1493	-163.024	0.1497
-160.271	-0.1489	-163.024	0.1492
-160.271	-0.1489	-163.03	0.1492
-160.297	-0.1485	-163.043	0.1488
-160.297	-0.1479	-163.075	0.1483
-160.316	-0.1479	-163.095	0.1481
-160.335	-0.1475	-163.049	0.1479
-160.316	-0.147	-163.024	0.1474
-160.271	-0.1466	-163.004	0.1469
-160.284	-0.1466	-163.004	0.1469
-160.271	-0.1461	-163.024	0.1465
-160.297	-0.1457	-163.043	0.1461
-160.316	-0.1455	-163.043	0.1455
-160.322	-0.1452	-163.062	0.1455
-160.335	-0.1448	-163.043	0.1451
-160.316	-0.1443	-163.024	0.1446
-160.29	-0.1443	-162.985	0.1446
-160.264	-0.1438	-163.017	0.1442
-160.264	-0.1435	-163.017	0.1437
-160.277	-0.143	-163.056	0.1432
-160.309	-0.143	-163.075	0.1432
-160.316	-0.1425	-163.056	0.1429
-160.322	-0.142	-163.03	0.1424
-160.297	-0.1418	-163.017	0.1421
-160.284	-0.1416	-163.011	0.142
-160.271	-0.1412	-163.024	0.1415
-160.277	-0.1407	-163.062	0.141
-160.29	-0.1407	-163.075	0.141
-160.303	-0.1402	-163.075	0.1405
-160.322	-0.1397	-163.062	0.1401
-160.316	-0.1393	-163.017	0.1398
-160.29	-0.1393	-162.998	0.1396
-160.245	-0.1388	-163.017	0.1391
-160.238	-0.1384	-163.049	0.1386
-160.232	-0.1384	-163.069	0.1386
-160.245	-0.1379	-163.088	0.1382
-160.271	-0.1375	-163.082	0.1377
-160.284	-0.137	-163.049	0.1373
-160.245	-0.137	-163.043	0.1373
-160.213	-0.1366	-163.024	0.1369
-160.193	-0.1362	-163.037	0.1364
-160.193	-0.1359	-163.043	0.1362
-160.238	-0.1356	-163.088	0.136
-160.277	-0.1351	-163.088	0.1355
-160.284	-0.1347	-163.075	0.1351
-160.29	-0.1347	-163.075	0.1351
-160.303	-0.1342	-163.037	0.1346
-160.264	-0.1337	-163.043	0.1341
-160.271	-0.1334	-163.049	0.1337
-160.271	-0.1334	-163.075	0.1337
-160.309	-0.1329	-163.088	0.1332
-160.329	-0.1324	-163.062	0.1329
-160.355	-0.1324	-163.062	0.1327
-160.342	-0.132	-163.03	0.1324
-160.309	-0.1315	-163.017	0.1319
-160.284	-0.1311	-163.017	0.1314
-160.264	-0.1311	-163.049	0.1314
-160.264	-0.1306	-163.069	0.131
-160.29	-0.1301	-163.095	0.1305
-160.303	-0.1298	-163.088	0.13
-160.316	-0.1296	-163.056	0.13
-160.303	-0.1292	-163.043	0.1295
-160.277	-0.1288	-163.03	0.1291
-160.232	-0.1288	-163.03	0.1291
-160.251	-0.1283	-163.069	0.1286
-160.284	-0.1278	-163.095	0.1282
-160.316	-0.1276	-163.088	0.1278
-160.342	-0.1274	-163.056	0.1278
-160.322	-0.1269	-163.037	0.1273
-160.309	-0.1264	-163.024	0.1269
-160.277	-0.1264	-163.011	0.1267
-160.271	-0.1259	-163.049	0.1264
-160.271	-0.1255	-163.069	0.1259
-160.316	-0.1251	-163.095	0.1255
-160.329	-0.1251	-163.095	0.1255
-160.322	-0.1245	-163.043	0.125
-160.303	-0.1241	-163.043	0.1246
-160.264	-0.1241	-163.03	0.1241
-160.251	-0.1237	-163.056	0.1241
-160.245	-0.1232	-163.075	0.1237
-160.29	-0.123	-163.095	0.1233
-160.342	-0.1228	-163.082	0.123
-160.342	-0.1223	-163.069	0.1228
-160.322	-0.1218	-163.03	0.1219
-160.297	-0.1218	-163.03	0.1219
-160.245	-0.1213	-162.991	0.1214
-160.232	-0.1209	-162.985	0.1209
-160.251	-0.1204	-163.017	0.1205
-160.29	-0.1204	-163.056	0.12
-160.322	-0.1199	-163.095	0.12
-160.329	-0.1195	-163.062	0.1195
-160.309	-0.1195	-163.056	0.1195
-160.271	-0.1191	-163.017	0.119
-160.271	-0.1185	-163.004	0.1187
-160.245	-0.1184	-162.998	0.1181
-160.284	-0.1182	-163.049	0.1181
-160.297	-0.1176	-163.082	0.1178
-160.335	-0.1172	-163.12	0.1173
-160.316	-0.1172	-163.088	0.117
-160.297	-0.1167	-163.075	0.1168
-160.264	-0.1162	-163.037	0.1163
-160.251	-0.116	-163.011	0.1159
-160.284	-0.1158	-163.017	0.1159
-160.303	-0.1153	-163.056	0.1154
-160.348	-0.115	-163.088	0.115
-160.367	-0.1148	-163.101	0.1146
-160.322	-0.1143	-163.082	0.1146
-160.29	-0.1141	-163.069	0.114
-160.271	-0.1138	-163.011	0.1136
-160.277	-0.1133	-163.03	0.1136
-160.271	-0.1129	-163.049	0.1131
-160.29	-0.1129	-163.056	0.1127
-160.342	-0.1123	-163.095	0.1122
-160.342	-0.1119	-163.095	0.1122
-160.309	-0.1119	-163.062	0.1118
-160.277	-0.1114	-163.062	0.1113
-160.264	-0.1109	-163.024	0.1111
-160.264	-0.1109	-163.037	0.1109
-160.271	-0.1104	-163.088	0.1104
-160.303	-0.1099	-163.101	0.1099
-160.316	-0.1097	-163.127	0.1099
-160.309	-0.1095	-163.095	0.1095
-160.277	-0.109	-163.088	0.1091
-160.258	-0.1088	-163.049	0.1086
-160.245	-0.1085	-163.024	0.1086
-160.251	-0.108	-163.043	0.1082
-160.284	-0.1076	-163.069	0.1078
-160.303	-0.1076	-163.101	0.1073
-160.309	-0.107	-163.107	0.1073
-160.329	-0.1068	-163.101	0.1069
-160.29	-0.1066	-163.049	0.1064
-160.284	-0.106	-163.037	0.1059
-160.271	-0.1056	-163.017	0.1059
-160.284	-0.1056	-163.062	0.1056
-160.322	-0.105	-163.082	0.1051
-160.348	-0.1048	-163.095	0.1047
-160.329	-0.1046	-163.088	0.1047
-160.303	-0.104	-163.043	0.1043
-160.277	-0.1038	-163.03	0.1038
-160.271	-0.1036	-163.024	0.1033
-160.258	-0.103	-163.056	0.1033
-160.29	-0.1026	-163.069	0.1029
-160.309	-0.1026	-163.075	0.1024
-160.316	-0.1021	-163.075	0.1021
-160.316	-0.1017	-163.069	0.1021
-160.297	-0.1017	-163.024	0.1016
-160.284	-0.1012	-163.024	0.1011
-160.264	-0.1007	-163.017	0.1009
-160.29	-0.1005	-163.062	0.1007
-160.335	-0.1002	-163.095	0.1002
-160.329	-0.0997	-163.075	0.0997
-160.335	-0.0995	-163.082	0.0995
-160.303	-0.0992	-163.062	0.0993
-160.277	-0.0987	-163.03	0.0988
-160.251	-0.0984	-163.011	0.0984
-160.238	-0.0982	-163.037	0.0984
-160.232	-0.0977	-163.049	0.0979
-160.251	-0.0973	-163.069	0.0975
-160.277	-0.0973	-163.082	0.097
-160.251	-0.0967	-163.043	0.097
-160.213	-0.0965	-163.024	0.0966
-160.187	-0.0963	-163.024	0.0962
-160.2	-0.0957	-163.043	0.0956
-160.2	-0.0953	-163.03	0.0956
-160.245	-0.0953	-163.056	0.0952
-160.271	-0.0948	-163.082	0.0949
-160.277	-0.0944	-163.075	0.0943
-160.271	-0.0941	-163.056	0.0943
-160.251	-0.0939	-163.049	0.094
-160.232	-0.0935	-163.03	0.0935
-160.219	-0.093	-163.043	0.0932
-160.232	-0.093	-163.03	0.093
-160.277	-0.0926	-163.075	0.0925
-160.29	-0.0921	-163.088	0.0921
-160.271	-0.0919	-163.088	0.0921
-160.232	-0.0916	-163.069	0.0916
-160.213	-0.0911	-163.049	0.0911
-160.193	-0.0907	-163.037	0.0908
-160.213	-0.0907	-163.062	0.0908
-160.206	-0.0903	-163.075	0.0903
-160.29	-0.0899	-163.082	0.0898
-160.29	-0.0896	-163.082	0.0896
-160.284	-0.0894	-163.088	0.0894
-160.264	-0.0889	-163.024	0.0889
-160.213	-0.0885	-163.024	0.0885
-160.213	-0.0883	-163.03	0.0885
-160.213	-0.088	-163.049	0.088
-160.258	-0.0875	-163.082	0.0876
-160.271	-0.0871	-163.12	0.0871
-160.284	-0.0871	-163.127	0.0871
-160.245	-0.0866	-163.056	0.0867
-160.213	-0.0862	-163.056	0.0862
-160.219	-0.0858	-163.037	0.086
-160.226	-0.0858	-163.043	0.0857
-160.245	-0.0854	-163.075	0.0854
-160.277	-0.0849	-163.114	0.0848
-160.271	-0.0846	-163.153	0.0848
-160.29	-0.0844	-163.153	0.0844
-160.232	-0.0839	-163.133	0.084
-160.232	-0.0835	-163.127	0.0835
-160.206	-0.0835	-163.12	0.0835
-160.238	-0.083	-163.14	0.0831
-160.245	-0.0825	-163.178	0.0827
-160.277	-0.082	-163.191	0.0821
-160.284	-0.082	-163.191	0.0821
-160.251	-0.0816	-163.172	0.0818
-160.238	-0.0813	-163.146	0.0813
-160.213	-0.0811	-163.133	0.0808
-160.232	-0.0808	-163.12	0.0808
-160.251	-0.0803	-163.146	0.0804
-160.29	-0.0798	-163.166	0.0799
-160.297	-0.0798	-163.185	0.0795
-160.284	-0.0794	-163.178	0.0795
-160.264	-0.0789	-163.153	0.079
-160.238	-0.0784	-163.133	0.0786
-160.232	-0.0784	-163.12	0.0786
-160.251	-0.0781	-163.107	0.0781
-160.258	-0.0777	-163.153	0.0777
-160.297	-0.0773	-163.185	0.0772
-160.297	-0.0771	-163.198	0.0772
-160.29	-0.0767	-163.178	0.0767
-160.297	-0.0762	-163.14	0.0763
-160.238	-0.0762	-163.114	0.0761
-160.238	-0.0758	-163.114	0.0758
-160.271	-0.0754	-163.153	0.0754
-160.297	-0.0749	-163.172	0.0749
-160.335	-0.0749	-163.204	0.0749
-160.322	-0.0744	-163.224	0.0745
-160.245	-0.074	-163.185	0.0741
-160.251	-0.0738	-163.166	0.0735
-160.219	-0.0735	-163.127	0.0735
-160.264	-0.073	-163.133	0.0732
-160.271	-0.0726	-163.14	0.0728
-160.29	-0.0726	-163.178	0.0722
-160.297	-0.0721	-163.191	0.0722
-160.29	-0.0717	-163.178	0.0719
-160.264	-0.0713	-163.159	0.0714
-160.219	-0.0713	-163.12	0.0709
-160.219	-0.0707	-163.107	0.0709
-160.232	-0.0703	-163.12	0.0705
-160.271	-0.0703	-163.159	0.0701
-160.29	-0.0698	-163.191	0.0695
-160.309	-0.0694	-163.198	0.0695
-160.271	-0.069	-163.166	0.0692
-160.213	-0.069	-163.146	0.0687
-160.232	-0.0685	-163.12	0.0684
-160.251	-0.068	-163.114	0.0683
-160.277	-0.0678	-163.101	0.0678
-160.309	-0.0675	-163.159	0.0674
-160.322	-0.0671	-163.185	0.0674
-160.322	-0.0666	-163.204	0.0669
-160.284	-0.0666	-163.166	0.0664
-160.258	-0.0662	-163.133	0.066
-160.219	-0.0657	-163.12	0.066
-160.232	-0.0653	-163.127	0.0656
-160.251	-0.0653	-163.133	0.0651
-160.297	-0.0648	-163.185	0.0647
-160.303	-0.0643	-163.166	0.0647
-160.277	-0.0643	-163.185	0.0642
-160.245	-0.0638	-163.166	0.0638
-160.238	-0.0634	-163.107	0.0634
-160.232	-0.063	-163.107	0.0634
-160.251	-0.063	-163.127	0.0629
-160.284	-0.0625	-163.159	0.0624
-160.297	-0.062	-163.172	0.0621
-160.322	-0.0619	-163.172	0.0621
-160.297	-0.0616	-163.159	0.0616
-160.264	-0.0612	-163.12	0.0612
-160.238	-0.0607	-163.101	0.0607
-160.232	-0.0607	-163.101	0.0607
-160.271	-0.0603	-163.146	0.0603
-160.303	-0.0598	-163.159	0.0598
-160.303	-0.0593	-163.159	0.0594
-160.284	-0.0593	-163.172	0.0594
-160.238	-0.0589	-163.153	0.059
-160.206	-0.0584	-163.107	0.0585
-160.2	-0.0582	-163.101	0.0581
-160.219	-0.058	-163.133	0.0581
-160.238	-0.0575	-163.191	0.0576
-160.264	-0.057	-163.185	0.0572
-160.264	-0.057	-163.191	0.057
-160.219	-0.0566	-163.166	0.0567
-160.206	-0.0562	-163.14	0.0562
-160.2	-0.0557	-163.12	0.0558
-160.206	-0.0557	-163.114	0.0558
-160.245	-0.0552	-163.146	0.0553
-160.251	-0.0548	-163.159	0.0549
-160.284	-0.0546	-163.166	0.0545
-160.258	-0.0543	-163.185	0.0545
-160.226	-0.0538	-163.146	0.054
-160.213	-0.0533	-163.127	0.0536
-160.193	-0.0533	-163.107	0.0531
-160.2	-0.053	-163.107	0.0531
-160.226	-0.0525	-163.12	0.0527
-160.264	-0.0521	-163.153	0.0522
-160.264	-0.0521	-163.153	0.0517
-160.232	-0.0516	-163.159	0.0517
-160.213	-0.0511	-163.14	0.0512
-160.206	-0.0509	-163.12	0.0508
-160.193	-0.0507	-163.114	0.0508
-160.2	-0.0502	-163.127	0.0504
-160.238	-0.0498	-163.146	0.0499
-160.264	-0.0498	-163.178	0.0495
-160.238	-0.0493	-163.166	0.0495
-160.219	-0.0489	-163.172	0.049
-160.2	-0.0484	-163.14	0.0485
-160.18	-0.0484	-163.133	0.0481
-160.206	-0.048	-163.127	0.0481
-160.206	-0.0476	-163.166	0.0476
-160.245	-0.0473	-163.166	0.0472
-160.251	-0.0471	-163.166	0.0468
-160.258	-0.0466	-163.178	0.0468
-160.213	-0.0461	-163.166	0.0464
-160.193	-0.0461	-163.14	0.0459
-160.193	-0.0457	-163.114	0.0455
-160.238	-0.0453	-163.127	0.0455
-160.258	-0.0448	-163.172	0.045
-160.271	-0.0448	-163.191	0.0445
-160.271	-0.0443	-163.198	0.0445
-160.245	-0.0439	-163.211	0.044
-160.213	-0.0439	-163.172	0.0436
-160.206	-0.0434	-163.146	0.0433
-160.219	-0.043	-163.14	0.0431
-160.232	-0.0425	-163.159	0.0427
-160.245	-0.0425	-163.191	0.0422
-160.264	-0.042	-163.204	0.0422
-160.277	-0.0416	-163.211	0.0417
-160.238	-0.0414	-163.178	0.0412
-160.219	-0.0412	-163.14	0.0412
-160.232	-0.0407	-163.127	0.0407
-160.232	-0.0402	-163.14	0.0403
-160.258	-0.0402	-163.153	0.0401
-160.284	-0.0397	-163.178	0.0398
-160.284	-0.0393	-163.198	0.0393
-160.238	-0.0389	-163.133	0.0389
-160.219	-0.0389	-163.146	0.0389
-160.187	-0.0383	-163.12	0.0383
[truncated: 2,388 more rows]

## Sheet: Fig.2c
V_up (uV)	B_up (T)	V_down (uV)	B_down (T)
162.944	-0.698403	160.529	0.700013
162.899	-0.697607	160.455	0.699791
162.913	-0.696552	160.516	0.699022
162.94	-0.695512	160.481	0.698059
163.006	-0.694439	160.433	0.697053
162.885	-0.693295	160.435	0.695974
163	-0.692179	160.42	0.694826
162.98	-0.691476	160.491	0.693684
162.897	-0.690208	160.48	0.692609
162.981	-0.688838	160.478	0.691612
162.862	-0.687783	160.529	0.690454
162.79	-0.68668	160.514	0.6893
162.795	-0.685564	160.495	0.688289
162.906	-0.684478	160.444	0.687204
162.907	-0.683394	160.483	0.686073
162.892	-0.682326	160.442	0.684942
162.936	-0.681258	160.494	0.683859
162.893	-0.680084	160.481	0.682748
162.955	-0.678969	160.515	0.681612
162.902	-0.677959	160.496	0.680545
162.91	-0.676796	160.517	0.679552
162.914	-0.675682	160.485	0.678406
162.945	-0.674636	160.415	0.677247
163.096	-0.67349	160.529	0.676037
163.028	-0.672358	160.494	0.674957
162.963	-0.671311	160.608	0.67384
162.981	-0.67018	160.51	0.672938
163.026	-0.669124	160.544	0.671768
163.001	-0.667982	160.469	0.670744
163.024	-0.666869	160.434	0.669625
163.006	-0.665769	160.548	0.668486
163.076	-0.66466	160.525	0.667363
163.022	-0.663624	160.549	0.666299
162.94	-0.662529	160.46	0.665134
162.997	-0.661377	160.481	0.663924
162.941	-0.660267	160.44	0.663017
163.018	-0.659205	160.477	0.661941
163.023	-0.658102	160.507	0.660642
163.062	-0.656997	160.447	0.659702
163.055	-0.655881	160.493	0.65859
163.112	-0.654758	160.455	0.657453
163.037	-0.653693	160.452	0.656422
162.972	-0.652583	160.41	0.655255
162.982	-0.651494	160.516	0.654227
162.899	-0.650477	160.507	0.653104
162.939	-0.649334	160.47	0.65176
162.926	-0.648251	160.542	0.650817
162.991	-0.647121	160.496	0.649613
162.874	-0.646013	160.52	0.648615
162.919	-0.644945	160.455	0.647571
162.848	-0.643761	160.55	0.646543
162.899	-0.642631	160.504	0.645359
163.013	-0.641541	160.481	0.644325
162.928	-0.64033	160.53	0.643085
163.084	-0.639279	160.497	0.642016
163.104	-0.638257	160.485	0.64093
162.98	-0.637072	160.433	0.639843
163.084	-0.63601	160.517	0.6387
163.027	-0.634875	160.466	0.637394
163.153	-0.633794	160.478	0.636244
163.099	-0.632693	160.463	0.635277
163.111	-0.631516	160.463	0.634352
163.041	-0.630482	160.464	0.63304
163.071	-0.629442	160.451	0.632082
162.983	-0.628307	160.451	0.631015
162.913	-0.627147	160.429	0.629897
162.989	-0.626119	160.472	0.62878
162.905	-0.624978	160.503	0.627698
162.96	-0.623913	160.463	0.626571
163.008	-0.622797	160.496	0.625273
163.098	-0.621667	160.496	0.624264
163.028	-0.620556	160.566	0.622975
163.094	-0.619461	160.452	0.622011
163.092	-0.618359	160.442	0.620995
162.999	-0.617277	160.433	0.619988
163.099	-0.616144	160.42	0.618809
162.959	-0.61509	160.445	0.617803
163.105	-0.614007	160.48	0.616751
163.188	-0.612902	160.527	0.615576
163.188	-0.611792	160.489	0.6144
163.265	-0.610685	160.583	0.613295
163.093	-0.609527	160.471	0.612046
163.063	-0.608454	160.542	0.611174
163.113	-0.607317	160.484	0.610015
163.103	-0.606269	160.527	0.608919
163.046	-0.605219	160.54	0.607736
163.143	-0.604071	160.527	0.606702
163.042	-0.602944	160.546	0.605728
163.134	-0.601909	160.514	0.604543
163.205	-0.600766	160.567	0.603514
163.274	-0.599704	160.524	0.602316
163.135	-0.598624	160.551	0.601324
163.131	-0.59752	160.521	0.600193
163.167	-0.596337	160.484	0.599005
163.05	-0.595254	160.452	0.597826
163.212	-0.594137	160.448	0.596758
163.149	-0.593061	160.579	0.595804
163.096	-0.591951	160.534	0.594481
163.061	-0.590855	160.518	0.593445
163.004	-0.589766	160.534	0.592464
163.035	-0.588707	160.503	0.5914
163.027	-0.587576	160.471	0.590237
163.023	-0.586426	160.465	0.589208
163.032	-0.585412	160.48	0.588044
163.089	-0.584272	160.469	0.586914
163.105	-0.583144	160.554	0.585544
163.088	-0.582112	160.434	0.584725
163.076	-0.580953	160.583	0.583576
163.054	-0.579817	160.516	0.582511
163.098	-0.578744	160.466	0.581201
163.135	-0.577648	160.539	0.580173
163.075	-0.576586	160.494	0.579178
163.11	-0.575521	160.549	0.578157
163.075	-0.574402	160.509	0.577053
163.083	-0.573244	160.507	0.576028
163.024	-0.572069	160.484	0.574791
163.037	-0.571013	160.557	0.573624
162.874	-0.56994	160.446	0.572703
163.003	-0.568942	160.502	0.571571
162.964	-0.567748	160.47	0.570473
163.112	-0.56666	160.521	0.56932
163.088	-0.565581	160.549	0.568189
162.999	-0.564393	160.442	0.567204
163.037	-0.563271	160.473	0.566054
163.061	-0.562267	160.462	0.564918
163.209	-0.561182	160.484	0.563909
163.088	-0.560088	160.526	0.562821
163.081	-0.558978	160.461	0.561759
163.024	-0.557837	160.455	0.560501
163.132	-0.556751	160.398	0.559444
163.11	-0.555602	160.399	0.558418
163.109	-0.554501	160.499	0.557033
163.078	-0.553465	160.497	0.555899
163.134	-0.552256	160.471	0.555014
163.105	-0.551291	160.452	0.553969
163.097	-0.550128	160.481	0.552925
163.082	-0.548953	160.396	0.551814
163.092	-0.547932	160.48	0.550698
163.068	-0.546927	160.533	0.549617
163.105	-0.545742	160.595	0.54847
163.102	-0.54455	160.499	0.547392
163.094	-0.543515	160.479	0.546234
162.952	-0.542417	160.521	0.545119
163.174	-0.541343	160.545	0.544104
163.142	-0.540281	160.558	0.542887
163.072	-0.539075	160.486	0.541652
163.05	-0.537967	160.553	0.540608
163.04	-0.536971	160.535	0.539714
163.196	-0.535853	160.465	0.538636
163.114	-0.534746	160.577	0.537525
163.059	-0.533656	160.511	0.536502
162.969	-0.532565	160.507	0.535309
163.017	-0.531412	160.511	0.534128
163.029	-0.530275	160.509	0.533104
163.085	-0.529235	160.456	0.531919
163.06	-0.528146	160.475	0.530668
162.979	-0.527022	160.439	0.529689
163.164	-0.52589	160.525	0.528726
163.077	-0.524809	160.478	0.527409
163.193	-0.523732	160.439	0.526448
163.141	-0.522634	160.526	0.525418
163.146	-0.521482	160.395	0.524293
163.209	-0.520388	160.371	0.523211
163.154	-0.519289	160.393	0.522143
163.151	-0.518159	160.504	0.520954
163.137	-0.517091	160.563	0.519748
163.163	-0.516004	160.523	0.518667
163.147	-0.514917	160.453	0.517568
163.144	-0.513739	160.522	0.516571
163.095	-0.512641	160.615	0.51544
162.985	-0.511541	160.485	0.514157
163.072	-0.510459	160.412	0.513219
163.112	-0.509368	160.432	0.512167
163.184	-0.508323	160.458	0.511046
163.105	-0.507173	160.553	0.509923
163.133	-0.506034	160.451	0.508851
163.135	-0.504947	160.464	0.5078
163.238	-0.503878	160.456	0.50662
163.192	-0.502761	160.574	0.505486
163.224	-0.501672	160.448	0.504417
163.181	-0.500564	160.426	0.503274
163.132	-0.499482	160.42	0.502273
163.137	-0.498376	160.489	0.501136
163.129	-0.497262	160.573	0.500062
163.106	-0.496166	160.51	0.498968
163.144	-0.495044	160.532	0.497805
163.25	-0.493951	160.471	0.496732
163.178	-0.492856	160.481	0.495662
163.193	-0.491718	160.421	0.494533
163.116	-0.491008	160.441	0.49347
163.088	-0.489764	160.465	0.492171
163.222	-0.488439	160.451	0.491058
163.144	-0.487322	160.53	0.489825
163.107	-0.486219	160.49	0.488914
163.194	-0.485199	160.415	0.487952
163.156	-0.484021	160.46	0.486854
163.047	-0.482876	160.507	0.485704
162.91	-0.481791	160.484	0.484662
163.108	-0.480637	160.402	0.48353
163.148	-0.479536	160.419	0.482407
163.148	-0.478449	160.467	0.481275
163.013	-0.477343	160.536	0.480121
163.074	-0.476243	160.463	0.479096
163.13	-0.475163	160.567	0.477925
163.05	-0.474034	160.498	0.476868
163.082	-0.472938	160.543	0.47566
162.997	-0.471843	160.552	0.474573
162.954	-0.470773	160.515	0.473556
162.873	-0.46966	160.488	0.472412
163.027	-0.468549	160.561	0.471283
163.184	-0.467522	160.676	0.470239
163.102	-0.466355	160.596	0.469139
162.997	-0.465215	160.658	0.468002
162.95	-0.46417	160.516	0.466882
163.072	-0.46305	160.519	0.465858
162.987	-0.461917	160.502	0.464595
163.096	-0.460859	160.583	0.46348
163.036	-0.459727	160.56	0.4625
163.073	-0.458613	160.633	0.461425
163.085	-0.457566	160.66	0.460354
163.104	-0.456399	160.583	0.459172
163.111	-0.455332	160.577	0.458097
162.964	-0.454246	160.6	0.457005
163.183	-0.45315	160.605	0.455911
163.239	-0.452004	160.596	0.454774
163.159	-0.450911	160.555	0.453688
163.223	-0.449831	160.617	0.45252
163.201	-0.448793	160.571	0.451401
163.184	-0.447605	160.709	0.450242
163.082	-0.446495	160.611	0.449177
163.024	-0.445434	160.508	0.448208
163.015	-0.444324	160.597	0.447123
163.149	-0.443269	160.585	0.445985
163.015	-0.442129	160.539	0.444891
163.218	-0.441072	160.471	0.44377
163.092	-0.439932	160.536	0.442708
162.927	-0.438834	160.525	0.441604
163.116	-0.437687	160.641	0.440514
162.985	-0.436619	160.556	0.439216
163.127	-0.435498	160.598	0.438068
163.137	-0.434409	160.561	0.437208
163.126	-0.433377	160.464	0.436002
163.207	-0.43223	160.52	0.434818
163.147	-0.431128	160.489	0.433858
162.966	-0.430005	160.551	0.432821
163.027	-0.428913	160.538	0.431678
163.078	-0.427794	160.609	0.43052
163.136	-0.426734	160.611	0.429449
163.179	-0.425598	160.607	0.428384
162.99	-0.424455	160.7	0.427309
163.08	-0.423422	160.547	0.426111
163.077	-0.422317	160.601	0.425066
163.014	-0.421255	160.535	0.423983
163.008	-0.420103	160.63	0.422769
163.041	-0.419032	160.536	0.421609
163.154	-0.417877	160.612	0.420639
163.101	-0.416813	160.579	0.419355
163.117	-0.415646	160.591	0.418476
163.085	-0.414615	160.548	0.417322
163.102	-0.413502	160.558	0.416232
163.058	-0.412475	160.647	0.415168
163.121	-0.411275	160.514	0.414073
163.078	-0.410233	160.597	0.41296
163.066	-0.409076	160.499	0.411644
163.161	-0.408005	160.493	0.410654
163.11	-0.406911	160.518	0.409535
163.086	-0.405765	160.521	0.408424
163.004	-0.40474	160.553	0.40726
162.939	-0.403547	160.564	0.406254
163.018	-0.40247	160.607	0.405175
163.037	-0.401429	160.604	0.40416
163.072	-0.400302	160.519	0.403049
163.104	-0.399192	160.531	0.401986
163.13	-0.398095	160.463	0.400819
163.226	-0.396994	160.557	0.399751
163.07	-0.395827	160.563	0.398694
163.244	-0.39481	160.598	0.397563
163.193	-0.393695	160.481	0.396411
163.146	-0.39254	160.549	0.395306
163.192	-0.391548	160.536	0.394083
163.238	-0.390384	160.566	0.393005
163.064	-0.389314	160.574	0.391992
163.087	-0.38816	160.598	0.390815
163.075	-0.387134	160.6	0.389754
163.213	-0.386022	160.599	0.388696
163.184	-0.38483	160.599	0.38761
163.203	-0.383856	160.527	0.386539
163.223	-0.382775	160.502	0.38544
163.015	-0.381554	160.527	0.384311
162.958	-0.380503	160.497	0.383249
163.064	-0.379315	160.497	0.381874
162.996	-0.378246	160.488	0.38078
163.064	-0.377205	160.617	0.379827
163.035	-0.376011	160.567	0.378783
163.057	-0.37497	160.59	0.377667
163.115	-0.373913	160.481	0.376592
163.131	-0.372802	160.471	0.375557
163.06	-0.371704	160.559	0.374431
163.045	-0.370529	160.579	0.373249
163.034	-0.369519	160.568	0.372128
163.005	-0.368354	160.527	0.370999
163.092	-0.367313	160.542	0.36983
163.011	-0.366221	160.488	0.368638
163.106	-0.365074	160.544	0.367741
163.029	-0.363915	160.517	0.366501
163.199	-0.362843	160.496	0.365388
163.064	-0.361709	160.572	0.364443
163.034	-0.360678	160.527	0.363368
163.014	-0.35964	160.531	0.362342
162.985	-0.358528	160.491	0.361191
163.077	-0.357387	160.514	0.360129
163.1	-0.356254	160.511	0.359018
163.103	-0.355113	160.534	0.357937
163.113	-0.35406	160.555	0.356654
163.171	-0.353071	160.575	0.355469
163.146	-0.351892	160.561	0.354458
163.064	-0.350788	160.519	0.353242
163.115	-0.349654	160.566	0.352384
163.144	-0.348513	160.545	0.351234
163.328	-0.347459	160.574	0.35016
163.162	-0.34638	160.556	0.349093
163.067	-0.345308	160.565	0.347965
163.182	-0.344132	160.545	0.346801
163.089	-0.343061	160.452	0.345715
163.047	-0.341905	160.538	0.344654
163.042	-0.340769	160.461	0.343603
163.108	-0.339766	160.509	0.342238
162.987	-0.338643	160.443	0.341145
163.009	-0.337502	160.496	0.340207
162.996	-0.336373	160.531	0.339109
163.14	-0.33527	160.469	0.337969
163.076	-0.334277	160.541	0.336942
163.12	-0.333136	160.475	0.335816
163.197	-0.332083	160.518	0.334735
163.015	-0.330955	160.471	0.333624
163.059	-0.329792	160.594	0.332529
163.127	-0.328665	160.463	0.331424
163.145	-0.327619	160.528	0.330354
163.071	-0.326448	160.548	0.329147
163.134	-0.325416	160.694	0.328019
163.146	-0.324361	160.579	0.326869
163.169	-0.323191	160.469	0.325958
163.218	-0.322063	160.524	0.324829
163.138	-0.321012	160.55	0.323713
163.155	-0.319778	160.589	0.322469
163.086	-0.318745	160.522	0.321472
163.06	-0.317609	160.42	0.320364
163.134	-0.316496	160.534	0.31926
163.085	-0.315394	160.606	0.318075
163.057	-0.314303	160.5	0.316942
163.034	-0.313203	160.492	0.315818
163.125	-0.312056	160.579	0.314852
163.045	-0.310977	160.554	0.313734
163.054	-0.309918	160.588	0.312575
163.026	-0.308812	160.633	0.311521
163.124	-0.307701	160.583	0.310455
163.134	-0.30656	160.638	0.309391
163.091	-0.305501	160.488	0.308257
163.186	-0.304379	160.597	0.307185
163.145	-0.303252	160.461	0.306069
163.13	-0.302203	160.533	0.304909
162.999	-0.301088	160.456	0.303769
163.095	-0.299931	160.53	0.302755
163.008	-0.298838	160.563	0.301664
162.984	-0.297793	160.521	0.300465
163.107	-0.296642	160.457	0.299435
163.061	-0.295561	160.471	0.298336
163.157	-0.29447	160.53	0.297262
162.949	-0.293403	160.518	0.296107
163.211	-0.292226	160.522	0.295019
163.175	-0.291172	160.513	0.293912
163.136	-0.290059	160.635	0.292823
163.036	-0.28894	160.683	0.291667
163.094	-0.287821	160.591	0.290553
163.116	-0.286763	160.567	0.289535
163.063	-0.285697	160.581	0.288331
163.042	-0.284557	160.6	0.287293
163.088	-0.283503	160.572	0.286128
163.084	-0.282378	160.584	0.285097
163.054	-0.281246	160.615	0.284003
163.139	-0.280132	160.551	0.282922
163.107	-0.279022	160.606	0.281772
163.166	-0.277906	160.567	0.280691
163.205	-0.276831	160.457	0.279612
163.063	-0.275702	160.424	0.278412
163.129	-0.274637	160.563	0.277381
163.066	-0.273363	160.514	0.27628
163.209	-0.271902	160.615	0.275116
163.095	-0.270831	160.617	0.273961
163.064	-0.269754	160.591	0.27297
163.164	-0.268666	160.571	0.271875
163.082	-0.267539	160.507	0.270752
162.985	-0.266448	160.523	0.269626
163.076	-0.265341	160.51	0.268569
163.146	-0.26425	160.556	0.267468
163.143	-0.263126	160.565	0.266398
163.095	-0.262015	160.56	0.265276
163.14	-0.260929	160.53	0.264156
163.139	-0.25985	160.474	0.263041
163.1	-0.258707	160.603	0.261832
163.116	-0.257668	160.497	0.260892
163.086	-0.256523	160.619	0.259723
163.142	-0.255382	160.614	0.258676
163.1	-0.25432	160.63	0.257567
163.09	-0.253249	160.598	0.256394
163.179	-0.252145	160.611	0.255349
163.204	-0.251101	160.587	0.254133
163.175	-0.249943	160.598	0.253108
163.064	-0.248861	160.562	0.252113
163.11	-0.247775	160.6	0.250785
163.054	-0.246697	160.64	0.249794
163.02	-0.245587	160.654	0.248746
163.024	-0.244441	160.53	0.247607
163.087	-0.243412	160.567	0.246371
163.154	-0.242304	160.533	0.245464
163.113	-0.241184	160.624	0.244253
163.195	-0.24003	160.499	0.243207
162.992	-0.238955	160.594	0.242185
163.175	-0.23791	160.527	0.240998
163.063	-0.236763	160.575	0.23996
163.22	-0.235679	160.531	0.238867
163.094	-0.234556	160.531	0.237792
163.076	-0.23339	160.585	0.236673
163.109	-0.232351	160.556	0.235503
163.125	-0.231259	160.614	0.234456
163.13	-0.230141	160.617	0.233176
163.132	-0.22904	160.634	0.232146
163.167	-0.227949	160.535	0.231061
163.106	-0.226848	160.54	0.230049
163.122	-0.225769	160.592	0.228945
163.158	-0.224613	160.597	0.227843
163.117	-0.223523	160.615	0.226808
163.067	-0.222469	160.537	0.22564
163.075	-0.221357	160.53	0.224556
163.148	-0.220235	160.542	0.223472
162.993	-0.219138	160.597	0.222275
162.916	-0.218054	160.631	0.221065
163.119	-0.216957	160.504	0.220113
163.067	-0.215814	160.579	0.219106
163.136	-0.214723	160.556	0.217873
163.091	-0.213687	160.673	0.216839
163.111	-0.212503	160.495	0.215697
163.021	-0.211451	160.565	0.214586
163.157	-0.210359	160.574	0.213547
163.156	-0.209313	160.609	0.212355
163.071	-0.20813	160.537	0.211273
163.084	-0.207012	160.496	0.210267
163.136	-0.205937	160.554	0.208836
163.146	-0.204851	160.513	0.207791
163.054	-0.203754	160.59	0.206848
163.057	-0.202623	160.527	0.205729
163.057	-0.201524	160.558	0.204617
163.007	-0.20049	160.528	0.203454
163.049	-0.199325	160.575	0.202444
163.102	-0.198179	160.523	0.201427
163.042	-0.197171	160.51	0.200293
163.021	-0.195996	160.501	0.199151
163.092	-0.194891	160.519	0.198107
163.082	-0.193881	160.548	0.19702
163.118	-0.19268	160.616	0.195848
163.114	-0.191642	160.633	0.19474
163.204	-0.19044	160.636	0.193601
163.046	-0.189444	160.577	0.192443
163.043	-0.188283	160.617	0.191321
163.046	-0.187188	160.597	0.190226
162.988	-0.186056	160.669	0.189277
163.021	-0.185006	160.553	0.188099
163.021	-0.183946	160.624	0.187061
163.094	-0.182827	160.559	0.185963
163.022	-0.181695	160.587	0.184862
163.027	-0.180572	160.658	0.183766
163.039	-0.179484	160.664	0.182526
163.078	-0.178369	160.618	0.181403
163.084	-0.177186	160.679	0.180316
163.077	-0.176164	160.725	0.179282
163.119	-0.175103	160.642	0.178187
163.044	-0.17403	160.586	0.176974
163.062	-0.172898	160.562	0.175994
163.055	-0.171792	160.566	0.174968
163.115	-0.170664	160.652	0.173877
163.129	-0.169545	160.595	0.172728
163.056	-0.168468	160.574	0.171589
163.092	-0.167385	160.509	0.170584
163.084	-0.166265	160.609	0.169439
163.018	-0.165192	160.629	0.16783
162.992	-0.164077	160.622	0.166842
163.055	-0.162988	160.541	0.165787
163.06	-0.161926	160.627	0.164601
162.991	-0.160681	160.526	0.163473
163.041	-0.159633	160.576	0.162391
163.009	-0.158504	160.551	0.161311
163.032	-0.157382	160.628	0.160191
162.994	-0.156323	160.537	0.159035
163.186	-0.155168	160.555	0.157918
163.045	-0.154095	160.561	0.156788
163.056	-0.152955	160.556	0.15572
163.184	-0.15186	160.525	0.154591
163.049	-0.150741	160.527	0.15348
163.166	-0.149673	160.53	0.152422
163.114	-0.14854	160.524	0.151353
163.27	-0.147546	160.509	0.150214
163.038	-0.146406	160.597	0.14911
163.039	-0.145233	160.542	0.148027
163.037	-0.144205	160.563	0.14691
163.104	-0.143044	160.511	0.145796
163.231	-0.141977	160.553	0.144691
163.008	-0.140827	160.458	0.14363
163.121	-0.139745	160.577	0.142487
163.037	-0.138618	160.504	0.141426
163.072	-0.137508	160.484	0.140249
162.974	-0.136433	160.525	0.139194
162.98	-0.135392	160.505	0.13813
163.017	-0.134195	160.624	0.136957
163.012	-0.133155	160.531	0.135856
163.04	-0.132029	160.61	0.134756
163.109	-0.130888	160.595	0.133683
163.118	-0.129852	160.52	0.132555
163.125	-0.128666	160.487	0.131429
163.13	-0.127602	160.572	0.130323
163.114	-0.126521	160.533	0.129202
163.099	-0.125397	160.571	0.128067
163.115	-0.124309	160.527	0.127042
163.055	-0.123245	160.604	0.125983
163.078	-0.122067	160.593	0.124891
163.049	-0.121035	160.629	0.123729
163.117	-0.119914	160.587	0.122663
163.122	-0.118772	160.613	0.121561
163.055	-0.117677	160.527	0.120427
163	-0.116547	160.581	0.119278
162.995	-0.115465	160.496	0.118264
163.076	-0.11444	160.564	0.11717
163.065	-0.113238	160.54	0.116053
163.129	-0.112151	160.621	0.114922
163.125	-0.111073	160.52	0.113849
163.103	-0.109945	160.442	0.11275
163.131	-0.108868	160.545	0.111659
163.113	-0.107792	160.535	0.110516
163.13	-0.106659	160.584	0.10941
163.029	-0.10555	160.508	0.108304
163.064	-0.104412	160.607	0.10722
163.017	-0.103304	160.478	0.106142
163.084	-0.102289	160.591	0.104979
163.054	-0.101109	160.575	0.103892
163.072	-0.0999953	160.548	0.102846
163.094	-0.0988768	160.576	0.101708
163.044	-0.0978508	160.574	0.100561
163.118	-0.0967471	160.561	0.0995432
163.099	-0.0956481	160.592	0.0983753
163.141	-0.0945071	160.506	0.0972966
163.068	-0.0934043	160.463	0.096202
163.191	-0.0923679	160.632	0.0951377
163.169	-0.0912476	160.635	0.0939896
163.117	-0.0901349	160.431	0.0928549
163.155	-0.0891043	160.48	0.0918395
163.233	-0.0879525	160.447	0.0906915
163.191	-0.0868218	160.492	0.0895836
163.171	-0.0856913	160.438	0.0885094
163.168	-0.084621	160.51	0.0873926
163.127	-0.0835442	160.453	0.0862516
163.124	-0.0824516	160.222	0.0851926
163.2	-0.0813314	160.453	0.0841334
163.205	-0.0803146	160.472	0.0829665
163.235	-0.0792099	160.531	0.0818924
163.169	-0.0780696	160.513	0.0808579
163.191	-0.0768741	160.519	0.0797243
163.133	-0.0758288	160.403	0.0786012
163.189	-0.0747446	160.557	0.0775025
163.211	-0.0736429	160.617	0.07641
163.174	-0.0725126	160.528	0.0752613
163.166	-0.0713833	160.576	0.0742242
163.12	-0.0703363	160.56	0.073088
163.214	-0.0692655	160.486	0.0720043
163.089	-0.0681141	160.507	0.0709268
163.194	-0.0670601	160.464	0.0697984
163.193	-0.0659588	160.523	0.068668
163.203	-0.0648497	160.437	0.0676611
163.132	-0.0637481	160.557	0.0665151
163.158	-0.0626499	160.51	0.0653701
163.168	-0.0615584	160.462	0.0643486
163.17	-0.0604708	160.494	0.063199
163.197	-0.0593483	160.598	0.062075
163.113	-0.0582573	160.517	0.0609857
163.137	-0.0571146	160.459	0.059861
163.134	-0.056004	160.573	0.0587561
163.141	-0.05497	160.426	0.0576889
163.166	-0.0538799	160.382	0.0566513
163.097	-0.0527134	160.329	0.055509
163.175	-0.0516303	160.442	0.0543611
163.124	-0.0505449	160.454	0.0533439
163.189	-0.049492	160.589	0.0522089
163.211	-0.0483664	160.497	0.0510609
163.174	-0.0472045	160.455	0.0500425
163.174	-0.0461698	160.41	0.0488805
163.114	-0.0450403	160.442	0.0477692
163.127	-0.0438961	160.465	0.0467033
163.14	-0.0428316	160.473	0.045544
163.226	-0.0417519	160.471	0.0444188
163.114	-0.0406434	160.444	0.0433643
163.2	-0.0395034	160.509	0.0422757
163.254	-0.0384239	160.45	0.0411547
163.306	-0.03738	160.416	0.0400957
163.262	-0.0362487	160.462	0.0389201
163.195	-0.035077	160.396	0.0378182
163.203	-0.0340388	160.382	0.0367306
163.261	-0.0329089	160.354	0.0356311
163.297	-0.0318317	160.489	0.0345315
163.217	-0.0307013	160.486	0.0334191
163.19	-0.0295804	160.471	0.0323862
163.146	-0.0284324	160.431	0.0313292
163.163	-0.0274087	160.443	0.0300869
163.146	-0.0262639	160.52	0.0290388
163.112	-0.0252001	160.447	0.0279633
163.157	-0.0241406	160.555	0.0268605
163.202	-0.0229863	160.532	0.0257498
163.278	-0.021927	160.638	0.0246369
163.241	-0.0207689	160.595	0.0235881
163.245	-0.0196208	160.584	0.0225065
163.294	-0.0185669	160.58	0.0213357
163.177	-0.0174847	160.612	0.0201693
163.232	-0.016393	160.624	0.0190865
163.192	-0.0152351	160.516	0.0180525
163.269	-0.0141524	160.547	0.01693
163.146	-0.0131048	160.586	0.0158403
163.237	-0.011976	160.587	0.0148252
163.272	-0.0108302	160.907	0.0136726
163.194	-0.00972041	160.639	0.0125871
163.209	-0.00867128	160.518	0.0114135
163.145	-0.00754776	160.496	0.010314
163.214	-0.00645167	160.565	0.0092416
163.139	-0.0053447	160.505	0.00819299
163.181	-0.00425784	160.517	0.00708398
163.141	-0.00319742	160.539	0.00586553
163.224	-0.00204412	160.513	0.00487235
163.081	-0.000898696	160.597	0.00378544
163.168	0.000204746	160.532	0.00263026
163.178	0.00129849	160.657	0.0015798
163.102	0.0024706	160.532	0.000439925
163.14	0.00354347	160.574	-0.000682571
163.13	0.00465914	160.515	-0.00190528
163.23	0.00576988	160.502	-0.00297469
163.195	0.00683679	160.43	-0.00400222
163.145	0.00796388	160.525	-0.00516425
163.157	0.00903702	160.558	-0.00674426
163.08	0.0101398	160.539	-0.00795853
163.191	0.0112455	160.55	-0.00903828
163.136	0.012407	160.527	-0.0101568
163.214	0.0134954	160.54	-0.0112026
163.167	0.0146244	160.562	-0.0123314
163.184	0.0156847	160.541	-0.013447
163.16	0.0167564	160.558	-0.0144916
163.206	0.0178158	160.577	-0.0156094
163.197	0.018972	160.557	-0.0167533
163.165	0.0200908	160.483	-0.0178634
163.187	0.0212125	160.534	-0.0189098
163.13	0.0222865	160.424	-0.0199945
163.178	0.0233661	160.499	-0.02115
163.137	0.0245458	160.444	-0.022204
163.172	0.0256135	160.57	-0.0233741
163.146	0.0267012	160.469	-0.0244772
163.123	0.0277651	160.521	-0.0255475
163.152	0.0289106	160.551	-0.0266341
163.216	0.0299872	160.533	-0.0278239
163.211	0.031101	160.552	-0.0289139
163.113	0.0322015	160.488	-0.0299449
163.153	0.0333005	160.542	-0.0310677
163.172	0.0344285	160.516	-0.0322172
163.122	0.0355182	160.614	-0.0332615
163.202	0.0366506	160.464	-0.0343544
163.13	0.0377783	160.496	-0.0354599
163.159	0.038817	160.532	-0.0366176
163.093	0.0399114	160.572	-0.0376559
163.158	0.0409497	160.525	-0.0387422
163.126	0.0420739	160.513	-0.0398809
163.217	0.043229	160.546	-0.0409749
163.243	0.0442697	160.642	-0.0420411
163.128	0.0453822	160.588	-0.0431385
163.177	0.0465049	160.554	-0.0442885
163.19	0.047554	160.503	-0.0454414
163.218	0.0487062	160.593	-0.0464692
163.206	0.0497664	160.606	-0.0475635
163.16	0.0509377	160.598	-0.0486657
163.119	0.0520361	160.567	-0.0497519
163.156	0.0531294	160.616	-0.050886
163.096	0.0541809	160.56	-0.0519834
163.087	0.0553894	160.623	-0.053083
163.156	0.0564223	160.604	-0.0541733
163.181	0.0576131	160.538	-0.0553049
163.171	0.0586092	160.629	-0.0563949
163.107	0.0597296	160.56	-0.057493
163.085	0.0607521	160.56	-0.0585511
163.147	0.0619023	160.377	-0.0597193
163.151	0.062974	160.499	-0.060803
163.16	0.0641634	160.536	-0.0619501
163.081	0.065312	160.583	-0.0629672
163.159	0.0663623	160.531	-0.0640857
163.146	0.0674224	160.495	-0.0652715
163.194	0.0684973	160.556	-0.0662944
163.189	0.0696137	160.576	-0.0673929
163.132	0.0706771	160.569	-0.0685287
163.052	0.071768	160.528	-0.0695902
163.142	0.0729335	160.484	-0.0706514
163.203	0.0740045	160.5	-0.0718617
163.03	0.0751477	160.521	-0.0729348
163.105	0.0762114	160.585	-0.0740089
163.13	0.0773572	160.515	-0.0751276
163.165	0.0783705	160.625	-0.0762893
163.146	0.0795185	160.571	-0.0773789
163.152	0.080571	160.602	-0.0784008
163.198	0.0816983	160.597	-0.0795432
163.152	0.0827738	160.563	-0.0806087
163.166	0.0838446	160.554	-0.0817135
163.091	0.08497	160.485	-0.0828129
163.166	0.0860481	160.52	-0.0839478
163.173	0.0871794	160.506	-0.0850304
163.169	0.0882775	160.615	-0.0861338
163.191	0.0894218	160.509	-0.0872273
163.19	0.090482	160.554	-0.0883244
163.189	0.0915601	160.502	-0.089459
163.189	0.0926577	160.641	-0.0905264
163.307	0.0938308	160.639	-0.0916069
163.224	0.0948542	160.552	-0.0927318
163.216	0.0959644	160.546	-0.0938339
163.218	0.0970844	160.539	-0.0949059
163.236	0.0982225	160.518	-0.0960404
163.255	0.0993185	160.468	-0.0971213
163.205	0.100394	160.525	-0.0981977
163.263	0.101544	160.484	-0.0993589
163.171	0.102623	160.473	-0.100396
163.195	0.103679	160.558	-0.101798
163.133	0.104808	160.535	-0.103133
163.129	0.105927	160.548	-0.104197
163.124	0.106982	160.485	-0.105278
163.131	0.108117	160.567	-0.106358
163.172	0.109216	160.543	-0.107487
163.176	0.110301	160.574	-0.108582
163.207	0.111434	160.602	-0.109657
163.102	0.112532	160.517	-0.110778
163.204	0.113602	160.541	-0.11194
163.201	0.114723	160.467	-0.113045
163.17	0.115851	160.506	-0.114133
163.213	0.116935	160.5	-0.11524
163.201	0.117949	160.557	-0.116394
163.24	0.119161	160.593	-0.117392
163.175	0.120214	160.624	-0.118533
163.202	0.12128	160.602	-0.119636
163.181	0.122429	160.497	-0.120751
163.173	0.123502	160.479	-0.121799
163.24	0.124579	160.466	-0.122906
163.19	0.125722	160.463	-0.12403
163.21	0.126821	160.542	-0.125138
163.245	0.127941	160.515	-0.126216
163.259	0.128981	160.595	-0.12737
163.201	0.1301	160.518	-0.128454
163.212	0.131247	160.586	-0.129493
163.226	0.132377	160.549	-0.130594
163.232	0.133383	160.579	-0.131677
163.253	0.134503	160.56	-0.132786
163.259	0.135612	160.548	-0.133924
163.207	0.13673	160.545	-0.135003
163.241	0.13776	160.518	-0.136115
163.171	0.138893	160.561	-0.137192
163.193	0.140054	160.505	-0.138316
163.194	0.141174	160.632	-0.139442
163.239	0.142201	160.446	-0.140526
163.275	0.143303	160.512	-0.141631
163.169	0.144423	160.591	-0.142745
163.247	0.145562	160.617	-0.143819
163.141	0.146619	160.555	-0.144931
163.165	0.147699	160.521	-0.146086
163.131	0.148846	160.509	-0.147113
163.174	0.149963	160.536	-0.148175
163.189	0.151018	160.557	-0.149361
163.212	0.152157	160.545	-0.150396
163.237	0.153209	160.456	-0.151539
163.181	0.154393	160.467	-0.152641
163.218	0.155518	160.452	-0.153775
163.145	0.15655	160.437	-0.154804
163.227	0.157649	160.404	-0.155922
163.144	0.158767	160.545	-0.157024
163.234	0.159856	160.521	-0.158097
163.194	0.161028	160.483	-0.159218
163.188	0.162152	160.488	-0.160399
163.194	0.163222	160.503	-0.161515
163.184	0.164343	160.543	-0.162565
163.224	0.165484	160.454	-0.16369
163.213	0.166491	160.511	-0.164808
163.238	0.16765	160.416	-0.165953
163.165	0.168746	160.551	-0.167018
163.183	0.16989	160.52	-0.168161
163.19	0.170976	160.539	-0.169267
163.153	0.172058	160.499	-0.170348
163.171	0.173127	160.483	-0.171432
163.137	0.174297	160.458	-0.172527
163.193	0.175326	160.471	-0.173618
163.199	0.176409	160.496	-0.174748
163.223	0.177541	160.448	-0.175846
163.29	0.178655	160.51	-0.176924
163.243	0.179757	160.488	-0.177993
163.353	0.180857	160.49	-0.179089
163.196	0.181916	160.448	-0.180228
163.244	0.183097	160.468	-0.181334
163.178	0.184126	160.47	-0.182477
163.256	0.185238	160.422	-0.183569
163.239	0.186316	160.439	-0.184687
163.21	0.187477	160.502	-0.185785
163.205	0.188575	160.448	-0.186857
163.122	0.189658	160.503	-0.188
163.153	0.19074	160.451	-0.18906
163.163	0.191895	160.514	-0.19016
163.202	0.192977	160.476	-0.191233
163.179	0.194083	160.55	-0.192357
163.248	0.195253	160.452	-0.193515
163.174	0.19626	160.531	-0.194608
163.083	0.197393	160.525	-0.195702
163.159	0.19847	160.585	-0.196829
163.146	0.199562	160.569	-0.197851
163.178	0.200667	160.53	-0.198959
163.184	0.201806	160.504	-0.200066
163.176	0.202907	160.433	-0.201235
163.149	0.204002	160.451	-0.202264
163.185	0.205126	160.442	-0.203369
163.261	0.206152	160.449	-0.204509
163.142	0.207285	160.472	-0.205647
163.171	0.208388	160.511	-0.206663
163.135	0.20956	160.481	-0.207785
163.203	0.210521	160.508	-0.208895
163.125	0.211726	160.552	-0.210054
163.15	0.212782	160.488	-0.211114
163.237	0.213927	160.479	-0.212179
163.196	0.215027	160.536	-0.213286
163.368	0.216074	160.48	-0.214375
163.277	0.217225	160.472	-0.215512
163.254	0.218353	160.468	-0.216626
163.163	0.219462	160.511	-0.217715
163.195	0.22052	160.439	-0.218822
163.121	0.221648	160.515	-0.219922
163.182	0.222735	160.485	-0.221025
163.201	0.223796	160.51	-0.222088
163.184	0.224939	160.488	-0.223195
163.212	0.226064	160.458	-0.224407
163.243	0.227162	160.535	-0.225454
163.229	0.228279	160.5	-0.226505
163.219	0.229347	160.566	-0.22762
163.238	0.230439	160.452	-0.228727
163.197	0.231543	160.542	-0.229866
163.215	0.232664	160.436	-0.230896
163.178	0.233725	160.583	-0.232024
163.179	0.234836	160.505	-0.23315
163.224	0.236029	160.475	-0.234224
163.214	0.237045	160.443	-0.235357
163.197	0.238143	160.447	-0.236469
163.282	0.239246	160.459	-0.237604
163.263	0.240353	160.496	-0.238634
163.271	0.241397	160.523	-0.239753
163.178	0.242553	160.489	-0.240843
163.231	0.243641	160.515	-0.241897
163.229	0.244704	160.536	-0.243012
163.355	0.245865	160.484	-0.244164
163.198	0.246957	160.529	-0.24526
163.198	0.248047	160.499	-0.246347
163.219	0.249171	160.518	-0.247472
163.165	0.250285	160.53	-0.24858
163.228	0.251352	160.48	-0.249614
163.237	0.252475	160.475	-0.250747
163.313	0.253507	160.424	-0.251851
163.246	0.254634	160.486	-0.253014
163.237	0.255764	160.407	-0.254069
163.231	0.256914	160.506	-0.255161
163.253	0.257933	160.455	-0.25625
163.245	0.259007	160.561	-0.25739
163.175	0.260136	160.507	-0.258465
163.255	0.261298	160.538	-0.25956
163.262	0.262415	160.457	-0.260715
163.275	0.263457	160.424	-0.261762
163.219	0.26455	160.449	-0.262839
163.22	0.265714	160.472	-0.263969
163.2	0.266805	160.63	-0.26513
163.179	0.267863	160.547	-0.266185
163.242	0.268939	160.502	-0.267286
163.193	0.270084	160.485	-0.268386
163.272	0.271217	160.517	-0.26951
163.261	0.272232	160.501	-0.270579
163.303	0.273349	160.482	-0.271691
163.244	0.274493	160.534	-0.272841
163.215	0.275608	160.537	-0.273916
163.288	0.276679	160.501	-0.275016
163.271	0.277769	160.463	-0.276101
163.297	0.278875	160.497	-0.277207
163.196	0.280045	160.529	-0.27828
163.239	0.281058	160.423	-0.279417
163.217	0.282164	160.489	-0.280561
163.275	0.283302	160.424	-0.281618
163.274	0.284327	160.515	-0.282707
163.296	0.285472	160.456	-0.283805
163.279	0.286582	160.489	-0.284935
163.278	0.287701	160.512	-0.286026
163.288	0.288793	160.442	-0.287133
163.207	0.289937	160.491	-0.288205
163.222	0.29098	160.431	-0.289346
163.175	0.292163	160.42	-0.290539
163.211	0.293141	160.295	-0.291563
163.254	0.294263	160.37	-0.292631
163.248	0.29539	160.375	-0.293731
163.265	0.296518	160.502	-0.29481
163.203	0.297645	160.488	-0.295941
163.265	0.298746	160.494	-0.297087
163.285	0.299794	160.486	-0.298223
163.294	0.300929	160.499	-0.29927
163.233	0.302057	160.516	-0.300366
163.221	0.303125	160.469	-0.301518
163.29	0.304249	160.447	-0.302556
163.202	0.30539	160.422	-0.303649
163.245	0.306469	160.444	-0.304769
163.24	0.307519	160.517	-0.305901
163.324	0.308663	160.484	-0.306984
163.26	0.309759	160.52	-0.308075
163.265	0.310906	160.412	-0.309168
163.274	0.311949	160.476	-0.310219
163.268	0.313061	160.454	-0.311404
163.353	0.314133	160.443	-0.312532
163.258	0.31534	160.472	-0.313555
163.292	0.316363	160.429	-0.314633
163.206	0.317427	160.481	-0.315766
163.264	0.318632	160.392	-0.316915
163.219	0.319674	160.526	-0.317929
163.312	0.320814	160.434	-0.319069
163.324	0.321918	160.502	-0.320149
163.281	0.323073	160.449	-0.321325
163.287	0.324201	160.538	-0.322453
163.294	0.325257	160.449	-0.323525
163.292	0.32633	160.488	-0.324663
163.232	0.32749	160.499	-0.32578
163.287	0.328641	160.493	-0.326879
163.336	0.329638	160.537	-0.327988
163.303	0.330824	160.531	-0.329055
163.363	0.331894	160.544	-0.330131
163.314	0.332957	160.51	-0.331304
163.353	0.334043	160.44	-0.332433
163.319	0.335201	160.487	-0.333464
163.333	0.336323	160.517	-0.334573
163.29	0.337359	160.55	-0.335697
163.265	0.338489	160.487	-0.33678
163.254	0.339619	160.502	-0.337857
163.262	0.340676	160.503	-0.338978
163.391	0.341782	160.46	-0.340085
163.255	0.342948	160.448	-0.341045
163.255	0.344089	160.423	-0.342263
163.18	0.345142	160.502	-0.343454
163.232	0.346173	160.409	-0.344467
163.302	0.347309	160.528	-0.345527
163.299	0.348423	160.454	-0.346626
163.287	0.349511	160.541	-0.347806
163.233	0.35058	160.493	-0.348909
163.263	0.351733	160.533	-0.349979
163.361	0.352833	160.527	-0.351055
163.349	0.353925	160.511	-0.352188
163.291	0.355006	160.584	-0.353278
163.254	0.356143	160.491	-0.354417
163.34	0.357285	160.489	-0.355456
163.33	0.358355	160.43	-0.35658
163.379	0.359457	160.449	-0.357713
163.248	0.360517	160.468	-0.358802
163.236	0.361694	160.504	-0.359929
163.207	0.362751	160.466	-0.36107
163.178	0.363805	160.471	-0.362108
163.093	0.364937	160.513	-0.363214
163.145	0.366037	160.445	-0.364308
163.101	0.367141	160.419	-0.365474
163.277	0.36825	160.486	-0.366565
163.278	0.369374	160.444	-0.367637
163.215	0.37043	160.484	-0.368722
163.227	0.371545	160.401	-0.369811
163.203	0.372611	160.502	-0.370878
163.236	0.373741	160.452	-0.372085
163.316	0.37476	160.515	-0.373151
163.261	0.375907	160.439	-0.374221
163.291	0.377077	160.438	-0.375378
163.233	0.378167	160.443	-0.376459
163.324	0.379181	160.454	-0.377538
163.267	0.380343	160.538	-0.378619
163.279	0.381485	160.452	-0.379793
163.369	0.382567	160.532	-0.380849
163.261	0.383658	160.514	-0.381961
163.21	0.384775	160.562	-0.383123
163.167	0.385866	160.475	-0.38418
163.279	0.386974	160.481	-0.385239
163.286	0.388022	160.437	-0.386386
163.32	0.389128	160.472	-0.387462
163.276	0.390296	160.494	-0.38854
163.284	0.391374	160.471	-0.389654
163.225	0.392434	160.439	-0.390817
163.279	0.393566	160.425	-0.391897
163.285	0.3947	160.456	-0.39298
163.259	0.395782	160.439	-0.394058
163.377	0.396853	160.366	-0.395219
163.289	0.397939	160.487	-0.396334
163.298	0.399083	160.42	-0.397415
163.294	0.400235	160.477	-0.398481
163.223	0.401308	160.476	-0.399643
163.251	0.402423	160.481	-0.400729
163.228	0.403485	160.474	-0.401798
163.261	0.404552	160.489	-0.402907
163.235	0.405667	160.537	-0.404048
163.329	0.406732	160.496	-0.405065
163.257	0.407866	160.55	-0.406209
163.231	0.40898	160.431	-0.407331
163.201	0.410118	160.422	-0.408364
163.246	0.411171	160.344	-0.409461
163.285	0.412276	160.468	-0.410618
163.26	0.413346	160.403	-0.411661
163.264	0.414508	160.468	-0.412808
163.255	0.415592	160.444	-0.413942
163.254	0.416689	160.424	-0.415001
163.307	0.417759	160.44	-0.416102
163.329	0.418896	160.47	-0.417215
163.376	0.420008	160.486	-0.418251
163.3	0.421077	160.47	-0.419468
163.321	0.42217	160.492	-0.420388
163.261	0.423321	160.505	-0.421622
163.373	0.424424	160.47	-0.422733
163.324	0.425492	160.531	-0.423779
163.394	0.426591	160.475	-0.424914
163.356	0.427726	160.464	-0.426079
163.27	0.428875	160.467	-0.42711
163.254	0.42989	160.532	-0.428158
163.258	0.430995	160.549	-0.429384
163.308	0.432125	160.511	-0.430401
163.253	0.43319	160.567	-0.431499
163.331	0.434256	160.47	-0.432637
163.293	0.435424	160.542	-0.433723
163.346	0.436588	160.477	-0.434798
163.337	0.43764	160.568	-0.435946
163.313	0.438753	160.475	-0.437102
163.379	0.439807	160.48	-0.438082
163.301	0.440942	160.463	-0.439237
163.311	0.442014	160.554	-0.440396
163.285	0.443132	160.546	-0.441418
163.259	0.444243	160.477	-0.442539
163.259	0.445352	160.511	-0.443641
163.29	0.446427	160.491	-0.444775
163.323	0.447534	160.526	-0.44583
163.253	0.448598	160.467	-0.44694
163.311	0.449773	160.544	-0.448083
163.288	0.450873	160.543	-0.449204
163.325	0.451969	160.497	-0.450227
163.347	0.453011	160.525	-0.451372
163.412	0.454165	160.472	-0.452455
163.384	0.455238	160.515	-0.453625
163.264	0.456317	160.477	-0.454641
163.333	0.457467	160.498	-0.455721
163.327	0.458572	160.473	-0.456885
163.39	0.459619	160.445	-0.45797
163.378	0.460761	160.548	-0.459083
163.405	0.461904	160.488	-0.460158
163.327	0.462968	160.539	-0.461265
163.304	0.464048	160.448	-0.462416
163.307	0.465187	160.557	-0.463481
163.348	0.466295	160.471	-0.464572
163.401	0.467385	160.547	-0.465697
163.318	0.468425	160.48	-0.466797
163.279	0.469601	160.455	-0.467901
163.389	0.47071	160.497	-0.468982
163.319	0.471762	160.46	-0.470089
163.332	0.472874	160.428	-0.471164
163.372	0.473993	160.416	-0.472289
163.451	0.475111	160.466	-0.473351
163.428	0.4762	160.476	-0.474513
163.408	0.477314	160.522	-0.475627
163.269	0.478381	160.539	-0.476718
163.31	0.479505	160.486	-0.477819
163.242	0.480591	160.43	-0.478899
163.265	0.481725	160.438	-0.480003
163.272	0.482835	160.527	-0.481117
163.349	0.483954	160.549	-0.482231
163.469	0.485122	160.522	-0.483322
163.278	0.486168	160.537	-0.484493
163.279	0.48726	160.465	-0.485502
163.29	0.488399	160.535	-0.486649
163.285	0.489519	160.378	-0.487742
163.253	0.490571	160.458	-0.488855
163.286	0.491722	160.44	-0.489977
163.354	0.492845	160.492	-0.491143
163.361	0.493904	160.415	-0.49222
163.322	0.494999	160.495	-0.493256
163.379	0.496141	160.442	-0.494363
163.454	0.497269	160.452	-0.495528
163.358	0.498333	160.471	-0.496624
163.269	0.499409	160.437	-0.497626
163.355	0.500457	160.512	-0.498941
163.298	0.501647	160.521	-0.500377
163.294	0.502748	160.552	-0.501374
163.347	0.50388	160.524	-0.502472
163.416	0.5049	160.448	-0.503593
163.347	0.506044	160.462	-0.504759
163.376	0.507135	160.428	-0.505822
163.327	0.508271	160.482	-0.50698
163.374	0.509404	160.345	-0.508026
163.448	0.510443	160.989	-0.509156
163.401	0.511555	162.657	-0.510286
163.413	0.512646	163.087	-0.51136
163.324	0.5137	163.113	-0.512433
163.348	0.514822	163.124	-0.513566
163.3	0.515894	163.131	-0.514664
163.373	0.517018	163.2	-0.515701
163.376	0.518118	163.421	-0.516821
163.333	0.519241	163.198	-0.517952
163.328	0.520398	163.261	-0.51903
163.314	0.521458	163.239	-0.520098
163.406	0.522543	163.265	-0.521276
163.423	0.523644	163.11	-0.522355
163.361	0.52476	163.159	-0.523438
163.3	0.525808	163.2	-0.524521
161.842	0.526898	163.207	-0.525683
160.507	0.528014	163.186	-0.526696
160.391	0.529209	163.203	-0.527845
160.37	0.530267	163.236	-0.528944
160.399	0.531335	163.254	-0.530092
160.456	0.532432	163.198	-0.531149
160.435	0.533565	163.288	-0.532252
160.382	0.534688	163.142	-0.533338
160.39	0.535767	163.146	-0.534415
160.345	0.53682	162.964	-0.53553
160.451	0.537984	163.039	-0.536659
160.425	0.539047	163.142	-0.537796
160.411	0.540125	163.254	-0.53888
160.309	0.541282	163.269	-0.539896
160.362	0.542397	163.188	-0.541069
160.361	0.543479	163.137	-0.542122
160.373	0.544536	163.138	-0.543218
160.46	0.545672	163.319	-0.544322
160.455	0.546813	163.102	-0.545431
160.488	0.547911	163.018	-0.546511
160.377	0.548992	163.149	-0.547712
160.35	0.550067	163.154	-0.548797
160.341	0.551178	163.198	-0.549894
160.374	0.552232	163.241	-0.551031
160.352	0.553365	163.195	-0.552108
160.469	0.554539	163.182	-0.553167
160.515	0.555609	163.246	-0.554253
160.445	0.556721	163.214	-0.555402
160.386	0.557772	163.148	-0.556466
160.283	0.558888	163.193	-0.557618
160.393	0.560036	163.05	-0.558759
160.38	0.561156	163.163	-0.559779
160.37	0.562251	163.167	-0.560939
160.38	0.563336	163.28	-0.561983
160.31	0.564397	163.222	-0.563028
160.389	0.565508	163.119	-0.564153
160.301	0.566579	163.096	-0.565279
160.415	0.567743	163.224	-0.566364
160.355	0.568748	163.184	-0.567468
160.337	0.569892	163.009	-0.568547
160.377	0.571071	163.153	-0.569682
160.43	0.572125	163.097	-0.570756
160.429	0.573203	163.192	-0.571946
160.374	0.5743	163.213	-0.572982
160.384	0.575448	163.182	-0.574066
160.323	0.576546	163.073	-0.575214
160.426	0.577596	163.245	-0.576341
160.541	0.578692	163.209	-0.577329
160.573	0.579865	163.166	-0.578481
160.457	0.580946	163.15	-0.579635
160.354	0.582045	163.165	-0.580693
160.417	0.583115	163.279	-0.581882
160.391	0.584256	163.149	-0.582909
160.435	0.585392	163.119	-0.583962
160.324	0.586448	163.217	-0.585139
160.434	0.587565	163.215	-0.586208
160.374	0.588698	163.289	-0.587287
160.384	0.589757	163.179	-0.588412
160.381	0.590872	163.176	-0.589529
160.344	0.591918	163.173	-0.590555
160.4	0.593075	163.192	-0.591738
160.403	0.594131	163.206	-0.592847
160.45	0.595247	163.127	-0.593885
160.425	0.596445	163.118	-0.594988
160.506	0.597425	163.02	-0.596116
160.425	0.598526	163.058	-0.597197
160.462	0.599657	163.081	-0.598273
160.372	0.600805	163.144	-0.599433
160.403	0.601866	163.02	-0.600505
160.42	0.60299	163.28	-0.601604
160.43	0.60408	163.143	-0.602718
160.464	0.605181	163.049	-0.603791
160.451	0.606244	163.175	-0.604909
160.39	0.607384	163.177	-0.606011
160.409	0.608474	163.199	-0.607135
160.435	0.609585	162.964	-0.608231
160.484	0.610707	163.233	-0.609309
160.419	0.611808	163.354	-0.610413
160.5	0.612911	163.092	-0.611584
160.431	0.613986	163.207	-0.612607
160.384	0.615084	163.111	-0.613735
160.347	0.616211	163.162	-0.614831
160.363	0.617281	163.097	-0.615909
160.469	0.618346	162.975	-0.617015
160.396	0.619499	163.05	-0.618172
160.417	0.620592	163.132	-0.619291
160.409	0.621714	163.078	-0.620328
160.493	0.622747	162.958	-0.621457
160.4	0.623906	163.21	-0.622591
160.476	0.624989	163.074	-0.623639
160.457	0.626124	163.209	-0.624767
160.447	0.627198	163.017	-0.625891
160.44	0.628258	163.026	-0.626922
160.395	0.629388	163.087	-0.628076
160.453	0.630468	163.121	-0.629163
160.361	0.631535	163.267	-0.630241
160.45	0.632684	163.147	-0.631354
160.475	0.633829	163.244	-0.63249
160.424	0.634856	163.209	-0.633569
160.394	0.635971	163.21	-0.63467
160.37	0.637136	163.266	-0.635814
160.441	0.638163	163.187	-0.636929
160.422	0.639306	163.126	-0.638029
160.449	0.640375	163.386	-0.639126
160.31	0.641521	163.335	-0.640271
160.436	0.642649	163.295	-0.641305
160.397	0.643776	162.99	-0.64247
160.423	0.644901	163.086	-0.643558
160.435	0.645957	163.142	-0.644636
160.439	0.64706	163.244	-0.645738
160.39	0.648187	163.298	-0.646843
160.353	0.649274	163.288	-0.647956
160.425	0.650374	163.104	-0.649038
160.456	0.651467	163.305	-0.650229
160.493	0.652645	163.155	-0.651253
160.421	0.653716	163.193	-0.652375
160.457	0.654829	163.15	-0.653506
160.452	0.655874	163.226	-0.65461
160.381	0.656996	163.254	-0.655672
160.402	0.658149	163.145	-0.656828
160.373	0.659231	163.081	-0.65788
160.347	0.660254	163.113	-0.658964
160.387	0.661404	163.198	-0.660094
160.39	0.662581	163.172	-0.661239
160.465	0.663641	163.185	-0.662345
160.392	0.664656	163.128	-0.663377
160.399	0.665811	163.142	-0.664497
160.384	0.666937	163.132	-0.665625
160.466	0.668019	163.105	-0.66669
160.384	0.669134	163.055	-0.667755
160.411	0.6702	163.041	-0.668899
160.407	0.671321	163.054	-0.67005
160.382	0.672403	163.033	-0.671134
160.466	0.673502	163.02	-0.672205
160.422	0.674596	163.101	-0.673369
160.459	0.67574	163.037	-0.6744
160.433	0.676799	163.09	-0.675519
160.405	0.677919	163.08	-0.676654
160.425	0.679059	163.111	-0.677755
160.424	0.68014	163.036	-0.67884
160.5	0.681226	163.144	-0.679919
160.441	0.682347	163.131	-0.681017
160.595	0.683486	163.091	-0.682142
160.491	0.684534
160.498	0.685654
160.364	0.686789
160.424	0.687872
160.427	0.688868
160.488	0.690064
160.446	0.691167
160.45	0.692249
160.489	0.693276
160.437	0.694411
160.475	0.695595
160.458	0.696678
160.416	0.697726
160.491	0.698697
160.495	0.699356
160.487	0.699795
160.394	0.700097
160.388	0.700209
160.432	0.700204
160.53	0.700174
160.465	0.7001
160.466	0.700083
160.515	0.700002
160.589	0.699981
160.495	0.699945
160.448	0.699978
160.489	0.700004
160.494	0.7
160.573	0.7
160.492	0.7
160.438	0.7
160.426	0.7
160.401	0.7
160.514	0.7
160.429	0.7
160.466	0.7
160.474	0.7
160.489	0.7
160.544	0.7
160.428	0.7
160.48	0.7
160.43	0.7
160.527	0.7
160.45	0.7
160.531	0.7
160.46	0.7
160.552	0.7
160.544	0.7
160.479	0.7
160.508	0.7
160.375	0.7
160.419	0.7
160.46	0.7
160.487	0.7
160.433	0.7
160.423	0.7
160.471	0.7
160.427	0.7
160.529	0.7
160.414	0.7
160.505	0.7
160.392	0.7
160.513	0.7

## Sheet: Fig.2d
X (uA)	Y (uV)
-10	-35.4
-9	-31.5
-8	-27.7
-7	-24.3
-6	-20.8
-5	-17.35
-4	-13.9
-3	-10.4
-2	-6.86
-1	-3.44
10	34.3
9	31
8	28.6
7	25.1
6	21.5
5	18.05
4	14.35
3	10.75
2	7.2
1	3.6

## Sheet: Fig.4b
Y（uV)	X (mV)	Y（uV)	X (mV)
17.4	2.95	-17.4	2.95
15.3	2.65	-15.3	2.65
13.3	2.35	-13.3	2.35
12.3	2.05	-12.3	2.05
10.3	1.75	-10.3	1.75
8.2	1.45	-8.2	1.45
6.95	1.15	-6.95	1.15
5.4	0.85	-5.4	0.85
3.75	0.55	-3.75	0.55
1.7	0.3	-1.7	0.3

## Sheet: Fig.4c
V_m(w1+,w2+) uV	V_e(w1+,w2+) uV	V_m(w1+,w2-) uV	V_e(w1+,w2-) uV	V_m(w1-,w2+) uV	V_e(w1-,w2+) uV	V_m(w1-,w2-) uV	V_e(w1-,w2-) uV
50.96	50.4975	8.33	9.935	0.38	1.915	-50.96	-50.4975
49.26	48.8275	6.66	8.375	0.34	1.6975	-49.26	-48.8275
47.56	47.17	4.99	6.74	0.15	0.75	-47.56	-47.17
45.87	45.4675	1.67	3.39	-8.33	-6.515	-45.87	-45.4675
44.17	43.8125	-16.98	-16.035	-6.66	-4.77	-44.17	-43.8125
42.47	42.135	-15.28	-14.25	-4.99	-3.105	-42.47	-42.135
40.77	40.435	-13.58	-12.395	16.98	15.605	-40.77	-40.435
39.07	38.7575	-11.88	-10.98	15.28	14.245	-39.07	-38.7575
37.37	37.0275	-10.19	-8.735	13.58	12.99	-37.37	-37.0275
35.67	35.4525	-8.49	-7.57	11.89	11.29	-35.67	-35.4525
33.97	33.765	-6.79	-5.3	10.18	10.275	-33.97	-33.765
32.27	32.065	-5.09	-3.565	8.48	8.275	-32.27	-32.065
30.58	30.365			6.79	7.42	-30.58	-30.365
28.88	28.7			5.09	5.99	-28.88	-28.7
27.18	27.005			3.39	5.03	-27.18	-27.005
25.48	25.3325			1.69	3.43	-25.48	-25.3325
23.78	23.6725					-23.78	-23.6725
22.08	21.9775					-22.08	-21.9775
20.38	20.2825					-20.38	-20.2825
18.68	18.6175					-18.68	-18.6175
16.98	16.92					-16.98	-16.92
17	16.45					-17	-16.45
15.3	15.4					-15.3	-15.4
13.6	13.35					-13.6	-13.35
11.9	11.9					-11.9	-11.9
10.2	10.15					-10.2	-10.15
8.5	8.35					-8.5	-8.35
6.8	6.75					-6.8	-6.75
5.1	5.6					-5.1	-5.6
3.4	3.15					-3.4	-3.15
1.7	2					-1.7	-2
17.31	17.4					-17.31	-17.4
15.58	15.3					-15.58	-15.3
13.85	13.3					-13.85	-13.3
12.12	12.3					-12.12	-12.3
10.38	10.3					-10.38	-10.3
8.65	8.2					-8.65	-8.2
6.92	6.95					-6.92	-6.95
5.19	5.4					-5.19	-5.4
3.46	3.75					-3.46	-3.75
1.73	1.7					-1.73	-1.7

## Sheet: SI Fig.1
X (um)	Y (ohm)
3	14.5
5	4.4
7	1.1
4	6.47

## Sheet: SI Fig.2
R_up (ohm)	B_up (T)	R_down (ohm)	B_down (T)		R_up (ohm)	B_up (T)	R_down (ohm)	B_down (T)		R_up (ohm)	B_up (T)	R_down (ohm)	B_down (T)		R_up (ohm)	B_up (T)	R_down (ohm)	B_down (T)		R_up (ohm)	B_up (T)	R_down (ohm)	B_down (T)
-32.5929	-0.8611	-30.8538	0.8634		80.2466	-0.6996	81.5199	0.6991		38.7661	-0.81	39.2528	0.8989		-10.4422	-0.699032	-10.0725	0.697815		14.509	-0.688736	14.8771	0.697553
-32.5929	-0.8609	-30.8538	0.8633		80.2337	-0.6996	81.507	0.6986		38.7177	-0.8096	39.2883	0.8986		-10.4334	-0.698606	-10.0535	0.697144		14.4846	-0.688237	14.8559	0.697081
-32.5929	-0.8607	-30.8216	0.8631		80.2079	-0.6993	81.5231	0.6984		38.7757	-0.8093	39.1561	0.8982		-10.4487	-0.698024	-10.0707	0.696594		14.4844	-0.687544	14.8878	0.696297
-32.5929	-0.8605	-30.8538	0.863		80.2014	-0.6988	81.5328	0.6981		38.7338	-0.8093	39.2721	0.8982		-10.4404	-0.697343	-10.0633	0.69583		14.4934	-0.686836	14.8734	0.695782
-32.6251	-0.8603	-30.8216	0.8628		80.2079	-0.6984	81.5457	0.6975		38.6887	-0.8088	39.2238	0.8978		-10.4326	-0.696759	-10.0437	0.695294		14.5331	-0.686268	14.8628	0.695088
-32.5929	-0.86	-30.7894	0.8625		80.2176	-0.6984	81.5554	0.697		38.7048	-0.8085	39.2431	0.8974		-10.4447	-0.696126	-10.0611	0.69454		14.5158	-0.685545	14.8664	0.694466
-32.5285	-0.8599	-30.886	0.8624		80.2369	-0.6978	81.5489	0.697		38.6661	-0.8083	39.1013	0.8974		-10.4449	-0.695539	-10.0648	0.693941		14.5025	-0.684905	14.8554	0.693945
-32.6251	-0.8596	-30.8538	0.8621		80.2401	-0.6974	81.536	0.6964		38.7177	-0.8081	39.2302	0.897		-10.4379	-0.694816	-10.086	0.693197		14.512	-0.684331	14.857	0.693102
-32.5929	-0.8594	-30.8216	0.8619		80.2434	-0.6972	81.5231	0.6961		38.6887	-0.8076	39.2496	0.8964		-10.4347	-0.694195	-10.0979	0.692527		14.5046	-0.683617	14.8651	0.692555
-32.5929	-0.8591	-30.886	0.8617		80.224	-0.6968	81.5167	0.6958		38.6758	-0.8072	39.2077	0.896		-10.4568	-0.693599	-10.0722	0.691997		14.505	-0.683003	14.8787	0.691878
-32.5607	-0.8589	-30.8538	0.8614		80.1982	-0.6963	81.5199	0.6952		38.6984	-0.8072	39.2915	0.896		-10.4427	-0.692808	-10.0701	0.691231		14.5224	-0.682377	14.8716	0.69123
-32.5285	-0.8586	-30.886	0.8611		80.195	-0.6956	81.5457	0.6949		38.7435	-0.8067	39.2399	0.8956		-10.4599	-0.692127	-10.0861	0.690675		14.4977	-0.68169	14.8693	0.690443
-32.6251	-0.8584	-30.886	0.861		80.195	-0.6956	81.5554	0.6946		38.6758	-0.8064	39.198	0.8951		-10.4486	-0.691539	-10.0623	0.689869		14.5118	-0.681051	14.8665	0.689906
-32.6251	-0.8581	-30.7894	0.8607		80.2079	-0.6951	81.5554	0.6941		38.7435	-0.8058	39.1851	0.8949		-10.4281	-0.690918	-10.0724	0.689302		14.497	-0.680305	14.8817	0.689184
-32.6251	-0.8579	-30.7894	0.8604		80.2337	-0.6946	81.5457	0.6936		38.621	-0.8058	39.256	0.8947		-10.4449	-0.69022	-10.067	0.688574		14.492	-0.679636	14.8814	0.688606
-32.6573	-0.8576	-30.8538	0.8602		80.2305	-0.694	81.5392	0.6936		38.7435	-0.8055	39.1819	0.8942		-10.4568	-0.689545	-10.0725	0.688		14.5114	-0.678959	14.8834	0.687889
-32.6573	-0.8573	-30.8216	0.8599		80.2305	-0.694	81.5231	0.693		38.6823	-0.8049	39.256	0.8938		-10.4462	-0.688913	-10.0638	0.687226		14.5204	-0.678382	14.8745	0.687234
-32.5929	-0.857	-30.8216	0.8597		80.2176	-0.6934	81.536	0.6922		38.621	-0.8047	39.169	0.8938		-10.4352	-0.688253	-10.079	0.686697		14.5216	-0.677647	14.8633	0.686672
-32.6251	-0.8567	-30.8538	0.8594		80.2079	-0.6929	81.5521	0.6922		38.7338	-0.8045	39.2818	0.8933		-10.4304	-0.687575	-10.0821	0.685934		14.5194	-0.677032	14.8721	0.685877
-32.6573	-0.8564	-30.8538	0.8592		80.195	-0.6929	81.5554	0.6917		38.6984	-0.804	39.2625	0.8929		-10.4498	-0.686947	-10.0654	0.685366		14.4967	-0.676278	14.8667	0.685279
-32.5607	-0.8562	-30.8216	0.8588		80.2079	-0.6923	81.5618	0.6911		38.7725	-0.8035	39.2045	0.8924		-10.4391	-0.686333	-10.0642	0.684603		14.4959	-0.675758	14.8491	0.684656
-32.6251	-0.8558	-30.8216	0.8586		80.2272	-0.6917	81.5521	0.6909		38.6597	-0.8035	39.2593	0.8924		-10.4292	-0.68557	-10.0832	0.684075		14.5037	-0.674988	14.8778	0.683947
-32.5607	-0.8556	-30.8216	0.8583		80.2434	-0.6912	81.5489	0.6905		38.6887	-0.8031	39.2399	0.892		-10.428	-0.684942	-10.0846	0.683297		14.4907	-0.674337	14.8779	0.683246
-32.5607	-0.8553	-30.8216	0.858		80.2498	-0.6912	81.5328	0.69		38.6307	-0.8026	39.2141	0.8915		-10.4416	-0.684364	-10.0763	0.682784		14.508	-0.673768	14.8835	0.682668
-32.6251	-0.855	-30.8216	0.8577		80.2434	-0.6906	81.5231	0.6893		38.7274	-0.8022	39.169	0.8913		-10.4593	-0.683598	-10.0759	0.681917		14.5	-0.672995	14.8726	0.681976
-32.6251	-0.8546	-30.8538	0.8574		80.2143	-0.69	81.5263	0.6893		38.7016	-0.8022	39.2302	0.891		-10.4497	-0.682943	-10.0932	0.6814		14.4967	-0.672506	14.8501	0.681227
-32.6573	-0.8544	-30.886	0.8571		80.2014	-0.69	81.5425	0.6886		38.7403	-0.8017	39.1722	0.8906		-10.4433	-0.682341	-10.0659	0.680633		14.5079	-0.671728	14.8883	0.680667
-32.5929	-0.854	-30.8538	0.8569		80.1982	-0.6894	81.5554	0.6884		38.6855	-0.8013	39.198	0.8901		-10.441	-0.681693	-10.0581	0.680066		14.497	-0.671176	14.8859	0.679906
-32.5607	-0.8538	-30.8216	0.8565		80.2208	-0.6889	81.5586	0.6881		38.6436	-0.8009	39.1754	0.8901		-10.4451	-0.681026	-10.072	0.679303		14.4966	-0.670319	14.8912	0.679364
-32.5929	-0.8534	-30.8538	0.8562		80.2337	-0.6882	81.5489	0.6874		38.6468	-0.8009	39.2593	0.8897		-10.4623	-0.680243	-10.0817	0.678774		14.5086	-0.669802	14.8677	0.67864
-32.5929	-0.8531	-30.8538	0.8559		80.2498	-0.6882	81.5135	0.6868		38.7628	-0.8004	39.2109	0.8892		-10.4594	-0.679602	-10.065	0.678		14.5173	-0.669025	14.8642	0.678031
-32.5607	-0.8528	-30.7894	0.8556		80.253	-0.6877	81.5328	0.6868		38.679	-0.8	39.2141	0.8888		-10.4476	-0.678949	-10.072	0.677476		14.5013	-0.668497	14.8577	0.677279
-32.5929	-0.8525	-30.8538	0.8553		80.2305	-0.6871	81.5231	0.6861		38.7145	-0.7997	39.1013	0.8888		-10.4429	-0.678255	-10.0832	0.676697		14.4984	-0.667734	14.8532	0.676653
-32.6251	-0.8521	-30.8216	0.855		80.224	-0.6868	81.5263	0.6859		38.7145	-0.7995	39.2141	0.8883		-10.4501	-0.677643	-10.0807	0.676184		14.5189	-0.667166	14.8672	0.675907
-32.6251	-0.8519	-30.8538	0.8547		80.2014	-0.6866	81.5521	0.6855		38.7048	-0.799	39.1787	0.8879		-10.4533	-0.676919	-10.0805	0.675317		14.5094	-0.666353	14.86	0.675425
-32.5929	-0.8515	-30.7894	0.8544		80.2176	-0.6859	81.565	0.685		38.65	-0.7985	39.2399	0.8879		-10.4368	-0.676381	-10.058	0.6748		14.5127	-0.665875	14.8843	0.674695
-32.6251	-0.8513	-30.8216	0.854		80.2176	-0.6854	81.5683	0.6843		38.7016	-0.7985	39.1142	0.8873		-10.4769	-0.675754	-10.0825	0.674033		14.5169	-0.665098	14.8722	0.674041
-32.6573	-0.8509	-30.8538	0.8537		80.2401	-0.6854	81.5554	0.6843		38.7661	-0.7981	39.1819	0.8869		-10.4412	-0.674999	-10.083	0.673467		14.5022	-0.664581	14.8719	0.673438
-32.5929	-0.8506	-30.886	0.8534		80.253	-0.6848	81.5425	0.6836		38.6661	-0.7978	39.2302	0.8865		-10.4572	-0.674407	-10.076	0.6727		14.5042	-0.663724	14.8853	0.672608
-32.5607	-0.8503	-30.886	0.8532		80.2401	-0.6843	81.5296	0.6834		38.7693	-0.7972	39.2367	0.8865		-10.433	-0.673623	-10.0729	0.672183		14.5203	-0.663172	14.8721	0.672045
-32.5607	-0.85	-30.8216	0.8528		80.2272	-0.6837	81.5199	0.6831		38.7338	-0.7972	39.2528	0.886		-10.4408	-0.673098	-10.0776	0.671368		14.5239	-0.662444	14.8688	0.671362
-32.5607	-0.8496	-30.8538	0.8525		80.2079	-0.6837	81.5328	0.6825		38.7016	-0.7968	39.256	0.8856		-10.4496	-0.672434	-10.0718	0.670796		14.5138	-0.661906	14.8659	0.670757
-32.5607	-0.8494	-30.8538	0.8521		80.2047	-0.6831	81.5392	0.6818		38.6597	-0.7963	39.2528	0.8854		-10.4579	-0.671616	-10.0862	0.670054		14.512	-0.661178	14.8772	0.670004
-32.5285	-0.849	-30.8216	0.8518		80.2047	-0.6825	81.5489	0.6818		38.7693	-0.7961	39.3237	0.8851		-10.4571	-0.6711	-10.0721	0.669588		14.4919	-0.660575	14.8765	0.66948
-32.5607	-0.8487	-30.8216	0.8515		80.2208	-0.6825	81.5554	0.6811		38.5984	-0.7959	39.3302	0.8846		-10.4482	-0.670433	-10.0594	0.668832		14.4858	-0.659772	14.8526	0.668775
-32.6251	-0.8483	-30.8216	0.8512		80.2369	-0.6819	81.5425	0.6809		38.6275	-0.7954	39.285	0.8842		-10.4231	-0.669615	-10.0813	0.668187		14.5205	-0.659194	14.8768	0.66802
-32.5929	-0.848	-30.8216	0.8509		80.2369	-0.6814	81.5231	0.6805		38.6629	-0.7949	39.2077	0.8842		-10.4534	-0.669105	-10.0667	0.66752		14.5199	-0.658506	14.8722	0.667498
-32.6251	-0.8477	-30.7572	0.8506		80.2337	-0.6808	81.5199	0.68		38.6694	-0.7949	39.2109	0.8838		-10.4514	-0.668418	-10.0773	0.666934		14.5156	-0.657978	14.8787	0.666738
-32.5929	-0.8474	-30.7894	0.8502		80.2176	-0.6808	81.5328	0.6794		38.7177	-0.7945	39.1883	0.8833		-10.4251	-0.667767	-10.0708	0.666038		14.5166	-0.657176	14.8679	0.666152
-32.5929	-0.847	-30.886	0.8499		80.2047	-0.6803	81.5328	0.6794		38.6565	-0.794	39.3044	0.8828		-10.4368	-0.667115	-10.055	0.665566		14.5033	-0.656569	14.8705	0.66545
-32.5607	-0.8468	-30.8216	0.8496		80.195	-0.6797	81.5425	0.6788		38.6984	-0.7937	39.2367	0.8828		-10.4428	-0.66643	-10.0755	0.664948		14.4893	-0.655852	14.877	0.664802
-32.5285	-0.8464	-30.8538	0.8493		80.2047	-0.6794	81.5457	0.6782		38.6919	-0.7937	39.2109	0.8823		-10.4532	-0.665765	-10.0832	0.664189		14.5068	-0.655273	14.8752	0.66404
-32.6251	-0.8461	-30.886	0.8489		80.2337	-0.6791	81.5457	0.6782		38.7016	-0.7931	39.1787	0.882		-10.4342	-0.665111	-10.104	0.663593		14.4994	-0.654504	14.8708	0.663492
-32.5929	-0.8458	-30.8216	0.8485		80.2401	-0.6785	81.536	0.6775		38.708	-0.7927	39.2077	0.882		-10.4614	-0.664425	-10.0846	0.662842		14.498	-0.653961	14.8854	0.662736
-32.6251	-0.8455	-30.8216	0.8482		80.2369	-0.6779	81.5135	0.6772		38.6242	-0.7925	39.285	0.8814		-10.446	-0.663739	-10.0642	0.662244		14.5009	-0.6532	14.8718	0.662163
-32.6251	-0.8451	-30.8538	0.848		80.2208	-0.6779	81.5135	0.6769		38.6726	-0.7923	39.2689	0.881		-10.4334	-0.663134	-10.0729	0.661529		14.4942	-0.652594	14.8432	0.661509
-32.5929	-0.8448	-30.8216	0.8477		80.2047	-0.6774	81.5328	0.6763		38.708	-0.7918	39.2496	0.8805		-10.4278	-0.662471	-10.0711	0.660996		14.4817	-0.651923	14.8574	0.660799
-32.6251	-0.8444	-30.886	0.8474		80.2079	-0.6768	81.5328	0.6757		38.7306	-0.7913	39.2883	0.8805		-10.4474	-0.661781	-10.0784	0.660327		14.4976	-0.651318	14.8815	0.660193
-32.6573	-0.8442	-30.8538	0.8469		80.1982	-0.6762	81.5521	0.6757		38.6758	-0.7913	39.1561	0.8801		-10.4585	-0.661094	-10.0775	0.659642		14.4778	-0.650599	14.8951	0.659432
-32.5929	-0.8438	-30.9505	0.8466		80.2143	-0.6762	81.5521	0.675		38.6307	-0.7908	39.2141	0.8797		-10.4312	-0.660447	-10.0851	0.658898		14.4976	-0.650034	14.8697	0.658885
-32.5607	-0.8435	-30.8538	0.8463		80.2401	-0.6756	81.5457	0.6747		38.6951	-0.7904	39.1851	0.8794		-10.4536	-0.659831	-10.0718	0.658314		14.5044	-0.649215	14.8907	0.658176
-32.6573	-0.8432	-30.9182	0.846		80.2466	-0.6751	81.5328	0.6744		38.7532	-0.7899	39.2012	0.8792		-10.452	-0.659172	-10.0659	0.657404		14.5098	-0.648655	14.8888	0.657516
-32.5929	-0.8429	-30.886	0.8457		80.2337	-0.6751	81.5102	0.6738		38.7628	-0.7899	39.1916	0.8787		-10.4543	-0.658482	-10.0815	0.656975		14.5113	-0.647918	14.8612	0.656855
-32.6251	-0.8424	-30.8538	0.8454		80.2111	-0.6745	81.5135	0.6732		38.6532	-0.7895	39.2593	0.8783		-10.4433	-0.657791	-10.0807	0.656345		14.4876	-0.647416	14.874	0.656265
-32.5607	-0.8422	-30.8538	0.845		80.2079	-0.674	81.5231	0.6732		38.708	-0.7891	39.1916	0.8783		-10.4471	-0.657153	-10.0618	0.655589		14.4941	-0.646565	14.8448	0.655577
-32.5285	-0.8418	-30.8216	0.8446		80.195	-0.6734	81.5425	0.6725		38.6242	-0.7886	39.1948	0.8778		-10.4499	-0.656508	-10.0785	0.654996		14.5198	-0.646023	14.8778	0.654827
-32.5929	-0.8415	-30.8216	0.8441		80.2079	-0.6734	81.5489	0.6722		38.7113	-0.7886	39.2657	0.8774		-10.4502	-0.655859	-10.0691	0.654234		14.5017	-0.645249	14.8768	0.654267
-32.6251	-0.8412	-30.8538	0.8441		80.2208	-0.6728	81.5392	0.6719		38.5694	-0.7882	39.2012	0.8769		-10.4517	-0.655155	-10.0868	0.653675		14.4838	-0.644731	14.8674	0.653457
-32.6251	-0.8409	-30.886	0.8437		80.2401	-0.6722	81.5328	0.6713		38.6726	-0.7877	39.1851	0.8769		-10.4239	-0.654429	-10.0579	0.653011		14.5045	-0.643922	14.8897	0.652961
-32.5929	-0.8405	-30.7572	0.8434		80.2434	-0.6722	81.5167	0.6707		38.6823	-0.7875	39.2786	0.8765		-10.45	-0.653838	-10.0704	0.652388		14.4985	-0.643329	14.8561	0.652247
-32.6251	-0.8402	-30.7572	0.843		80.2337	-0.6717	81.5135	0.6707		38.7435	-0.7873	39.2657	0.876		-10.4491	-0.653224	-10.0602	0.65173		14.4891	-0.642515	14.8625	0.651603
-32.4963	-0.8398	-30.7894	0.8426		80.2272	-0.6711	81.5199	0.67		38.7403	-0.7868	39.2141	0.8758		-10.4587	-0.652656	-10.0818	0.651043		14.5067	-0.642012	14.8868	0.650839
-32.6251	-0.8396	-30.8216	0.8423		80.224	-0.6705	81.536	0.6697		38.7145	-0.7863	39.2818	0.8756		-10.4422	-0.651899	-10.066	0.650294		14.5268	-0.641189	14.8871	0.650293
-32.5929	-0.8392	-30.8538	0.8421		80.2079	-0.6705	81.5554	0.6694		38.7306	-0.7863	39.3108	0.875		-10.4446	-0.651307	-10.0755	0.64973		14.4957	-0.640682	14.8615	0.649533
-32.6251	-0.8389	-30.7894	0.8417		80.2143	-0.6699	81.5489	0.6688		38.7177	-0.7859	39.2528	0.8747		-10.4432	-0.650623	-10.0469	0.649033		14.4917	-0.639891	14.8667	0.648972
-32.6251	-0.8385	-30.886	0.8414		80.2401	-0.6694	81.5554	0.6682		38.6919	-0.7854	39.2173	0.8747		-10.4417	-0.649998	-10.0756	0.648336		14.51	-0.639306	14.8497	0.648278
-32.6251	-0.8382	-30.8216	0.8411		80.2401	-0.6692	81.5199	0.6682		38.7113	-0.7851	39.2818	0.8742		-10.4595	-0.649334	-10.0714	0.647725		14.4979	-0.638631	14.8736	0.64757
-32.6573	-0.8378	-30.8538	0.8406		80.2401	-0.6689	81.5135	0.6675		38.7403	-0.7851	39.1529	0.8737		-10.4313	-0.648515	-10.0734	0.647015		14.4906	-0.637968	14.8895	0.646993
-32.5929	-0.8376	-30.8216	0.8404		80.2337	-0.6682	81.5038	0.6672		38.6403	-0.7846	39.2302	0.8733		-10.4587	-0.648005	-10.0667	0.646367		14.5059	-0.6373	14.8835	0.646253
-32.5285	-0.8372	-30.8216	0.8401		80.2272	-0.6676	81.5231	0.6669		38.7403	-0.7841	39.2625	0.8733		-10.4682	-0.647317	-10.0672	0.645714		14.4786	-0.636683	14.8748	0.645604
-32.5607	-0.8369	-30.886	0.8398		80.2111	-0.6676	81.5457	0.6663		38.6951	-0.7839	39.1916	0.8728		-10.4508	-0.646621	-10.0645	0.645087		14.5034	-0.635966	14.8836	0.644932
-32.6251	-0.8366	-30.886	0.8395		80.2176	-0.667	81.565	0.6657		38.6629	-0.7837	39.2431	0.8724		-10.4547	-0.645951	-10.0532	0.64443		14.5203	-0.635303	14.8761	0.64432
-32.5285	-0.8363	-30.8216	0.8391		80.2272	-0.6665	81.5489	0.6657		38.6726	-0.7832	39.1754	0.8724		-10.465	-0.64537	-10.0721	0.643744		14.4917	-0.634624	14.8759	0.643526
-32.6251	-0.836	-30.886	0.8387		80.2401	-0.6659	81.5457	0.6651		38.6468	-0.7827	39.2012	0.8719		-10.4257	-0.644572	-10.072	0.642991		14.5008	-0.634001	14.8818	0.642975
-32.6573	-0.8356	-30.8216	0.8384		80.2466	-0.6659	81.5263	0.6646		38.7048	-0.7827	39.14	0.8714		-10.453	-0.643998	-10.0729	0.642439		14.5015	-0.633323	14.8518	0.642278
-32.6251	-0.8353	-30.886	0.8381		80.2401	-0.6653	81.5231	0.6644		38.7242	-0.7822	39.1658	0.8709		-10.4494	-0.643284	-10.0893	0.641699		14.5133	-0.632705	14.8679	0.641516
-32.6251	-0.8349	-30.9182	0.8379		80.2337	-0.6647	81.5263	0.6638		38.7016	-0.7819	39.2335	0.8709		-10.456	-0.642667	-10.0788	0.641013		14.492	-0.632003	14.8672	0.641007
-32.5929	-0.8347	-30.8538	0.8375		80.2176	-0.6647	81.5425	0.6635		38.6597	-0.7813	39.2496	0.8705		-10.4463	-0.6419	-10.0822	0.640403		14.4956	-0.631336	14.8638	0.640207
-32.5285	-0.8343	-30.8538	0.8371		80.2272	-0.6642	81.5618	0.6633		38.6049	-0.7813	39.1883	0.8701		-10.421	-0.641381	-10.0752	0.639682		14.4906	-0.630709	14.8847	0.639571
-32.5607	-0.834	-30.7572	0.8368		80.2176	-0.6636	81.5618	0.6625		38.6661	-0.7809	39.2173	0.8699		-10.4655	-0.640524	-10.0659	0.639073		14.4981	-0.630079	14.8599	0.638909
-32.6251	-0.8336	-30.8538	0.8364		80.2369	-0.663	81.5392	0.6623		38.779	-0.7805	39.2173	0.8696		-10.4423	-0.639977	-10.0724	0.638419		14.4863	-0.62937	14.8886	0.638299
-32.5929	-0.8334	-30.8538	0.8361		80.2401	-0.663	81.536	0.662		38.7209	-0.7803	39.2012	0.8691		-10.436	-0.639315	-10.0618	0.637707		14.4881	-0.628695	14.873	0.637541
-32.6251	-0.8329	-30.9182	0.8359		80.2369	-0.6625	81.5199	0.6613		38.7274	-0.78	39.2528	0.8687		-10.4399	-0.638616	-10.0531	0.637099		14.5138	-0.628107	14.8526	0.63694
-32.5929	-0.8327	-30.886	0.8355		80.2369	-0.6619	81.536	0.6609		38.7177	-0.7795	39.2238	0.8687		-10.4397	-0.637915	-10.075	0.636452		14.5034	-0.627325	14.875	0.636242
-32.5929	-0.8323	-30.8216	0.8351		80.2208	-0.6616	81.5328	0.6607		38.737	-0.7791	39.2302	0.8683		-10.4498	-0.637378	-10.069	0.63569		14.5218	-0.626784	14.8676	0.635587
-32.5929	-0.832	-30.8216	0.8348		80.2208	-0.6614	81.5457	0.6601		38.592	-0.7791	39.1819	0.8678		-10.4551	-0.63652	-10.0809	0.635134		14.4964	-0.625938	14.8671	0.635006
-32.6573	-0.8316	-30.886	0.8344		80.2176	-0.6607	81.565	0.6596		38.6726	-0.7787	39.2141	0.8675		-10.4653	-0.635995	-10.0634	0.634475		14.4924	-0.625422	14.8981	0.634195
-32.6573	-0.8313	-30.886	0.8342		80.2208	-0.6601	81.565	0.6596		38.7596	-0.7781	39.2173	0.8673		-10.4532	-0.635305	-10.065	0.633717		14.5123	-0.624729	14.8939	0.633619
-32.6251	-0.831	-30.7894	0.8338		80.2305	-0.6601	81.5489	0.6589		38.7983	-0.7778	39.1916	0.8668		-10.4392	-0.634731	-10.0832	0.633207		14.501	-0.624206	14.888	0.632931
-32.5607	-0.8307	-30.886	0.8334		80.2401	-0.6595	81.5328	0.6586		38.6694	-0.7778	39.1883	0.8664		-10.459	-0.633916	-10.071	0.632457		14.4947	-0.623342	14.8846	0.632403
-32.5929	-0.8303	-30.8538	0.8331		80.2369	-0.6591	81.5199	0.6583		38.7242	-0.7772	39.227	0.8664		-10.4381	-0.633404	-10.0622	0.631771		14.5317	-0.622828	14.8588	0.631601
-32.6251	-0.83	-30.8216	0.8328		80.2305	-0.6588	81.5328	0.6576		38.7338	-0.7768	39.2625	0.8659		-10.4316	-0.632621	-10.0726	0.63116		14.5059	-0.62205	14.8917	0.630994
-32.5929	-0.8296	-30.886	0.8325		80.2176	-0.6585	81.5457	0.6571		38.5791	-0.7764	39.169	0.8655		-10.4492	-0.632108	-10.0689	0.630495		14.5091	-0.621523	14.8639	0.630227
-32.6251	-0.8294	-30.9182	0.8322		80.2047	-0.6578	81.565	0.6571		38.6855	-0.7764	39.1239	0.865		-10.4371	-0.631245	-10.069	0.629752		14.5154	-0.620756	14.8803	0.629699
-32.5607	-0.829	-30.8216	0.8318		80.2143	-0.6572	81.5586	0.6564		38.7274	-0.776	39.2399	0.865		-10.4542	-0.630767	-10.054	0.629154		14.4869	-0.620199	14.8883	0.628975
-32.5929	-0.8287	-30.8216	0.8314		80.224	-0.6572	81.5586	0.6561		38.7145	-0.7755	39.1787	0.8646		-10.4344	-0.63004	-10.0696	0.628533		14.4988	-0.619347	14.8715	0.6284
-32.5929	-0.8283	-30.8538	0.8312		80.2337	-0.6567	81.5425	0.6558		38.7403	-0.7751	39.2399	0.8641		-10.4474	-0.629468	-10.0588	0.627912		14.4961	-0.618819	14.883	0.627625
-32.5929	-0.828	-30.7894	0.8308		80.2337	-0.6562	81.536	0.6552		38.7274	-0.7751	39.169	0.864		-10.4437	-0.628632	-10.0675	0.627263		14.4772	-0.618131	14.8701	0.6271
-32.5929	-0.8277	-30.7894	0.8305		80.2305	-0.6556	81.5263	0.6545		38.7467	-0.7746	39.1851	0.8637		-10.4482	-0.628109	-10.0625	0.626485		14.5245	-0.617553	14.8669	0.626326
-32.5607	-0.8274	-30.9182	0.8302		80.2143	-0.6556	81.5425	0.6545		38.7113	-0.7742	39.2657	0.8632		-10.4686	-0.627384	-10.0646	0.625856		14.5129	-0.61675	14.8692	0.625797
-32.5929	-0.827	-30.886	0.8298		80.2111	-0.655	81.5521	0.6539		38.6307	-0.774	39.1948	0.8628		-10.4388	-0.626804	-10.0578	0.625144		14.4871	-0.616197	14.8698	0.625034
-32.5929	-0.8267	-30.8538	0.8295		80.2079	-0.6544	81.565	0.6536		38.6823	-0.7738	39.2206	0.8628		-10.4528	-0.626094	-10.0653	0.624524		14.4765	-0.615369	14.8646	0.624467
-32.6573	-0.8263	-30.9182	0.8291		80.2208	-0.6542	81.5683	0.6533		38.7209	-0.7733	39.2238	0.8623		-10.4565	-0.625416	-10.0701	0.623855		14.5138	-0.614931	14.8753	0.62365
-32.5929	-0.8261	-30.8538	0.8288		80.2401	-0.654	81.5618	0.6527		38.6951	-0.7728	39.2109	0.8618		-10.4609	-0.62475	-10.0655	0.623257		14.4962	-0.614153	14.8805	0.623183
-32.5285	-0.8257	-30.8216	0.8286		80.2434	-0.6533	81.536	0.6521		38.6629	-0.7728	39.285	0.8614		-10.445	-0.624037	-10.0579	0.622512		14.5001	-0.613601	14.8807	0.622367
-32.5285	-0.8254	-30.8216	0.8282		80.2369	-0.6528	81.5199	0.6521		38.7435	-0.7723	39.1593	0.8614		-10.4616	-0.623553	-10.0691	0.621897		14.5037	-0.612744	14.8651	0.6218
-32.5607	-0.825	-30.8216	0.8278		80.2272	-0.6528	81.5167	0.6514		38.6629	-0.7719	39.2141	0.861		-10.4501	-0.622695	-10.0716	0.6212		14.5125	-0.612227	14.8935	0.621033
-32.5929	-0.8248	-30.886	0.8275		80.2272	-0.6522	81.5425	0.6511		38.6597	-0.7715	39.2335	0.8605		-10.447	-0.622168	-10.0443	0.620504		14.4948	-0.61145	14.8882	0.620467
-32.5607	-0.8243	-30.7572	0.8271		80.2111	-0.6516	81.5586	0.6508		38.7403	-0.7715	39.2786	0.8604		-10.4464	-0.621437	-10.0618	0.619886		14.4999	-0.610922	14.8657	0.6197
-32.6251	-0.8241	-30.8216	0.8269		80.224	-0.6511	81.5618	0.6502		38.6178	-0.771	39.2399	0.8601		-10.4457	-0.620837	-10.0766	0.619201		14.49	-0.610158	14.8726	0.619184
-32.6573	-0.8237	-30.7572	0.8266		80.2305	-0.6511	81.5554	0.6496		38.7725	-0.7706	39.2206	0.8596		-10.4501	-0.620061	-10.0569	0.618525		14.5188	-0.609594	14.8598	0.618366
-32.5929	-0.8234	-30.886	0.8262		80.2272	-0.6504	81.5457	0.6496		38.7209	-0.7702	39.2012	0.8591		-10.4404	-0.619518	-10.0725	0.617947		14.5065	-0.60882	14.8834	0.617803
-32.6251	-0.823	-30.8538	0.8259		80.2434	-0.6499	81.5296	0.6489		38.7242	-0.7702	39.2109	0.8591		-10.4309	-0.61876	-10.0801	0.617286		14.4767	-0.608331	14.8691	0.617025
-32.5929	-0.8227	-30.9505	0.8255		80.2369	-0.6497	81.536	0.6486		38.7113	-0.7697	39.2431	0.8587		-10.4513	-0.618191	-10.0756	0.616498		14.4929	-0.607553	14.878	0.616498
-32.6573	-0.8223	-30.886	0.8251		80.2208	-0.6494	81.5586	0.6483		38.6339	-0.7693	39.1819	0.8582		-10.4527	-0.617428	-10.0806	0.615928		14.503	-0.606951	14.9008	0.615732
-32.6573	-0.8221	-30.8216	0.8249		80.2111	-0.6487	81.5554	0.6477		38.6113	-0.7689	39.2141	0.8577		-10.4353	-0.616899	-10.0741	0.615297		14.5037	-0.606144	14.8783	0.615169
-32.5607	-0.8217	-30.8216	0.8245		80.2208	-0.6482	81.5715	0.6471		38.6146	-0.7689	39.2431	0.8577		-10.4389	-0.616125	-10.0691	0.614632		14.5027	-0.605627	14.8752	0.614387
-32.5607	-0.8214	-30.8538	0.8242		80.2208	-0.6482	81.5683	0.6471		38.7177	-0.7684	39.1787	0.8572		-10.4373	-0.615601	-10.0691	0.61407		14.5056	-0.60485	14.9049	0.613743
-32.6251	-0.8211	-30.886	0.8239		80.2369	-0.6477	81.5392	0.6464		38.6694	-0.7679	39.2431	0.8568		-10.4373	-0.614822	-10.0866	0.613286		14.4901	-0.604322	14.8891	0.613148
-32.5929	-0.8207	-30.7894	0.8235		80.2434	-0.6471	81.5328	0.6461		38.6919	-0.7676	39.227	0.8568		-10.4386	-0.614259	-10.0563	0.612645		14.4843	-0.603558	14.8931	0.612567
-32.6573	-0.8204	-30.8538	0.8232		80.2337	-0.6465	81.5392	0.6458		38.6758	-0.7676	39.2012	0.8564		-10.4679	-0.613441	-10.071	0.611985		14.4872	-0.602995	14.8816	0.611769
-32.6251	-0.8201	-30.8538	0.8229		80.2208	-0.6465	81.536	0.6452		38.6887	-0.7671	39.2109	0.8558		-10.4666	-0.612925	-10.0794	0.611321		14.4979	-0.602216	14.8639	0.611155
-32.5929	-0.8197	-30.7894	0.8226		80.2369	-0.6458	81.5425	0.6449		38.6597	-0.7666	39.1497	0.8555		-10.4446	-0.612158	-10.0814	0.610624		14.4828	-0.601741	14.8736	0.610513
-32.6251	-0.8195	-30.8538	0.8223		80.2176	-0.6453	81.5618	0.6446		38.5888	-0.7662	39.2302	0.8555		-10.4281	-0.611591	-10.0742	0.610038		14.4967	-0.60092	14.9049	0.609798
-32.5929	-0.819	-30.8216	0.8218		80.2143	-0.6453	81.5554	0.6439		38.7145	-0.7662	39.2593	0.855		-10.4565	-0.610828	-10.0678	0.609273		14.4945	-0.600332	14.8866	0.609194
-32.5607	-0.8187	-30.8538	0.8215		80.2208	-0.6448	81.5457	0.6436		38.7306	-0.7657	39.1787	0.8546		-10.4375	-0.610299	-10.0838	0.608668		14.4855	-0.599652	14.8772	0.608478
-32.5929	-0.8184	-30.8538	0.8212		80.2305	-0.6441	81.536	0.6433		38.7048	-0.7653	39.1819	0.8544		-10.431	-0.609525	-10.0687	0.608055		14.51	-0.59906	14.8861	0.607896
-32.6573	-0.8181	-30.7894	0.8209		80.2272	-0.6435	81.5425	0.6426		38.6436	-0.7649	39.2206	0.8541		-10.454	-0.608951	-10.0637	0.607311		14.4769	-0.598303	14.8818	0.607184
-32.6251	-0.8177	-30.8538	0.8206		80.2143	-0.6435	81.5263	0.6424		38.6951	-0.7649	39.2012	0.8536		-10.4654	-0.608223	-10.075	0.60676		14.5049	-0.59773	14.8739	0.606566
-32.6573	-0.8174	-30.9182	0.8203		80.1918	-0.643	81.5392	0.642		38.6532	-0.7644	39.2399	0.8532		-10.4589	-0.607656	-10.0785	0.606048		14.5036	-0.596925	14.8828	0.605803
-32.6251	-0.817	-30.8216	0.8199		80.195	-0.6425	81.5489	0.6413		38.6726	-0.764	39.1593	0.8532		-10.4683	-0.60685	-10.0647	0.60535		14.4904	-0.59637	14.872	0.605275
-32.6251	-0.8168	-30.8538	0.8195		80.2079	-0.6422	81.5618	0.6408		38.7242	-0.7638	39.198	0.8527		-10.4469	-0.606294	-10.0944	0.604648		14.4936	-0.5957	14.8612	0.604498
-32.6251	-0.8164	-30.7894	0.8192		80.2208	-0.6419	81.5521	0.6408		38.6532	-0.7635	39.285	0.8523		-10.4566	-0.605527	-10.0866	0.604062		14.4864	-0.59503	14.8866	0.603981
-32.6573	-0.8161	-30.8216	0.8189		80.2272	-0.6412	81.5554	0.6402		38.6629	-0.7631	39.2431	0.8518		-10.4608	-0.604999	-10.0521	0.603302		14.4965	-0.594476	14.8826	0.603175
-32.6573	-0.8158	-30.7894	0.8185		80.224	-0.6406	81.5263	0.6399		38.7951	-0.7626	39.2077	0.8518		-10.4509	-0.604225	-10.0739	0.602731		14.5085	-0.593666	14.8935	0.60257
-32.6573	-0.8154	-30.8538	0.8182		80.224	-0.6406	81.5167	0.6396		38.708	-0.7626	39.2625	0.8514		-10.4575	-0.603701	-10.0892	0.60217		14.5252	-0.593109	14.893	0.601849
-32.5929	-0.815	-30.8216	0.818		80.2208	-0.6401	81.5296	0.6389		38.6855	-0.7621	39.2012	0.851		-10.4767	-0.602922	-10.0594	0.601335		14.4582	-0.592301	14.8783	0.601283
-32.5607	-0.8148	-30.8216	0.8175		80.2208	-0.6395	81.5328	0.6383		38.6339	-0.7618	39.1916	0.8507		-10.4622	-0.602359	-10.0597	0.600748		14.5006	-0.591696	14.8744	0.600469
-32.5607	-0.8144	-30.8216	0.8172		80.2143	-0.6392	81.5457	0.6383		38.6113	-0.7612	39.169	0.8504		-10.4625	-0.601541	-10.071	0.600075		14.4901	-0.591116	14.9107	0.599895
-32.6895	-0.8141	-30.9182	0.8169		80.2047	-0.6389	81.5554	0.6377		38.6017	-0.7612	39.1464	0.85		-10.4725	-0.601025	-10.0622	0.599455		14.4904	-0.590443	14.8889	0.599206
-32.6251	-0.8137	-30.8216	0.8166		80.224	-0.6382	81.5521	0.6374		38.7564	-0.7608	39.1916	0.8495		-10.4544	-0.600258	-10.0638	0.598746		14.493	-0.58975	14.8607	0.598678
-32.6251	-0.8134	-30.8216	0.8162		80.2305	-0.6378	81.5489	0.6371		38.779	-0.7604	39.2206	0.8495		-10.4544	-0.599692	-10.0723	0.59816		14.4982	-0.589112	14.8781	0.597876
-32.5607	-0.813	-30.886	0.816		80.2401	-0.6378	81.5328	0.6364		38.6629	-0.7599	39.169	0.8491		-10.4518	-0.598926	-10.0688	0.597409		14.4915	-0.588402	14.8802	0.597269
-32.6251	-0.8128	-30.8538	0.8155		80.2337	-0.6372	81.5328	0.6358		38.6694	-0.7599	39.1916	0.8486		-10.4476	-0.598405	-10.082	0.596803		14.4769	-0.587881	14.8917	0.596551
-32.5929	-0.8123	-30.7894	0.8152		80.2208	-0.6366	81.5328	0.6358		38.6436	-0.7595	39.2206	0.8482		-10.4569	-0.59755	-10.0666	0.596082		14.5007	-0.587123	14.8864	0.595978
-32.5929	-0.8121	-30.8216	0.815		80.195	-0.6361	81.5392	0.6352		38.6565	-0.7591	39.2335	0.8482		-10.4736	-0.597044	-10.0632	0.595468		14.4985	-0.586425	14.8797	0.595237
-32.5285	-0.8117	-30.886	0.8146		80.2047	-0.6361	81.5489	0.6349		38.7209	-0.7586	39.2431	0.8476		-10.4549	-0.596227	-10.0852	0.594944		14.4928	-0.585877	14.8863	0.594719
-32.6251	-0.8114	-30.8216	0.8143		80.2047	-0.6355	81.5457	0.6346		38.6984	-0.7586	39.2206	0.8473		-10.4569	-0.595699	-10.0778	0.594102		14.4965	-0.585068	14.8894	0.593888
-32.5929	-0.8111	-30.886	0.814		80.2272	-0.6349	81.5457	0.6339		38.7338	-0.7581	39.2593	0.8473		-10.4705	-0.594925	-10.069	0.593555		14.4996	-0.5845	14.8792	0.593326
-32.5929	-0.8108	-30.8538	0.8135		80.2369	-0.6349	81.536	0.6333		38.6468	-0.7578	39.2915	0.8468		-10.4332	-0.594401	-10.0588	0.592779		14.4792	-0.583785	14.8834	0.592608
-32.5929	-0.8103	-30.7894	0.8132		80.2305	-0.6343	81.5167	0.6333		38.6726	-0.7572	39.2883	0.8463		-10.4564	-0.593622	-10.0639	0.592178		14.4746	-0.583169	14.889	0.591992
-32.6895	-0.8101	-30.8538	0.8129		80.2079	-0.6337	81.5199	0.6327		38.679	-0.7572	39.1561	0.8459		-10.4547	-0.593108	-10.0744	0.591448		14.4971	-0.582488	14.8743	0.591275
-32.6251	-0.8097	-30.8216	0.8126		80.2176	-0.6331	81.5296	0.6324		38.6307	-0.7569	39.2077	0.8459		-10.4645	-0.592245	-10.0744	0.590785		14.4891	-0.581878	14.8748	0.590708
-32.6251	-0.8095	-30.9182	0.8123		80.2047	-0.6331	81.5554	0.6321		38.7467	-0.7565	39.2399	0.8455		-10.454	-0.591717	-10.0808	0.590165		14.4835	-0.58114	14.8952	0.589894
-32.5607	-0.8091	-30.8216	0.812		80.2014	-0.6326	81.5489	0.6315		38.6113	-0.7559	39.2528	0.845		-10.4775	-0.591039	-10.0586	0.589504		14.48	-0.580514	14.8907	0.58932
-32.6251	-0.8086	-30.886	0.8115		80.2143	-0.632	81.5554	0.6309		38.6629	-0.7559	39.2979	0.8448		-10.453	-0.590472	-10.088	0.588919		14.4892	-0.579805	14.905	0.588632
-32.5929	-0.8084	-30.8216	0.8112		80.2305	-0.6317	81.5586	0.6309		38.737	-0.7555	39.2528	0.8445		-10.4538	-0.589621	-10.0896	0.588167		14.5043	-0.579221	14.8697	0.588098
-32.6251	-0.8081	-30.8538	0.8109		80.2369	-0.6315	81.5425	0.6303		38.7209	-0.755	39.3076	0.844		-10.4482	-0.589099	-10.0684	0.58762		14.4924	-0.578605	14.8925	0.587317
-32.5607	-0.8076	-30.8216	0.8106		80.2466	-0.6309	81.536	0.6298		38.6339	-0.7546	39.2367	0.8436		-10.4579	-0.588433	-10.0607	0.586753		14.4951	-0.577899	14.8938	0.586639
-32.5607	-0.8075	-30.8538	0.8103		80.224	-0.6303	81.5296	0.6292		38.7757	-0.7546	39.2399	0.8436		-10.45	-0.587667	-10.0559	0.586218		14.473	-0.577112	14.8722	0.585981
-32.5607	-0.8071	-30.7894	0.8095		80.2047	-0.6303	81.5392	0.6292		38.7435	-0.7543	39.2721	0.8432		-10.4706	-0.587201	-10.0606	0.585469		14.4914	-0.576654	14.8728	0.585449
-32.5929	-0.8068	-30.8216	0.8095		80.2014	-0.6297	81.5521	0.6287		38.6017	-0.7537	39.2302	0.8427		-10.4574	-0.58643	-10.0638	0.584906		14.4989	-0.575824	14.8736	0.584718
-32.5285	-0.8064	-30.8538	0.8092		80.2047	-0.6291	81.5521	0.6281		38.6694	-0.7535	39.2947	0.8423		-10.4591	-0.585875	-10.0766	0.584207		14.5029	-0.57515	14.8799	0.584124
-32.6251	-0.8061	-30.8538	0.809		80.224	-0.6286	81.565	0.6278		38.6661	-0.7532	39.227	0.8423		-10.4513	-0.585019	-10.0761	0.583522		14.4833	-0.574577	14.8848	0.583328
-32.5285	-0.8057	-30.8216	0.8086		80.2337	-0.6286	81.5489	0.6275		38.5565	-0.7528	39.2077	0.8418		-10.4554	-0.584502	-10.0537	0.583		14.4985	-0.573893	14.8744	0.582716
-32.5929	-0.8055	-30.8538	0.8083		80.2401	-0.628	81.5296	0.6269		38.6339	-0.7526	39.2173	0.8414		-10.4559	-0.583724	-10.053	0.582169		14.5127	-0.573244	14.8912	0.582108
-32.5929	-0.805	-30.8538	0.808		80.224	-0.6274	81.5328	0.6264		38.5662	-0.7523	39.2528	0.8409		-10.4616	-0.5832	-10.0905	0.581532		14.5017	-0.572585	14.871	0.581399
-32.5607	-0.8048	-30.8538	0.8075		80.2079	-0.6274	81.5392	0.6264		38.592	-0.7518	39.1368	0.8409		-10.4403	-0.582425	-10.0735	0.580959		14.4805	-0.571927	14.8888	0.580794
-32.5929	-0.8044	-30.8538	0.807		80.2014	-0.6268	81.5457	0.6258		38.7435	-0.7513	39.1916	0.8406		-10.4422	-0.581801	-10.0672	0.580389		14.5016	-0.571301	14.8934	0.580078
-32.5929	-0.8041	-30.8216	0.807		80.2047	-0.6262	81.565	0.6252		38.6049	-0.7513	39.1593	0.8401		-10.457	-0.581173	-10.0617	0.579526		14.5173	-0.570619	14.8666	0.579496
-32.6573	-0.8038	-30.8538	0.8067		80.2111	-0.6257	81.5779	0.6248		38.708	-0.7509	39.1787	0.8396		-10.4568	-0.580506	-10.0747	0.579003		14.4862	-0.569973	14.8923	0.578734
-32.6251	-0.8035	-30.7894	0.8063		80.2305	-0.6257	81.5618	0.6248		38.7113	-0.7504	39.2496	0.8396		-10.4351	-0.57985	-10.0613	0.578159		14.483	-0.569278	14.8917	0.578167
-32.6573	-0.8031	-30.8216	0.8059		80.2466	-0.6252	81.5489	0.6242		38.6403	-0.7504	39.1883	0.8392		-10.4246	-0.578994	-10.0726	0.577511		14.4843	-0.568617	14.887	0.57745
-32.5607	-0.8028	-30.886	0.8056		80.2498	-0.6246	81.5231	0.6236		38.7274	-0.7499	39.2754	0.8387		-10.4606	-0.578527	-10.0596	0.577001		14.5268	-0.568057	14.8896	0.576883
-32.6251	-0.8024	-30.8216	0.8053		80.2337	-0.6243	81.5296	0.623		38.708	-0.7494	39.2399	0.8383		-10.4721	-0.577699	-10.0629	0.576239		14.5099	-0.567357	14.8906	0.576069
-32.5607	-0.8022	-30.8538	0.8049		80.2079	-0.624	81.5392	0.623		38.6371	-0.7492	39.1722	0.8383		-10.4327	-0.577175	-10.0715	0.575646		14.4884	-0.566622	14.8848	0.575495
-32.6573	-0.8018	-30.8538	0.8043		80.2111	-0.6234	81.5521	0.6224		38.737	-0.749	39.2141	0.8379		-10.436	-0.576401	-10.0639	0.574975		14.4855	-0.566003	14.8766	0.574805
-32.6573	-0.8015	-30.8538	0.8043		80.2047	-0.6228	81.5779	0.6218		38.5791	-0.7485	39.198	0.8375		-10.428	-0.575872	-10.0685	0.574409		14.4961	-0.565317	14.8854	0.574282
-32.5607	-0.8011	-30.8216	0.8036		80.224	-0.6228	81.5683	0.6218		38.6694	-0.748	39.2689	0.837		-10.4513	-0.575159	-10.062	0.573634		14.4897	-0.56468	14.8719	0.573464
-32.5607	-0.8008	-30.8216	0.8033		80.2337	-0.6222	81.5618	0.6212		38.6532	-0.748	39.2754	0.837		-10.4525	-0.574542	-10.0636	0.573053		14.5043	-0.563959	14.8873	0.572908
-32.5607	-0.8004	-30.8216	0.8033		80.253	-0.6216	81.5328	0.6206		38.7145	-0.7475	39.1754	0.8366		-10.4608	-0.573875	-10.0585	0.572252		14.4944	-0.563385	14.8738	0.572102
-32.6251	-0.8002	-30.9182	0.803		80.2466	-0.6212	81.5263	0.62		38.708	-0.7471	39.2077	0.8361		-10.4535	-0.573258	-10.0717	0.571741		14.4754	-0.562703	14.8751	0.571486
-32.6573	-0.7998	-30.8216	0.8027		80.224	-0.6212	81.536	0.62		38.7048	-0.7471	39.2077	0.8356		-10.4258	-0.572491	-10.078	0.571087		14.4806	-0.562146	14.8725	0.570808
-32.6251	-0.7995	-30.886	0.8023		80.2208	-0.6207	81.5392	0.6196		38.6758	-0.7466	39.0852	0.8356		-10.4462	-0.571878	-10.0648	0.570317		14.5083	-0.561361	14.8763	0.57028
-32.5929	-0.7991	-30.8538	0.8017		80.2079	-0.6201	81.5618	0.6191		38.6468	-0.7462	39.2302	0.8352		-10.4454	-0.5712	-10.0595	0.569794		14.4881	-0.560722	14.8812	0.569467
-32.5929	-0.7988	-30.8216	0.8017		80.224	-0.6198	81.5683	0.6187		38.6629	-0.746	39.2109	0.8347		-10.4413	-0.570572	-10.0654	0.569002		14.4723	-0.560154	14.8851	0.568903
-32.5607	-0.7984	-30.8216	0.8013		80.2305	-0.6195	81.5618	0.6185		38.7306	-0.7457	39.198	0.8343		-10.4532	-0.569909	-10.0647	0.568404		14.4835	-0.559411	14.8913	0.568175
-32.6573	-0.7982	-30.8216	0.801		80.2562	-0.6189	81.5425	0.6179		38.6823	-0.7453	39.227	0.8343		-10.4672	-0.569242	-10.0447	0.567731		14.485	-0.558737	14.8926	0.567597
-32.5929	-0.7978	-30.8216	0.8007		80.2466	-0.6183	81.5296	0.6173		38.6081	-0.7448	39.2496	0.834		-10.4397	-0.568525	-10.0311	0.567122		14.4958	-0.558046	14.8843	0.566884
-32.6573	-0.7975	-30.8538	0.8003		80.2466	-0.6183	81.5296	0.6173		38.7338	-0.7448	39.2077	0.8335		-10.4668	-0.567958	-10.0603	0.56632		14.4931	-0.557442	14.879	0.566266
-32.6251	-0.7971	-30.8216	0.7999		80.2305	-0.6177	81.5392	0.6167		38.7145	-0.7443	39.1883	0.833		-10.4409	-0.567291	-10.0503	0.565796		14.5222	-0.556681	14.8845	0.565503
-32.5929	-0.7969	-30.8216	0.7997		80.2111	-0.6171	81.5489	0.6161		38.6532	-0.744	39.2045	0.833		-10.4424	-0.56653	-10.0408	0.565143		14.5041	-0.556134	14.9007	0.564974
-32.6573	-0.7965	-30.8216	0.7993		80.2047	-0.6165	81.5715	0.6156		38.6403	-0.7437	39.285	0.8326		-10.4657	-0.565992	-10.0505	0.564334		14.4859	-0.555425	14.8673	0.5642
-32.5285	-0.7962	-30.7894	0.799		80.224	-0.6165	81.5844	0.6156		38.6565	-0.7432	39.169	0.8321		-10.4588	-0.565248	-10.0663	0.563821		14.4806	-0.554766	14.88	0.563675
-32.5607	-0.7958	-30.8538	0.7983		80.2466	-0.6159	81.5618	0.615		38.6758	-0.7428	39.2335	0.8317		-10.4724	-0.564625	-10.0826	0.56308		14.4952	-0.554118	14.8796	0.5629
-32.5929	-0.7955	-30.8216	0.7983		80.2562	-0.6154	81.536	0.6145		38.7048	-0.7428	39.2818	0.8317		-10.4497	-0.56405	-10.0521	0.56242		14.4899	-0.553556	14.9031	0.562376
-32.6251	-0.7951	-30.8216	0.798		80.253	-0.6154	81.5425	0.6139		38.6694	-0.7422	39.2335	0.8313		-10.4695	-0.563378	-10.0838	0.561841		14.4867	-0.552754	14.8778	0.561598
-32.6251	-0.7948	-30.8538	0.7977		80.2401	-0.6148	81.536	0.6139		38.7403	-0.742	39.1464	0.8308		-10.447	-0.562676	-10.074	0.561219		14.4893	-0.552132	14.893	0.561081
-32.5285	-0.7945	-30.8216	0.7974		80.2176	-0.6142	81.536	0.6133		38.6371	-0.7417	39.2206	0.8304		-10.4579	-0.562067	-10.0337	0.560421		14.4906	-0.551567	14.8816	0.560274
-32.6573	-0.7942	-30.8538	0.797		80.2014	-0.6138	81.5521	0.6127		38.6694	-0.7413	39.227	0.8304		-10.4728	-0.561207	-10.0606	0.559847		14.5019	-0.55075	14.863	0.559671
-32.5929	-0.7938	-30.7894	0.7968		80.2047	-0.6138	81.5715	0.6124		38.7145	-0.7408	39.2464	0.83		-10.4549	-0.560704	-10.0544	0.55924		14.5075	-0.550133	14.8704	0.558897
-32.6251	-0.7935	-30.8216	0.7964		80.2272	-0.6132	81.5586	0.6121		38.6532	-0.7408	39.2238	0.8295		-10.4743	-0.56008	-10.0857	0.558491		14.4942	-0.549567	14.8668	0.558394
-32.5607	-0.7932	-30.8538	0.796		80.2466	-0.6126	81.5489	0.6116		38.7403	-0.7403	39.2045	0.829		-10.4474	-0.559371	-10.0751	0.557896		14.5068	-0.54875	14.8828	0.557673
-32.5607	-0.7928	-30.8216	0.7957		80.2498	-0.6123	81.5392	0.611		38.6468	-0.7398	39.169	0.829		-10.4511	-0.55878	-10.0604	0.557131		14.5073	-0.548132	14.8819	0.557021
-32.6251	-0.7925	-30.8538	0.7954		80.2466	-0.612	81.5263	0.611		38.7016	-0.7398	39.2883	0.8286		-10.4746	-0.557917	-10.0551	0.556585		14.485	-0.547473	14.8581	0.556341
-32.5929	-0.7922	-30.886	0.795		80.2305	-0.6114	81.5328	0.6104		38.7242	-0.7393	39.2335	0.8281		-10.4538	-0.55741	-10.0357	0.555826		14.4667	-0.546831	14.8622	0.55575
-32.5929	-0.7918	-30.886	0.7948		80.2143	-0.6108	81.5425	0.61		38.6887	-0.7389	39.1239	0.8277		-10.4754	-0.556741	-10.0754	0.555266		14.497	-0.5462	14.8793	0.55485
-32.5929	-0.7914	-30.8216	0.7944		80.2111	-0.6108	81.5586	0.6094		38.7532	-0.7389	39.1851	0.8277		-10.4545	-0.556079	-10.0694	0.554554		14.4871	-0.54562	14.8915	0.554269
-32.5929	-0.7912	-30.8538	0.794		80.2176	-0.6103	81.5779	0.6094		38.7403	-0.7384	39.1303	0.8272		-10.4401	-0.555435	-10.0638	0.553917		14.4916	-0.544969	14.9	0.55374
-32.6251	-0.7908	-30.8538	0.7937		80.2337	-0.6097	81.565	0.6088		38.6146	-0.738	39.2528	0.8268		-10.4542	-0.554736	-10.0533	0.553122		14.5063	-0.544139	14.8723	0.553114
-32.6573	-0.7905	-30.7572	0.793		80.253	-0.6091	81.5457	0.6083		38.7177	-0.7377	39.1303	0.8268		-10.4714	-0.554069	-10.0566	0.552599		14.4974	-0.543577	14.8864	0.552333
-32.6251	-0.7903	-30.8216	0.793		80.2595	-0.6091	81.5489	0.6078		38.6339	-0.7375	39.1819	0.8263		-10.4748	-0.553487	-10.0704	0.551934		14.4974	-0.542956	14.8626	0.55176
-32.6573	-0.7898	-30.7572	0.7928		80.2562	-0.6085	81.5683	0.6078		38.6694	-0.737	39.2431	0.8259		-10.4578	-0.552729	-10.056	0.551264		14.5037	-0.542199	14.8984	0.551083
-32.5285	-0.7896	-30.8216	0.7924		80.2305	-0.6079	81.5521	0.6072		38.6661	-0.7365	39.2721	0.8254		-10.4676	-0.552093	-10.0724	0.550707		14.5035	-0.541554	14.9048	0.550505
-32.6251	-0.7892	-30.8216	0.7919		80.224	-0.6079	81.5489	0.6066		38.7016	-0.7365	39.2947	0.8254		-10.4393	-0.551501	-10.0621	0.549857		14.4807	-0.540831	14.9084	0.549692
-32.6251	-0.7889	-30.8216	0.7917		80.2208	-0.6074	81.536	0.606		38.6758	-0.7361	39.256	0.825		-10.4445	-0.550754	-10.067	0.54927		14.4921	-0.540218	14.8897	0.549128
-32.6251	-0.7885	-30.886	0.7914		80.2208	-0.6068	81.536	0.606		38.6951	-0.7355	39.2206	0.8245		-10.4741	-0.550086	-10.0797	0.548563		14.5061	-0.539599	14.8819	0.5484
-32.5929	-0.7882	-30.886	0.7911		80.2466	-0.6063	81.5425	0.6055		38.6307	-0.7355	39.2077	0.8243		-10.4635	-0.549358	-10.0507	0.547987		14.5199	-0.538837	14.9097	0.547823
-32.6573	-0.7879	-30.886	0.7908		80.2659	-0.6063	81.5521	0.605		38.6726	-0.7351	39.2528	0.824		-10.439	-0.548887	-10.0523	0.54733		14.4946	-0.538207	14.8914	0.547106
-32.5929	-0.7876	-30.8216	0.7904		80.2595	-0.6056	81.5683	0.6045		38.6597	-0.7347	39.1625	0.8236		-10.4729	-0.548133	-10.0471	0.546693		14.4775	-0.537683	14.8927	0.546499
-32.6251	-0.7872	-30.886	0.79		80.253	-0.605	81.5844	0.6045		38.6113	-0.7345	39.2109	0.8231		-10.4489	-0.547483	-10.0632	0.545894		14.4944	-0.536859	14.8807	0.545697
-32.6251	-0.7869	-30.886	0.7897		80.2272	-0.605	81.5586	0.6039		38.7209	-0.7342	39.1722	0.8231		-10.4685	-0.546831	-10.0632	0.54533		14.4842	-0.536229	14.8987	0.545119
-32.5607	-0.7865	-30.8538	0.7894		80.2047	-0.6045	81.5425	0.6034		38.7306	-0.7337	39.2496	0.8228		-10.4709	-0.546145	-10.0671	0.544632		14.4747	-0.535721	14.8602	0.54448
-32.5607	-0.7862	-30.8538	0.7891		80.2111	-0.604	81.5263	0.6028		38.7242	-0.7332	39.2657	0.8222		-10.4692	-0.545385	-10.0377	0.543889		14.5055	-0.534991	14.8909	0.543906
-32.5929	-0.7859	-30.8538	0.7888		80.2305	-0.6034	81.5296	0.6025		38.7596	-0.7332	39.2109	0.8218		-10.4634	-0.544864	-10.055	0.543317		14.477	-0.534315	14.9043	0.543091
-32.5607	-0.7856	-30.7894	0.7884		80.253	-0.6034	81.5779	0.6022		38.6049	-0.7327	39.2109	0.8218		-10.4652	-0.544206	-10.0718	0.542646		14.4966	-0.533745	14.8705	0.542529
-32.6251	-0.7852	-30.8538	0.788		80.253	-0.6028	81.5715	0.6017		38.7532	-0.7324	39.2754	0.8214		-10.4617	-0.543457	-10.0689	0.542049		14.4847	-0.532998	14.8867	0.541798
-32.6573	-0.7849	-30.7572	0.7877		80.253	-0.6022	81.5457	0.6012		38.6049	-0.7322	39.2754	0.8209		-10.4672	-0.542914	-10.0615	0.541301		14.4864	-0.532264	14.8761	0.541229
-32.5607	-0.7846	-30.8538	0.7874		80.2337	-0.6019	81.536	0.601		38.7048	-0.7317	39.198	0.8207		-10.4627	-0.542142	-10.0492	0.540701		14.4975	-0.53171	14.8621	0.540431
-32.5929	-0.7843	-30.7894	0.7871		80.2176	-0.6017	81.5296	0.6007		38.6371	-0.7312	39.2206	0.8204		-10.4408	-0.541518	-10.0538	0.539943		14.4919	-0.531043	14.8714	0.539794
-32.6251	-0.7839	-30.8216	0.7868		80.2208	-0.601	81.5425	0.6001		38.7016	-0.7312	39.2012	0.8199		-10.4397	-0.540789	-10.0766	0.539335		14.5033	-0.530366	14.8738	0.539196
-32.5929	-0.7836	-30.8216	0.7865		80.2272	-0.6004	81.5457	0.5995		38.6339	-0.7307	39.227	0.8195		-10.4766	-0.540279	-10.0804	0.538714		14.5008	-0.529584	14.8894	0.538477
-32.5929	-0.7832	-30.8216	0.786		80.2401	-0.6004	81.5457	0.5993		38.621	-0.7305	39.2947	0.8195		-10.4591	-0.539536	-10.0568	0.538104		14.4665	-0.528954	14.8938	0.537896
-32.6251	-0.783	-30.8538	0.7857		80.2627	-0.5999	81.5586	0.5989		38.6887	-0.7303	39.2593	0.8191		-10.4547	-0.538884	-10.0792	0.537366		14.5041	-0.528322	14.8753	0.537184
-32.6573	-0.7825	-30.8538	0.7854		80.2659	-0.5994	81.5715	0.5984		38.6629	-0.7297	39.1883	0.8186		-10.4577	-0.538226	-10.0363	0.536685		14.4936	-0.527753	14.8954	0.536566
-32.6251	-0.7823	-30.9505	0.7851		80.2562	-0.5988	81.5489	0.5979		38.6951	-0.7292	39.2367	0.8182		-10.4525	-0.537568	-10.0389	0.536052		14.4899	-0.527062	14.8795	0.535853
-32.6573	-0.7819	-30.8216	0.7849		80.2369	-0.5988	81.5392	0.5973		38.6919	-0.7292	39.2754	0.8182		-10.4626	-0.536897	-10.0701	0.535306		14.4959	-0.526286	14.8879	0.535275
-32.5607	-0.7816	-30.886	0.7844		80.224	-0.5982	81.5263	0.5973		38.7274	-0.7287	39.1916	0.8177		-10.4602	-0.536287	-10.0668	0.534684		14.5037	-0.525647	14.8919	0.534547
-32.6573	-0.7812	-30.8216	0.784		80.224	-0.5976	81.5392	0.5967		38.7725	-0.7285	39.2786	0.8173		-10.4657	-0.5356	-10.0614	0.534104		14.4939	-0.52504	14.8937	0.533984
-32.6251	-0.7809	-30.8538	0.7838		80.2272	-0.5976	81.5489	0.5962		38.737	-0.7283	39.2399	0.8168		-10.4562	-0.534863	-10.0601	0.53345		14.4685	-0.524435	14.8626	0.533168
-32.5929	-0.7806	-30.7894	0.7834		80.2337	-0.5971	81.5683	0.5957		38.5469	-0.7277	39.2012	0.8168		-10.4524	-0.534304	-10.0636	0.532689		14.4896	-0.52362	14.8834	0.532593
-32.5929	-0.7803	-30.8216	0.7831		80.2434	-0.5965	81.5683	0.5957		38.7209	-0.7273	39.2206	0.8164		-10.4539	-0.533579	-10.0562	0.53214		14.4909	-0.523042	14.8803	0.531956
-32.5929	-0.7799	-30.8538	0.7829		80.2562	-0.5959	81.5521	0.5951		38.6758	-0.7273	39.1787	0.8158		-10.4678	-0.532982	-10.0407	0.531399		14.4839	-0.522514	14.8989	0.531195
-32.6251	-0.7796	-30.8538	0.7824		80.2337	-0.5959	81.5457	0.5946		38.679	-0.7267	39.2302	0.8158		-10.4604	-0.532285	-10.0747	0.530713		14.4807	-0.521651	14.8868	0.530616
-32.5929	-0.7792	-30.8216	0.782		80.224	-0.5953	81.5296	0.5943		38.737	-0.7265	39.256	0.8154		-10.4531	-0.531584	-10.0561	0.530103		14.4849	-0.521031	14.8706	0.530044
-32.6573	-0.779	-30.8216	0.7818		80.2143	-0.5947	81.5328	0.5939		38.6661	-0.7263	39.2399	0.815		-10.4653	-0.530926	-10.059	0.529431		14.4833	-0.520374	14.8737	0.529194
-32.6251	-0.7786	-30.9182	0.7814		80.224	-0.5945	81.5521	0.5935		38.7209	-0.7257	39.2173	0.8145		-10.4623	-0.530366	-10.051	0.528776		14.4764	-0.519728	14.8956	0.528629
-32.5929	-0.7783	-30.8538	0.7811		80.2401	-0.5943	81.5618	0.5929		38.7596	-0.7255	39.2431	0.8145		-10.4531	-0.529604	-10.0522	0.528111		14.5039	-0.519108	14.8948	0.527998
-32.6251	-0.7779	-30.8538	0.7809		80.2595	-0.5936	81.5683	0.5924		38.6951	-0.7253	39.2496	0.8142		-10.4746	-0.52902	-10.052	0.527487		14.4813	-0.518489	14.8801	0.527329
-32.5285	-0.7776	-30.886	0.7804		80.2562	-0.5931	81.565	0.5924		38.6855	-0.7248	39.2367	0.8136		-10.4549	-0.528312	-10.0632	0.526833		14.4958	-0.517738	14.8884	0.526781
-32.6251	-0.7773	-30.886	0.7801		80.253	-0.5931	81.5586	0.5919		38.65	-0.7243	39.2431	0.8134		-10.4621	-0.527625	-10.0746	0.526135		14.4623	-0.517048	14.8641	0.525945
-32.6573	-0.777	-30.8538	0.7798		80.2434	-0.5925	81.5392	0.5913		38.708	-0.7243	39.2012	0.8132		-10.4388	-0.526987	-10.0505	0.525475		14.4792	-0.516474	14.889	0.52529
-32.5929	-0.7766	-30.8538	0.7795		80.2176	-0.5919	81.5296	0.5909		38.7661	-0.7238	39.2109	0.8127		-10.4644	-0.526284	-10.0563	0.524864		14.4987	-0.515857	14.8945	0.524596
-32.5929	-0.7764	-30.8216	0.7792		80.2176	-0.5916	81.5425	0.5903		38.6403	-0.7234	39.2431	0.8123		-10.4742	-0.525684	-10.0596	0.524167		14.4744	-0.515098	14.8902	0.523934
-32.5929	-0.7759	-30.8216	0.7784		80.2208	-0.5913	81.5457	0.5903		38.6661	-0.7234	39.2754	0.8123		-10.4867	-0.524976	-10.0615	0.52347		14.5056	-0.514457	14.9059	0.52327
-32.6251	-0.7756	-30.886	0.7784		80.2401	-0.5907	81.5618	0.5897		38.65	-0.7228	39.2367	0.8118		-10.4558	-0.524365	-10.0639	0.522906		14.4915	-0.513723	14.8782	0.522704
-32.6251	-0.7753	-30.8538	0.7778		80.2434	-0.5901	81.5683	0.5891		38.6726	-0.7224	39.1916	0.8113		-10.4446	-0.523657	-10.0864	0.522157		14.4778	-0.513198	14.8855	0.522193
-32.5929	-0.775	-30.886	0.7778		80.253	-0.5901	81.5683	0.5885		38.6951	-0.7222	39.1722	0.811		-10.4432	-0.52306	-10.0684	0.52147		14.4695	-0.512534	14.9007	0.521044
-32.5607	-0.7746	-30.8538	0.7772		80.2466	-0.5896	81.5392	0.5885		38.5662	-0.7219	39.1819	0.811		-10.4475	-0.5223	-10.0645	0.520813		14.4807	-0.511716	14.9053	0.520129
-32.5929	-0.7743	-30.8538	0.7772		80.2337	-0.589	81.5425	0.588		38.679	-0.7214	39.2302	0.8104		-10.453	-0.521739	-10.0523	0.520186		14.4867	-0.511203	14.9109	0.519552
-32.5607	-0.7739	-30.8216	0.7768		80.2208	-0.5884	81.5199	0.5875		38.6275	-0.721	39.285	0.81		-10.4332	-0.521042	-10.056	0.519533		14.4816	-0.510575	14.8906	0.518836
-32.6251	-0.7737	-30.886	0.7765		80.224	-0.5884	81.5457	0.587		38.6855	-0.721	39.2754	0.8097		-10.4523	-0.520344	-10.0742	0.518933		14.4866	-0.509797	14.8863	0.518092
-32.5929	-0.7733	-30.8216	0.7758		80.2401	-0.5879	81.5586	0.587		38.6371	-0.7206	39.2077	0.8095		-10.4602	-0.519784	-10.0801	0.518182		14.4991	-0.509233	14.8843	0.517538
-32.5607	-0.773	-30.886	0.7758		80.253	-0.5873	81.5747	0.5864		38.6758	-0.7201	39.2077	0.8091		-10.4671	-0.518973	-10.0489	0.517544		14.4778	-0.508519	14.9002	0.516802
-32.5929	-0.7726	-30.8538	0.7752		80.253	-0.5871	81.5715	0.5858		38.6694	-0.7201	39.2657	0.8086		-10.4692	-0.518379	-10.0406	0.516987		14.4869	-0.507895	14.8726	0.516105
-32.5929	-0.7723	-30.8538	0.7752		80.2562	-0.5868	81.5489	0.5852		38.6823	-0.7196	39.1368	0.8086		-10.4634	-0.517659	-10.0587	0.516202		14.4786	-0.507308	14.8845	0.515534
-32.5929	-0.7719	-30.8538	0.7749		80.2305	-0.5861	81.5328	0.5852		38.7274	-0.7192	39.1948	0.8082		-10.4562	-0.517088	-10.0723	0.515502		14.4699	-0.506622	14.8963	0.514763
-32.6251	-0.7717	-30.9182	0.7745		80.2272	-0.5856	81.5231	0.5847		38.7242	-0.7189	39.2593	0.8077		-10.437	-0.51643	-10.0709	0.51489		14.4961	-0.505942	14.8856	0.514166
-32.6251	-0.7713	-30.8216	0.7742		80.2337	-0.5856	81.5328	0.5842		38.7403	-0.7187	39.1948	0.8073		-10.4574	-0.515843	-10.0453	0.514109		14.496	-0.505212	14.8974	0.513519
-32.5929	-0.771	-30.7894	0.7736		80.2337	-0.585	81.5457	0.5836		38.7113	-0.7182	39.256	0.8073		-10.4631	-0.514993	-10.0778	0.513626		14.4809	-0.504524	14.8921	0.512864
-32.6251	-0.7706	-30.886	0.7736		80.2369	-0.5844	81.5715	0.5836		38.6661	-0.7177	39.2593	0.8067		-10.4882	-0.514434	-10.084	0.512988		14.5008	-0.503946	14.8882	0.512118
-32.6251	-0.7703	-30.8538	0.7732		80.2466	-0.5839	81.5779	0.583		38.6113	-0.7177	39.2754	0.8063		-10.4657	-0.51372	-10.048	0.512204		14.5042	-0.503243	14.895	0.51152
-32.6251	-0.7699	-30.8538	0.7725		80.2466	-0.5839	81.5489	0.5826		38.6726	-0.7172	39.1883	0.8063		-10.4386	-0.513084	-10.0618	0.511598		14.4902	-0.502566	14.8981	0.5108
-32.6251	-0.7697	-30.7572	0.7725		80.2627	-0.5833	81.5457	0.582		38.7145	-0.7169	39.2367	0.8059		-10.4403	-0.51246	-10.0947	0.510967		14.4704	-0.501893	14.9005	0.510229
-32.5607	-0.7693	-30.7894	0.7722		80.2498	-0.5829	81.536	0.582		38.6468	-0.7167	39.227	0.8054		-10.4608	-0.511874	-10.051	0.510337		14.4887	-0.501231	14.9034	0.509531
-32.6251	-0.7691	-30.8538	0.7719		80.2337	-0.5825	81.5392	0.5814		38.7145	-0.7162	39.2818	0.805		-10.4475	-0.511186	-10.0519	0.509626		14.4925	-0.500635	14.9052	0.508794
-32.6573	-0.7686	-30.8538	0.7715		80.2305	-0.5823	81.5489	0.5808		38.6951	-0.7157	39.2012	0.805		-10.47	-0.510467	-10.0409	0.508901		14.4755	-0.499974	14.8918	0.508194
-32.6251	-0.7683	-30.8538	0.7712		80.2337	-0.5815	81.5747	0.5802		38.621	-0.7157	39.2528	0.8044		-10.469	-0.509799	-10.0584	0.508277		14.5108	-0.499298	14.8722	0.507484
-32.5929	-0.768	-30.7894	0.7709		80.2434	-0.581	81.5973	0.5802		38.6565	-0.7152	39.3366	0.8041		-10.4554	-0.509104	-10.0396	0.507646		14.5014	-0.498583	14.9018	0.506876
-32.5929	-0.7677	-30.8216	0.7705		80.2595	-0.581	81.5876	0.5797		38.65	-0.7149	39.2367	0.8038		-10.4442	-0.508534	-10.052	0.507038		14.4918	-0.497938	14.8898	0.506207
-32.6251	-0.767	-30.8216	0.7699		80.2595	-0.5805	81.5683	0.5792		38.708	-0.7147	39.1658	0.8036		-10.4457	-0.507808	-10.0516	0.50629		14.4819	-0.497363	14.8801	0.505597
-32.5929	-0.767	-30.886	0.7699		80.2498	-0.5799	81.536	0.5789		38.7177	-0.7142	39.1787	0.8031		-10.4511	-0.507133	-10.0755	0.505703		14.4858	-0.496603	14.9128	0.504849
-32.6573	-0.7667	-30.8538	0.7692		80.2369	-0.5793	81.5392	0.5787		38.5855	-0.7137	39.256	0.8026		-10.4769	-0.506461	-10.0361	0.504948		14.4953	-0.495927	14.8917	0.504262
-32.5929	-0.7664	-30.7894	0.7692		80.224	-0.5793	81.5425	0.5781		38.6951	-0.7137	39.2238	0.8026		-10.4531	-0.505823	-10.0625	0.504358		14.5092	-0.495344	14.8799	0.503502
-32.6251	-0.7661	-30.7894	0.7689		80.2305	-0.5786	81.5554	0.5776		38.6468	-0.7132	39.2045	0.8022		-10.4684	-0.505235	-10.0628	0.503613		14.5024	-0.49465	14.8787	0.502931
-32.6251	-0.7657	-30.8538	0.7685		80.2369	-0.5781	81.5618	0.5772		38.7177	-0.7129	39.1593	0.8017		-10.4774	-0.504441	-10.0557	0.503044		14.4801	-0.494046	14.9128	0.502223
-32.5929	-0.7655	-30.8538	0.7682		80.253	-0.5781	81.5779	0.577		38.6629	-0.7127	39.2593	0.8012		-10.4523	-0.503869	-10.0385	0.502267		14.4928	-0.493365	14.9038	0.501575
-32.5929	-0.765	-30.8538	0.7679		80.253	-0.5776	81.5779	0.5764		38.6081	-0.7122	39.2593	0.8012		-10.4743	-0.50323	-10.0655	0.501789		14.4851	-0.492659	14.8906	0.500975
-32.5929	-0.7648	-30.8216	0.7676		80.2498	-0.577	81.5586	0.5759		38.6565	-0.712	39.1303	0.8007		-10.4644	-0.502554	-10.0607	0.500924		14.479	-0.491997	14.8955	0.500176
-32.6251	-0.7644	-30.8216	0.7673		80.2434	-0.5764	81.5392	0.5755		38.5662	-0.7117	39.2464	0.8003		-10.4464	-0.501949	-10.0707	0.500365		14.4955	-0.491356	14.8804	0.499579
-32.5929	-0.7641	-30.886	0.767		80.224	-0.5764	81.536	0.5753		38.563	-0.7112	39.2496	0.8003		-10.4516	-0.501202	-10.0525	0.499674		14.4772	-0.490775	14.9143	0.498959
-32.6573	-0.7637	-30.7894	0.7665		80.2305	-0.5759	81.5328	0.5748		38.6436	-0.7108	39.1658	0.7998		-10.4485	-0.500553	-10.0587	0.49914		14.4844	-0.490038	14.8837	0.498291
-32.5929	-0.7634	-30.8538	0.7663		80.2272	-0.5754	81.5586	0.5743		38.6113	-0.7108	39.1368	0.7994		-10.4515	-0.499831	-10.0447	0.498314		14.4565	-0.489382	14.8975	0.497621
-32.6251	-0.763	-30.8216	0.766		80.2337	-0.575	81.5715	0.5739		38.6113	-0.7103	39.2883	0.799		-10.4396	-0.499267	-10.0518	0.497801		14.473	-0.488728	14.8967	0.497024
-32.6251	-0.7624	-30.886	0.7656		80.2498	-0.5748	81.5747	0.5737		38.7113	-0.7098	39.1851	0.799		-10.4561	-0.4986	-10.0697	0.497033		14.4859	-0.488056	14.8745	0.496325
-32.6573	-0.7621	-30.7894	0.7649		80.2595	-0.5741	81.5747	0.5731		38.6468	-0.7098	39.2141	0.7985		-10.4394	-0.497832	-10.0565	0.496467		14.4727	-0.487444	14.8908	0.495626
-32.5929	-0.7621	-30.8538	0.7649		80.2337	-0.5735	81.5586	0.5726		38.6951	-0.7094	39.1625	0.7981		-10.4497	-0.497269	-10.0589	0.495701		14.4796	-0.486763	14.9043	0.495072
-32.6251	-0.7618	-30.7894	0.7643		80.2337	-0.5735	81.5425	0.5722		38.6984	-0.7089	39.1948	0.7978		-10.471	-0.496595	-10.0451	0.49518		14.4699	-0.486017	14.8956	0.494284
-32.6573	-0.7614	-30.8216	0.7643		80.2337	-0.573	81.536	0.572		38.679	-0.7086	39.1722	0.7976		-10.4468	-0.495905	-10.0452	0.494324		14.4682	-0.485372	14.9052	0.493648
-32.5929	-0.7608	-30.7894	0.7636		80.2208	-0.5725	81.5392	0.5714		38.6855	-0.7084	39.1948	0.7972		-10.4572	-0.495331	-10.0451	0.493772		14.5025	-0.48484	14.8948	0.492975
-32.6251	-0.7604	-30.8538	0.7632		80.2305	-0.5722	81.5586	0.571		38.6629	-0.7079	39.1497	0.7967		-10.4447	-0.494617	-10.0477	0.492994		14.5039	-0.484115	14.8952	0.492405
-32.6251	-0.7604	-30.8538	0.7629		80.2434	-0.5719	81.5586	0.5706		38.6597	-0.7074	39.2625	0.7967		-10.485	-0.493953	-10.075	0.492506		14.4769	-0.483398	14.894	0.491646
-32.5607	-0.7602	-30.8216	0.7626		80.253	-0.5712	81.5618	0.5704		38.737	-0.7074	39.2302	0.7962		-10.4529	-0.493377	-10.0659	0.491879		14.4869	-0.482842	14.902	0.491112
-32.6251	-0.7595	-30.8538	0.7623		80.2595	-0.5707	81.5425	0.5698		38.6532	-0.707	39.1497	0.7958		-10.4633	-0.492639	-10.0502	0.491124		14.4963	-0.482083	14.8871	0.490306
-32.5607	-0.7591	-30.8538	0.7623		80.2466	-0.5707	81.5263	0.5692		38.708	-0.7065	39.169	0.7953		-10.4814	-0.492054	-10.0477	0.490574		14.4744	-0.481374	14.8844	0.489719
-32.6251	-0.7588	-30.8216	0.7616		80.2337	-0.5701	81.5296	0.5689		38.6339	-0.7065	39.2302	0.7953		-10.4476	-0.491297	-10.0595	0.48973		14.4759	-0.480822	14.9174	0.489112
-32.6251	-0.7588	-30.8538	0.7613		80.2272	-0.5695	81.5392	0.5687		38.7145	-0.706	39.169	0.7949		-10.458	-0.490665	-10.0388	0.489163		14.4775	-0.480041	14.8724	0.488325
-32.6251	-0.7582	-30.8538	0.7613		80.2434	-0.5691	81.5489	0.5681		38.6113	-0.7055	39.2302	0.7945		-10.48	-0.489996	-10.0465	0.488425		14.4778	-0.479507	14.8827	0.487686
-32.5929	-0.7577	-30.8216	0.7609		80.2401	-0.5691	81.5683	0.5675		38.7564	-0.7052	39.2141	0.7943		-10.4769	-0.489352	-10.0505	0.487986		14.4675	-0.478739	14.908	0.487037
-32.6573	-0.7575	-30.7572	0.7606		80.2434	-0.5684	81.5715	0.5672		38.7242	-0.705	39.1368	0.794		-10.493	-0.488681	-10.0613	0.487124		14.4806	-0.478045	14.8915	0.486375
-32.4963	-0.7571	-30.8216	0.7603		80.2466	-0.5677	81.5747	0.567		38.7242	-0.7046	39.3044	0.7935		-10.4563	-0.487978	-10.039	0.486567		14.4861	-0.477482	14.8936	0.485707
-32.6573	-0.7568	-30.8216	0.76		80.2498	-0.5677	81.5489	0.5665		38.708	-0.7041	39.2496	0.7931		-10.4595	-0.487369	-10.0358	0.485812		14.4826	-0.476779	14.8972	0.485046
-32.5929	-0.7568	-30.8216	0.7597		80.2401	-0.5672	81.5457	0.566		38.6726	-0.7041	39.2399	0.7931		-10.4658	-0.486693	-10.0411	0.485241		14.4846	-0.476082	14.8944	0.48435
-32.5929	-0.7562	-30.8216	0.7592		80.2272	-0.5668	81.536	0.5656		38.6565	-0.7036	39.2335	0.7926		-10.4426	-0.486054	-10.0747	0.484476		14.4838	-0.475351	14.896	0.483759
-32.6251	-0.7557	-30.7894	0.7589		80.2143	-0.5661	81.5554	0.5654		38.6178	-0.7034	39.2721	0.7921		-10.4344	-0.485377	-10.0627	0.483955		14.5046	-0.474687	14.8754	0.48301
-32.5929	-0.7555	-30.7572	0.7583		80.2337	-0.5661	81.5554	0.5648		38.7403	-0.7031	39.2045	0.7917		-10.462	-0.48469	-10.029	0.4831		14.488	-0.474103	14.8809	0.482401
-32.6251	-0.7551	-30.8216	0.758		80.2498	-0.5656	81.5876	0.5643		38.7177	-0.7026	39.2915	0.7917		-10.4648	-0.484029	-10.0672	0.482545		14.4835	-0.473448	14.892	0.481688
-32.5607	-0.7548	-30.8538	0.7577		80.2595	-0.565	81.5683	0.5639		38.7499	-0.7021	39.1754	0.7912		-10.4666	-0.483444	-10.0628	0.481774		14.486	-0.472784	14.8952	0.481042
-32.6573	-0.7544	-30.8216	0.7577		80.253	-0.5647	81.536	0.5637		38.6758	-0.7021	39.2238	0.7907		-10.473	-0.482791	-10.0665	0.481259		14.4671	-0.472065	14.8739	0.480441
-32.5929	-0.7544	-30.8216	0.7572		80.2466	-0.5644	81.5425	0.5631		38.7661	-0.7016	39.2528	0.7907		-10.4581	-0.482022	-10.071	0.480392		14.4797	-0.471323	14.9027	0.479595
-32.5607	-0.7538	-30.8538	0.757		80.2401	-0.5638	81.5231	0.5627		38.6597	-0.7014	39.2173	0.7902		-10.4413	-0.481317	-10.0747	0.479876		14.4769	-0.470895	14.892	0.479088
-32.6573	-0.7538	-30.886	0.7563		80.2337	-0.5632	81.536	0.5624		38.7403	-0.7011	39.14	0.7899		-10.4439	-0.480629	-10.0671	0.479055		14.4596	-0.470096	14.8993	0.478404
-32.5607	-0.7531	-30.886	0.7563		80.2337	-0.5632	81.5392	0.5621		38.65	-0.7006	39.1819	0.7894		-10.4622	-0.480075	-10.0483	0.47855		14.4968	-0.469467	14.8972	0.477745
-32.5929	-0.7529	-30.8538	0.756		80.2498	-0.5626	81.5586	0.5615		38.6629	-0.7001	39.198	0.7894		-10.448	-0.479418	-10.0326	0.477694		14.4755	-0.468786	14.8952	0.477055
-32.6251	-0.7524	-30.8538	0.7556		80.253	-0.5621	81.5586	0.561		38.6178	-0.7001	39.2238	0.789		-10.4612	-0.478743	-10.0451	0.477177		14.4973	-0.46819	14.9067	0.476437
-32.6251	-0.7522	-30.8538	0.755		80.2562	-0.5617	81.5586	0.5607		38.621	-0.6996	39.256	0.7885		-10.4752	-0.478053	-10.0734	0.4764		14.5006	-0.467643	14.8878	0.475603
-32.5607	-0.7522	-30.8216	0.7546		80.2434	-0.5617	81.5521	0.5604		38.7016	-0.6995	39.198	0.7883		-10.4525	-0.477399	-10.0576	0.475872		14.4801	-0.466841	14.8829	0.475023
-32.6251	-0.7515	-30.8216	0.7544		80.2305	-0.561	81.5392	0.5598		38.6049	-0.6992	39.2883	0.788		-10.4678	-0.47675	-10.0644	0.475109		14.4943	-0.466203	14.9043	0.474487
-32.6251	-0.7511	-30.8216	0.7544		80.2208	-0.5604	81.5457	0.5593		38.6597	-0.6987	39.227	0.7875		-10.4672	-0.476052	-10.0765	0.474542		14.4733	-0.465443	14.9034	0.473397
-32.6573	-0.7509	-30.9182	0.7537		80.2143	-0.5604	81.5457	0.5589		38.7177	-0.6984	39.2528	0.7871		-10.4582	-0.4754	-10.0347	0.473775		14.4853	-0.464825	14.8882	0.470078
-32.6251	-0.7504	-30.7894	0.7533		80.2208	-0.5598	81.5618	0.5588		38.6403	-0.6981	39.2012	0.7871		-10.4515	-0.47464	-10.0678	0.473259		14.475	-0.464256	14.9081	0.468978
-32.6251	-0.7502	-30.8216	0.7529		80.2369	-0.5593	81.5554	0.5582		38.6242	-0.6977	39.2657	0.7866		-10.458	-0.474086	-10.0674	0.472391		14.4849	-0.4635	14.9204	0.46849
-32.5285	-0.7498	-30.886	0.7529		80.2562	-0.5586	81.5747	0.5577		38.7113	-0.6972	39.2367	0.7861		-10.4516	-0.47342	-10.0655	0.471878		14.478	-0.46285	14.8881	0.467695
-32.5929	-0.7495	-30.8216	0.7523		80.253	-0.5586	81.565	0.5572		38.6951	-0.6972	39.2302	0.786		-10.4653	-0.47274	-10.0425	0.471099		14.4711	-0.462144	14.9103	0.467164
-32.6251	-0.7491	-30.8216	0.752		80.2466	-0.5581	81.5457	0.5572		38.6403	-0.6967	39.2238	0.7858		-10.4913	-0.472177	-10.0684	0.470575		14.4853	-0.461525	14.8787	0.466441
-32.5929	-0.7488	-30.7894	0.752		80.2337	-0.5575	81.5457	0.5566		38.6887	-0.6963	39.227	0.7853		-10.4691	-0.471345	-10.0698	0.469801		14.4681	-0.460956	14.8835	0.465828
-32.6251	-0.7485	-30.886	0.7517		80.224	-0.5572	81.5457	0.556		38.5823	-0.6963	39.256	0.7848		-10.4589	-0.470785	-10.0444	0.469272		14.4851	-0.460199	14.8811	0.465146
-32.6573	-0.7482	-30.8216	0.7514		80.224	-0.5569	81.5554	0.5555		38.6307	-0.6958	39.2818	0.7848		-10.4486	-0.470167	-10.0298	0.46851		14.4831	-0.459604	14.896	0.464538
-32.6251	-0.7478	-30.886	0.7509		80.2369	-0.5563	81.5683	0.5555		38.5823	-0.6953	39.1948	0.7843		-10.4383	-0.46935	-10.0583	0.467938		14.4902	-0.458831	14.9031	0.463842
-32.5929	-0.7475	-30.8216	0.7506		80.2434	-0.5559	81.5844	0.5549		38.5984	-0.695	39.198	0.7839		-10.4524	-0.468783	-10.0671	0.467188		14.4917	-0.458267	14.8815	0.463191
-32.6251	-0.7472	-30.7894	0.75		80.2562	-0.5559	81.5876	0.5543		38.6307	-0.6949	39.2238	0.7834		-10.4633	-0.468167	-10.047	0.466522		14.4845	-0.4576	14.9062	0.462495
-32.5929	-0.7469	-30.886	0.75		80.253	-0.5553	81.5683	0.5539		38.5888	-0.6944	39.2593	0.7834		-10.4519	-0.467349	-10.0469	0.465926		14.493	-0.456833	14.8833	0.461834
-32.6251	-0.7465	-30.8216	0.7497		80.2401	-0.5547	81.5618	0.5539		38.7145	-0.6939	39.3205	0.7829		-10.4633	-0.466788	-10.0642	0.465322		14.4857	-0.456266	14.8931	0.461268
-32.6251	-0.7462	-30.886	0.7494		80.2208	-0.5544	81.5521	0.5533		38.6339	-0.6939	39.2238	0.7824		-10.459	-0.466152	-10.0603	0.464525		14.4749	-0.455603	14.9102	0.460438
-32.5607	-0.7458	-30.8216	0.7489		80.224	-0.5542	81.5521	0.5527		38.6565	-0.6934	39.2367	0.7824		-10.4447	-0.465547	-10.0473	0.463977		14.4902	-0.454975	14.8857	0.459841
-32.5929	-0.7455	-30.8216	0.7483		80.224	-0.5535	81.5586	0.5522		38.7435	-0.693	39.2818	0.782		-10.465	-0.464757	-10.057	0.463122		14.4919	-0.4543	14.9054	0.459153
-32.5929	-0.7451	-30.8538	0.7483		80.2434	-0.5529	81.5747	0.5522		38.6565	-0.693	39.3495	0.7815		-10.4672	-0.464129	-10.0582	0.462641		14.4918	-0.453624	14.8926	0.458594
-32.5285	-0.7449	-30.8538	0.7481		80.253	-0.5529	81.5844	0.5516		38.7306	-0.6925	39.2367	0.7811		-10.4611	-0.463475	-10.07	0.461915		14.4895	-0.452995	14.9006	0.457757
-32.5929	-0.7445	-30.8538	0.7477		80.2627	-0.5523	81.565	0.551		38.6823	-0.692	39.2173	0.7811		-10.4558	-0.462775	-10.0378	0.461295		14.4752	-0.4522	14.9024	0.457232
-32.6251	-0.7442	-30.8538	0.747		80.253	-0.5518	81.5457	0.5505		38.6468	-0.6918	39.2206	0.7807		-10.458	-0.462116	-10.0465	0.4606		14.4953	-0.451563	14.9186	0.456616
-32.5607	-0.7438	-30.7894	0.7466		80.2369	-0.5511	81.5392	0.5505		38.6371	-0.6915	39.1658	0.7802		-10.4656	-0.461511	-10.0505	0.459905		14.4752	-0.450898	14.9158	0.455854
-32.5929	-0.7436	-30.8538	0.7464		80.224	-0.5511	81.5167	0.5499		38.5791	-0.6911	39.1529	0.78		-10.451	-0.460899	-10.0308	0.459285		14.4516	-0.450296	14.8905	0.455269
-32.5929	-0.7431	-30.8216	0.7461		80.2337	-0.5506	81.5457	0.5494		38.6726	-0.6906	39.285	0.7798		-10.4487	-0.460239	-10.0545	0.458558		14.4891	-0.449609	14.8889	0.454617
-32.6251	-0.7429	-30.8216	0.7457		80.2434	-0.55	81.5521	0.5489		38.679	-0.6906	39.1883	0.7793		-10.4321	-0.459595	-10.0543	0.45808		14.4625	-0.448973	14.8922	0.453968
-32.6895	-0.7425	-30.8216	0.7455		80.2659	-0.55	81.5779	0.5489		38.6629	-0.6901	39.2689	0.7788		-10.4668	-0.458817	-10.0541	0.457218		14.479	-0.4484	14.8866	0.453209
-32.5929	-0.7422	-30.9505	0.745		80.2691	-0.5495	81.5715	0.5483		38.6823	-0.6896	39.2818	0.7788		-10.4675	-0.458139	-10.0448	0.4567		14.4804	-0.447626	14.8873	0.452702
-32.5285	-0.7418	-30.8216	0.7446		80.2659	-0.5489	81.5779	0.5477		38.7242	-0.6896	39.1916	0.7783		-10.4749	-0.457543	-10.0504	0.455933		14.4672	-0.447097	14.8905	0.45193
-32.5929	-0.7415	-30.8216	0.7444		80.2627	-0.5484	81.5489	0.5472		38.6565	-0.6892	39.285	0.7779		-10.4595	-0.456934	-10.0778	0.455367		14.4803	-0.446334	14.8932	0.451323
-32.6251	-0.7412	-30.7894	0.744		80.2369	-0.5484	81.5231	0.5472		38.5888	-0.6887	39.198	0.7774		-10.4614	-0.456119	-10.0435	0.4546		14.4934	-0.445767	14.9158	0.450628
-32.6251	-0.7409	-30.8216	0.7437		80.2272	-0.5478	81.5199	0.5466		38.6371	-0.6885	39.227	0.7774		-10.464	-0.455545	-10.0193	0.454083		14.4875	-0.445	14.9031	0.449919
-32.6251	-0.7405	-30.886	0.7434		80.2208	-0.5472	81.5296	0.546		38.7209	-0.6883	39.198	0.777		-10.4508	-0.454955	-10.0527	0.453269		14.4913	-0.444483	14.8619	0.449397
-32.6573	-0.7402	-30.8538	0.743		80.2369	-0.5469	81.5489	0.5456		38.592	-0.6878	39.1883	0.7765		-10.4504	-0.454181	-10.0491	0.452695		14.4631	-0.443617	14.8989	0.448641
-32.5607	-0.7399	-30.886	0.7426		80.253	-0.5467	81.5586	0.5456		38.6951	-0.6873	39.2141	0.7765		-10.4717	-0.453617	-10.0272	0.451956		14.4845	-0.4431	14.9117	0.448044
-32.6251	-0.7396	-30.8538	0.7424		80.2595	-0.546	81.565	0.545		38.7145	-0.6873	39.2593	0.7761		-10.4456	-0.452854	-10.0616	0.451479		14.4859	-0.442332	14.9043	0.447381
-32.5929	-0.7392	-30.886	0.742		80.253	-0.5455	81.5683	0.5444		38.7113	-0.6868	39.1787	0.7756		-10.4573	-0.452271	-10.0446	0.450623		14.4767	-0.441769	14.8943	0.446734
-32.5607	-0.7389	-30.9182	0.7418		80.2305	-0.5455	81.5554	0.5439		38.6984	-0.6865	39.2528	0.7752		-10.479	-0.451657	-10.0617	0.450077		14.4896	-0.440994	14.9151	0.445929
-32.5607	-0.7385	-30.8538	0.7414		80.2208	-0.5449	81.5328	0.5439		38.6951	-0.6863	39.2238	0.7752		-10.4773	-0.4509	-10.0358	0.449271		14.4938	-0.440409	14.8952	0.445401
-32.5929	-0.7382	-30.8216	0.741		80.224	-0.5444	81.5392	0.5433		38.6919	-0.6858	39.2528	0.7747		-10.4471	-0.45025	-10.036	0.448694		14.4916	-0.439719	14.8775	0.444562
-32.5929	-0.7379	-30.8216	0.7407		80.2208	-0.5437	81.5457	0.5428		38.6726	-0.6853	39.2141	0.7743		-10.4723	-0.449544	-10.0548	0.448005		14.5025	-0.43911	14.8901	0.443952
-32.5607	-0.7376	-30.8216	0.7404		80.2401	-0.5437	81.5457	0.5425		38.5469	-0.6853	39.1916	0.774		-10.4727	-0.448975	-10.0609	0.44748		14.4683	-0.438341	14.9095	0.443432
-32.5929	-0.7372	-30.7572	0.7401		80.2562	-0.5431	81.5715	0.5422		38.6629	-0.6848	39.2786	0.7738		-10.4549	-0.448357	-10.0513	0.44667		14.4791	-0.437725	14.8946	0.442671
-32.5929	-0.737	-30.8216	0.7398		80.2434	-0.5426	81.5747	0.5416		38.7467	-0.6844	39.1851	0.7733		-10.455	-0.447598	-10.0522	0.446095		14.4819	-0.437058	14.8941	0.442034
-32.5929	-0.7365	-30.9182	0.7394		80.2466	-0.5426	81.5586	0.541		38.6855	-0.6844	39.1206	0.7729		-10.4495	-0.446957	-10.047	0.445355		14.4683	-0.436441	14.9038	0.44139
-32.6251	-0.7363	-30.886	0.7391		80.2305	-0.5421	81.5425	0.5408		38.6532	-0.6838	39.3012	0.7729		-10.4826	-0.446223	-10.0423	0.444881		14.4747	-0.435728	14.8931	0.440768
-32.5929	-0.7359	-30.8538	0.7387		80.2111	-0.5414	81.536	0.5406		38.6919	-0.6834	39.3431	0.7724		-10.4473	-0.445698	-10.0572	0.444017		14.4771	-0.4351	14.8951	0.440087
-32.5929	-0.7356	-30.8538	0.7384		80.2176	-0.5409	81.5489	0.54		38.592	-0.6834	39.1916	0.772		-10.4462	-0.445084	-10.0549	0.443503		14.4791	-0.434422	14.9096	0.439484
-32.5607	-0.7352	-30.9182	0.7382		80.2305	-0.5409	81.5489	0.5394		38.5984	-0.6829	39.1722	0.7717		-10.4787	-0.444216	-10.0316	0.442724		14.4876	-0.433809	14.8955	0.438722
-32.5607	-0.735	-30.8538	0.7378		80.2466	-0.5403	81.5618	0.5391		38.621	-0.6825	39.2141	0.7715		-10.468	-0.4437	-10.0611	0.442199		14.4649	-0.433042	14.9111	0.438122
-32.6573	-0.7345	-30.8216	0.7373		80.2562	-0.5397	81.5618	0.5389		38.6468	-0.6823	39.198	0.771		-10.4729	-0.443083	-10.0557	0.44143		14.4824	-0.432475	14.9022	0.437437
-32.6251	-0.7343	-30.886	0.7371		80.2562	-0.5395	81.5683	0.5384		38.6371	-0.682	39.256	0.7705		-10.4867	-0.442217	-10.057	0.440882		14.4923	-0.431758	14.8991	0.436685
-32.6895	-0.7339	-30.9182	0.7368		80.2369	-0.5392	81.5586	0.5378		38.592	-0.6815	39.198	0.7705		-10.4384	-0.4417	-10.059	0.440185		14.4726	-0.431091	14.9127	0.436126
-32.6251	-0.7336	-30.886	0.7364		80.2176	-0.5386	81.5521	0.5375		38.6726	-0.681	39.2012	0.7702		-10.4577	-0.441083	-10.0547	0.439485		14.4821	-0.430429	14.8998	0.435365
-32.6251	-0.7333	-30.8538	0.7362		80.2014	-0.538	81.5457	0.5372		38.7048	-0.681	39.2367	0.7696		-10.4705	-0.440216	-10.0585	0.438824		14.4582	-0.429796	14.8956	0.434767
-32.5607	-0.7329	-30.8538	0.7358		80.2176	-0.538	81.5489	0.5366		38.6597	-0.6805	39.0658	0.7692		-10.4652	-0.439702	-10.0556	0.438223		14.4767	-0.429084	14.8935	0.434114
-32.5929	-0.7325	-30.8538	0.7353		80.2305	-0.5374	81.565	0.5361		38.5694	-0.6801	39.2625	0.7692		-10.4716	-0.439077	-10.0333	0.437425		14.4824	-0.428467	14.8834	0.433486
-32.6251	-0.7323	-30.8538	0.7351		80.2562	-0.5369	81.5876	0.5359		38.6629	-0.6801	39.256	0.7688		-10.4878	-0.438382	-10.0507	0.436874		14.4649	-0.42775	14.9005	0.432832
-32.5929	-0.7319	-30.8216	0.7348		80.2627	-0.5366	81.5747	0.5357		38.6951	-0.6796	39.1625	0.7683		-10.4516	-0.437695	-10.029	0.436181		14.4662	-0.427183	14.8807	0.432138
-32.5607	-0.7317	-30.8216	0.7345		80.2627	-0.5362	81.5586	0.5351		38.6887	-0.6792	39.2077	0.7681		-10.4593	-0.436999	-10.0544	0.43551		14.4723	-0.426416	14.8851	0.431466
-32.5285	-0.7313	-30.7894	0.7342		80.2434	-0.5357	81.5392	0.5345		38.6146	-0.6787	39.2206	0.7679		-10.4723	-0.436412	-10.0789	0.434932		14.4752	-0.425803	14.892	0.430895
-32.6251	-0.7309	-30.8216	0.7337		80.2272	-0.5351	81.5554	0.5342		38.6371	-0.6787	39.2689	0.7674		-10.4615	-0.435752	-10.0594	0.434161		14.489	-0.425176	14.8803	0.430146
-32.5929	-0.7306	-30.8216	0.7334		80.2176	-0.5351	81.5425	0.5339		38.5888	-0.6783	39.2979	0.767		-10.4548	-0.435012	-10.0494	0.433574		14.5081	-0.424393	14.916	0.429467
-32.6251	-0.7303	-30.8216	0.7331		80.2208	-0.5344	81.5618	0.5333		38.5984	-0.6778	39.198	0.767		-10.4589	-0.434395	-10.0567	0.432888		14.488	-0.423897	14.8924	0.428895
-32.6573	-0.7299	-30.7894	0.7328		80.2369	-0.5338	81.565	0.5328		38.6468	-0.6774	39.2206	0.7664		-10.4467	-0.433728	-10.0741	0.432183		14.4839	-0.423023	14.8919	0.42816
-32.5929	-0.7297	-30.8216	0.7325		80.2562	-0.5338	81.5747	0.5328		38.6403	-0.6774	39.3173	0.7661		-10.4568	-0.433144	-10.0498	0.431526		14.4686	-0.422563	14.9032	0.427564
-32.5929	-0.7292	-30.725	0.7322		80.2691	-0.5332	81.5779	0.5322		38.679	-0.6769	39.2431	0.7656		-10.4482	-0.432441	-10.0374	0.430917		14.4787	-0.421779	14.8995	0.426826
-32.5929	-0.729	-30.8216	0.7318		80.2434	-0.5326	81.5425	0.5316		38.5984	-0.6766	39.1464	0.7656		-10.4711	-0.431723	-10.024	0.4302		14.491	-0.421217	14.9159	0.426187
-32.6251	-0.7286	-30.8538	0.7314		80.2111	-0.5326	81.5296	0.5311		38.6113	-0.6761	39.2206	0.7651		-10.4809	-0.431017	-10.0549	0.429629		14.4687	-0.420453	14.9136	0.425526
-32.5929	-0.7283	-30.886	0.7311		80.2111	-0.5321	81.5296	0.5311		38.6629	-0.6761	39.2302	0.7648		-10.4815	-0.430329	-10.0604	0.428831		14.4909	-0.419924	14.8829	0.424963
-32.5607	-0.7279	-30.8216	0.7308		80.2176	-0.5315	81.5618	0.53		38.7048	-0.6756	39.256	0.7645		-10.4613	-0.429817	-10.0404	0.428194		14.4887	-0.41915	14.8938	0.424211
-32.5929	-0.7277	-30.886	0.7305		80.2176	-0.5311	81.5779	0.53		38.6629	-0.6752	39.2883	0.7642		-10.4649	-0.429048	-10.0461	0.427594		14.4774	-0.418626	14.9255	0.423591
-32.5929	-0.7272	-30.7894	0.7302		80.2369	-0.5309	81.5554	0.5294		38.5888	-0.6747	39.2238	0.7638		-10.4622	-0.428339	-10.0586	0.426834		14.4897	-0.417847	14.9083	0.422875
-32.5929	-0.727	-30.8538	0.7298		80.2562	-0.5303	81.5457	0.5294		38.7145	-0.6747	39.2077	0.7633		-10.4706	-0.427751	-10.0425	0.426276		14.4778	-0.417284	14.9013	0.422308
-32.5929	-0.7266	-30.8216	0.7294		80.2498	-0.53	81.5425	0.5288		38.6532	-0.6743	39.2625	0.7633		-10.484	-0.427108	-10.0574	0.425607		14.4763	-0.416467	14.9059	0.421491
-32.5285	-0.7263	-30.8538	0.7291		80.2337	-0.5296	81.5392	0.5282		38.6597	-0.6739	39.1722	0.7629		-10.4749	-0.426514	-10.0712	0.424997		14.4591	-0.41595	14.907	0.420978
-32.5929	-0.726	-30.8538	0.7288		80.2176	-0.529	81.5586	0.5282		38.737	-0.6735	39.2206	0.7623		-10.4597	-0.425833	-10.0507	0.424249		14.4884	-0.415183	14.8821	0.420199
-32.6251	-0.7256	-30.8216	0.7285		80.2176	-0.5284	81.5618	0.5276		38.5727	-0.6735	39.1787	0.7619		-10.4653	-0.425203	-10.0526	0.423612		14.5096	-0.414618	14.8894	0.419675
-32.6251	-0.7252	-30.8538	0.7282		80.2111	-0.5284	81.5747	0.527		38.5791	-0.673	39.1851	0.7619		-10.464	-0.424549	-10.0605	0.422902		14.4917	-0.413846	14.9054	0.418901
-32.5929	-0.725	-30.8216	0.7278		80.2305	-0.5278	81.5554	0.5266		38.6178	-0.6726	39.1754	0.7614		-10.4631	-0.423804	-10.0677	0.422331		14.5009	-0.413296	14.8794	0.418323
-32.5285	-0.7246	-30.8216	0.7274		80.253	-0.5272	81.5392	0.5266		38.6178	-0.6721	39.2496	0.761		-10.4886	-0.423146	-10.0497	0.421673		14.4818	-0.412472	14.8778	0.417606
-32.5285	-0.7244	-30.8216	0.7271		80.2627	-0.5272	81.5392	0.526		38.6468	-0.6721	39.2528	0.761		-10.4647	-0.422453	-10.0751	0.420976		14.4845	-0.412015	14.8925	0.417
-32.6573	-0.724	-30.8538	0.7268		80.2562	-0.5267	81.5328	0.5255		38.6951	-0.6716	39.169	0.7605		-10.4568	-0.421791	-10.0636	0.42037		14.4873	-0.411273	14.8941	0.416194
-32.6573	-0.7236	-30.8216	0.7265		80.2434	-0.5259	81.5489	0.5249		38.6468	-0.6712	39.2173	0.7601		-10.4698	-0.421183	-10.0649	0.41954		14.478	-0.410593	14.8911	0.415677
-32.6251	-0.7233	-30.8538	0.7262		80.2272	-0.5259	81.5715	0.5249		38.6951	-0.6708	39.2496	0.7597		-10.4656	-0.420481	-10.0472	0.418931		14.4894	-0.409957	14.901	0.414899
-32.5929	-0.723	-30.8216	0.7258		80.2047	-0.5255	81.5876	0.5243		38.6532	-0.6708	39.2786	0.7597		-10.4625	-0.419807	-10.0236	0.41834		14.4654	-0.409378	14.9185	0.414375
-32.5929	-0.7226	-30.8216	0.7254		80.2143	-0.5248	81.5683	0.5237		38.6661	-0.6703	39.2496	0.7592		-10.4955	-0.419234	-10.0437	0.417663		14.4601	-0.408626	14.9153	0.4136
-32.6251	-0.7224	-30.8538	0.7252		80.2208	-0.5245	81.5554	0.5237		38.5888	-0.6698	39.1754	0.7588		-10.4798	-0.418604	-10.0464	0.416999		14.4856	-0.407969	14.9165	0.413027
-32.5929	-0.722	-30.8538	0.7249		80.2562	-0.5242	81.5392	0.5231		38.6113	-0.6697	39.2206	0.7585		-10.4676	-0.417946	-10.0562	0.416437		14.4544	-0.407302	14.9131	0.412295
-32.6251	-0.7217	-30.886	0.7245		80.2562	-0.5236	81.5425	0.5226		38.6726	-0.6695	39.2399	0.7582		-10.4584	-0.417262	-10.0227	0.415699		14.4692	-0.406675	14.8965	0.411687
-32.6251	-0.7213	-30.8216	0.7242		80.2498	-0.5233	81.5392	0.522		38.6436	-0.669	39.3012	0.7578		-10.4695	-0.416568	-10.0403	0.414968		14.4781	-0.405997	14.8817	0.41095
-32.5607	-0.721	-30.7894	0.7239		80.2337	-0.523	81.5586	0.522		38.7113	-0.6686	39.2431	0.7573		-10.4627	-0.415815	-10.0689	0.414386		14.4788	-0.405383	14.9115	0.410263
-32.6573	-0.7206	-30.7894	0.7234		80.2208	-0.5224	81.565	0.5215		38.621	-0.6686	39.2045	0.7573		-10.4677	-0.415226	-10.0414	0.413636		14.4503	-0.404619	14.9204	0.409705
-32.5929	-0.7204	-30.8538	0.7232		80.224	-0.5222	81.5554	0.5209		38.6113	-0.668	39.1787	0.7569		-10.4496	-0.414426	-10.054	0.413026		14.4717	-0.403995	14.9087	0.408974
-32.5607	-0.7199	-30.8216	0.7228		80.2337	-0.5219	81.5618	0.5205		38.6468	-0.6676	39.1593	0.7564		-10.4748	-0.41387	-10.0524	0.412407		14.4708	-0.403356	14.9053	0.408395
-32.5607	-0.7197	-30.8538	0.7225		80.2369	-0.5212	81.5586	0.5203		38.6532	-0.6672	39.1851	0.756		-10.4753	-0.4133	-10.0271	0.411749		14.4834	-0.402778	14.8934	0.407641
-32.5929	-0.7193	-30.9182	0.7222		80.253	-0.5206	81.5489	0.5197		38.6242	-0.6672	39.1754	0.756		-10.4662	-0.41258	-10.037	0.410988		14.4847	-0.402026	14.9369	0.407046
-32.5285	-0.7191	-30.886	0.7218		80.2562	-0.5206	81.5425	0.5191		38.5952	-0.6667	39.2173	0.7556		-10.4833	-0.411973	-10.047	0.410443		14.48	-0.401369	14.9061	0.406375
-32.5607	-0.7187	-30.8538	0.7215		80.2401	-0.5199	81.5554	0.5191		38.5694	-0.6663	39.2045	0.7551		-10.4739	-0.411127	-10.0628	0.409691		14.4952	-0.400701	14.8949	0.405758
-32.6251	-0.7184	-30.886	0.7212		80.2176	-0.5197	81.5554	0.5186		38.6436	-0.6659	39.2302	0.7549		-10.4736	-0.410579	-10.0426	0.409044		14.484	-0.400077	14.8967	0.405036
-32.5929	-0.718	-30.8538	0.7209		80.2143	-0.5193	81.5683	0.518		38.6726	-0.6659	39.2335	0.7547		-10.485	-0.409909	-10.0546	0.408484		14.4677	-0.399393	14.893	0.404497
-32.6251	-0.7177	-30.7894	0.7205		80.2176	-0.5187	81.565	0.5174		38.6113	-0.6654	39.2915	0.7541		-10.4741	-0.40929	-10.0617	0.407724		14.4665	-0.398703	14.9011	0.403723
-32.5929	-0.7173	-30.8216	0.7202		80.2272	-0.5181	81.5489	0.5174		38.5888	-0.665	39.198	0.7537		-10.4642	-0.408625	-10.0223	0.407076		14.4694	-0.398141	14.8981	0.403159
-32.5607	-0.7171	-30.8216	0.7198		80.2466	-0.5181	81.5425	0.5168		38.6694	-0.6646	39.1851	0.7537		-10.4698	-0.408015	-10.0617	0.406418		14.4754	-0.397329	14.9241	0.402341
-32.6251	-0.7167	-30.8216	0.7195		80.2562	-0.5175	81.5328	0.5162		38.6307	-0.6646	39.2625	0.7532		-10.4703	-0.407308	-10.0326	0.405757		14.458	-0.396791	14.9065	0.401925
-32.5285	-0.7164	-30.8216	0.7192		80.2466	-0.5168	81.536	0.5162		38.6307	-0.6641	39.2689	0.7528		-10.4694	-0.4067	-10.0539	0.405099		14.487	-0.396015	14.9031	0.401057
-32.5929	-0.716	-30.8216	0.7188		80.2272	-0.5168	81.5489	0.5156		38.6694	-0.6636	39.198	0.7523		-10.4828	-0.405894	-10.0746	0.404502		14.478	-0.39545	14.876	0.400494
-32.6251	-0.7157	-30.8216	0.7185		80.2208	-0.5162	81.5779	0.515		38.6371	-0.6633	39.2431	0.7523		-10.4807	-0.405327	-10.0563	0.40369		14.4757	-0.394683	14.8929	0.39972
-32.5607	-0.7153	-30.7894	0.7183		80.2176	-0.5157	81.5811	0.5147		38.6339	-0.6633	39.2496	0.7519		-10.4583	-0.404599	-10.066	0.403133		14.472	-0.394117	14.9144	0.39923
-32.6251	-0.7151	-30.8216	0.7179		80.224	-0.5157	81.5779	0.5143		38.621	-0.6627	39.2302	0.7514		-10.4558	-0.404025	-10.0583	0.402428		14.4769	-0.3934	14.9206	0.398456
-32.6251	-0.7147	-30.8216	0.7175		80.2272	-0.515	81.5457	0.5138		38.6694	-0.6624	39.1948	0.7514		-10.4689	-0.403301	-10.0435	0.401759		14.4713	-0.392833	14.9141	0.397892
-32.6251	-0.7144	-30.886	0.7172		80.2401	-0.5145	81.5521	0.5136		38.6984	-0.662	39.169	0.751		-10.4909	-0.402722	-10.0409	0.401237		14.4701	-0.392016	14.8987	0.397128
-32.5285	-0.714	-30.8216	0.7169		80.253	-0.5142	81.5425	0.5132		38.6017	-0.662	39.2141	0.7505		-10.457	-0.402009	-10.066	0.400491		14.4728	-0.391453	14.9072	0.396599
-32.6251	-0.7137	-30.8538	0.7166		80.253	-0.5138	81.5489	0.5126		38.5436	-0.6614	39.2786	0.75		-10.4675	-0.401392	-10.0536	0.399753		14.4774	-0.390725	14.887	0.395826
-32.6573	-0.7133	-30.886	0.7163		80.2272	-0.5132	81.5715	0.5121		38.6113	-0.661	39.2173	0.75		-10.4605	-0.400675	-10.0575	0.399146		14.4862	-0.390147	14.8845	0.395298
-32.5929	-0.7131	-30.8216	0.7159		80.2272	-0.513	81.5747	0.5121		38.6823	-0.6606	39.2367	0.7496		-10.4798	-0.400108	-10.0553	0.39857		14.4795	-0.389434	14.9368	0.39453
-32.6573	-0.7126	-30.886	0.7155		80.2208	-0.5126	81.5683	0.5114		38.7564	-0.6606	39.1948	0.7491		-10.4674	-0.399291	-10.0475	0.397816		14.4779	-0.388816	14.9052	0.393928
-32.6573	-0.7124	-30.8538	0.7152		80.2337	-0.512	81.5618	0.5108		38.6468	-0.6601	39.198	0.7489		-10.4531	-0.398729	-10.0313	0.397268		14.4702	-0.388103	14.8793	0.39311
-32.5929	-0.712	-30.886	0.7149		80.253	-0.5114	81.5618	0.5097		38.5984	-0.6597	39.1722	0.7487		-10.4679	-0.397997	-10.0241	0.396508		14.4849	-0.387525	14.9118	0.392633
-32.6895	-0.7117	-30.8216	0.7145		80.2595	-0.5114	81.5489	0.5097		38.6275	-0.6593	39.2431	0.7481		-10.4534	-0.397382	-10.0655	0.395848		14.4633	-0.386797	14.9195	0.391855
-32.5285	-0.7114	-30.8538	0.7143		80.2659	-0.5109	81.5683	0.5094		38.6855	-0.6593	39.1593	0.7477		-10.4788	-0.396773	-10.0392	0.3952		14.4776	-0.386234	14.9075	0.391292
-32.5285	-0.7111	-30.8216	0.7139		80.2369	-0.5103	81.5683	0.5091		38.6403	-0.6588	39.2302	0.7477		-10.4593	-0.396075	-10.0291	0.394505		14.4906	-0.385416	14.8973	0.390527
-32.6251	-0.7107	-30.8216	0.7135		80.2272	-0.5103	81.5844	0.5084		38.6758	-0.6584	39.1883	0.7472		-10.4911	-0.395476	-10.051	0.393883		14.4718	-0.384903	14.8954	0.389952
-32.5607	-0.7104	-30.886	0.7132		80.2272	-0.5097	81.5844	0.5081		38.6597	-0.658	39.1593	0.7469		-10.4788	-0.394671	-10.0514	0.393209		14.4782	-0.384125	14.8867	0.389159
-32.5929	-0.71	-30.8538	0.7129		80.2176	-0.5091	81.5747	0.5078		38.5952	-0.658	39.3302	0.7466		-10.459	-0.394094	-10.0438	0.392494		14.4868	-0.383547	14.9394	0.38856
-32.5607	-0.7098	-30.8538	0.7125		80.2369	-0.5091	81.5586	0.5072		38.6468	-0.6574	39.1754	0.7464		-10.4598	-0.393456	-10.0617	0.391916		14.4843	-0.382834	14.89	0.387805
-32.6251	-0.7094	-30.8538	0.7123		80.253	-0.5084	81.5586	0.5069		38.737	-0.657	39.2238	0.7459		-10.4688	-0.392878	-10.0489	0.391344		14.4911	-0.382217	14.918	0.387275
-32.6251	-0.7091	-30.886	0.7119		80.2466	-0.5079	81.5521	0.5066		38.6565	-0.6566	39.1851	0.7454		-10.474	-0.392076	-10.0297	0.390496		14.4732	-0.381499	14.9118	0.386594
-32.5607	-0.7087	-30.8538	0.7115		80.2305	-0.5076	81.565	0.5061		38.6436	-0.6566	39.3173	0.7454		-10.4546	-0.391469	-10.0696	0.389923		14.4829	-0.380937	14.91	0.385894
-32.5929	-0.7084	-30.8216	0.7113		80.2272	-0.5072	81.565	0.5055		38.6468	-0.6561	39.2593	0.745		-10.5039	-0.390702	-10.0626	0.389312		14.4754	-0.380106	14.8898	0.38533
-32.5929	-0.7081	-30.8538	0.711		80.2143	-0.5067	81.5683	0.5055		38.6919	-0.6557	39.2689	0.7445		-10.4916	-0.390175	-10.0569	0.388578		14.4893	-0.379588	14.9208	0.384535
-32.5285	-0.7078	-30.8538	0.7107		80.2369	-0.5064	81.565	0.5047		38.5952	-0.6553	39.2012	0.7441		-10.4789	-0.389448	-10.0505	0.387887		14.4896	-0.378847	14.9288	0.384039
-32.6251	-0.7074	-30.8216	0.7103		80.2272	-0.506	81.5554	0.5044		38.7209	-0.6553	39.1658	0.7441		-10.4658	-0.38888	-10.064	0.387376		14.4495	-0.378272	14.9112	0.38326
-32.6573	-0.7071	-30.7894	0.7099		80.2401	-0.5054	81.536	0.5041		38.6984	-0.6548	39.2399	0.7436		-10.459	-0.388077	-10.05	0.386611		14.458	-0.377562	14.925	0.382668
-32.6251	-0.7067	-30.8216	0.7096		80.2434	-0.5051	81.5425	0.5036		38.6081	-0.6544	39.256	0.7431		-10.4762	-0.387464	-10.0517	0.385919		14.4677	-0.376932	14.9054	0.38186
-32.5607	-0.7065	-30.7894	0.7093		80.2498	-0.5049	81.5521	0.503		38.6532	-0.654	39.2657	0.743		-10.4812	-0.386775	-10.0491	0.38537		14.4645	-0.376259	14.9089	0.381341
-32.6251	-0.706	-30.8216	0.709		80.2337	-0.5042	81.5586	0.503		38.6081	-0.654	39.1239	0.7428		-10.4804	-0.386287	-10.0443	0.384602		14.4857	-0.37568	14.9055	0.380528
-32.6251	-0.7058	-30.9182	0.7087		80.2208	-0.5036	81.5715	0.5023		38.6855	-0.6534	39.2302	0.7422		-10.4767	-0.385469	-10.0337	0.383973		14.4759	-0.374917	14.889	0.379999
-32.6251	-0.7054	-30.8216	0.7083		80.2176	-0.5036	81.5715	0.502		38.6436	-0.6531	39.2302	0.7419		-10.4757	-0.384879	-10.0477	0.383404		14.4947	-0.374353	14.9064	0.379225
-32.5929	-0.7051	-30.7894	0.7079		80.2208	-0.5029	81.5618	0.5017		38.592	-0.6527	39.2754	0.7419		-10.4624	-0.384118	-10.0457	0.382657		14.4765	-0.373625	14.9324	0.378701
-32.5929	-0.7047	-30.886	0.7076		80.2434	-0.5026	81.5554	0.5011		38.6339	-0.6527	39.198	0.7414		-10.5041	-0.383502	-10.037	0.382064		14.4784	-0.372996	14.9065	0.377923
-32.6251	-0.7045	-30.8216	0.7073		80.253	-0.5024	81.5296	0.5005		38.6532	-0.6521	39.3946	0.7409		-10.4606	-0.382824	-10.0456	0.381288		14.4751	-0.372338	14.9133	0.377406
-32.5929	-0.7041	-30.8216	0.7071		80.2562	-0.5017	81.5457	0.5005		38.6307	-0.6518	39.2464	0.7405		-10.4736	-0.3822	-10.0584	0.380644		14.4738	-0.371654	14.9191	0.37655
-32.5929	-0.7038	-30.886	0.7071		80.2498	-0.501	81.5457	0.4998		38.65	-0.6513	39.2431	0.7405		-10.4855	-0.381475	-10.0477	0.380034		14.4728	-0.370943	14.9045	0.376044
-32.5607	-0.7034	-30.8538	0.7071		80.2401	-0.501	81.5683	0.4992		38.6823	-0.6513	39.2012	0.7399		-10.4663	-0.380901	-10.0398	0.379374		14.4641	-0.370375	14.9141	0.375227
-32.6251	-0.7031	-30.886	0.7059		80.2337	-0.5004	81.5618	0.4992		38.6726	-0.6508	39.2721	0.7395		-10.4581	-0.380173	-10.0568	0.378615		14.4958	-0.369756	14.901	0.374749
-32.5607	-0.7028	-30.8538	0.7057		80.2401	-0.4999	81.5715	0.4986		38.6307	-0.6504	39.2657	0.7393		-10.4635	-0.379606	-10.0603	0.378069		14.4812	-0.368999	14.9313	0.373925
-32.5929	-0.7025	-30.8538	0.7057		80.2401	-0.4999	81.5554	0.498		38.679	-0.65	39.3141	0.7391		-10.4495	-0.3788	-10.0427	0.377305		14.4827	-0.368354	14.9301	0.3734
-32.6251	-0.7021	-30.886	0.7057		80.2401	-0.4992	81.5392	0.498		38.5211	-0.65	39.2238	0.7386		-10.4762	-0.378194	-10.0574	0.376656		14.4797	-0.367731	14.9249	0.372626
-32.6573	-0.7018	-30.7894	0.7046		80.2595	-0.4988	81.5392	0.4974		38.6758	-0.6495	39.2141	0.7381		-10.4966	-0.377477	-10.0417	0.376066		14.4749	-0.367069	14.9159	0.372098
-32.5285	-0.7014	-30.8216	0.7043		80.2369	-0.4988	81.5392	0.4968		38.6629	-0.6491	39.1851	0.7381		-10.5056	-0.376898	-10.0628	0.375282		14.4653	-0.366396	14.9184	0.37133
-32.5929	-0.7011	-30.8538	0.704		80.2401	-0.4981	81.5554	0.4964		38.6951	-0.6487	39.2141	0.7377		-10.4485	-0.376178	-10.0615	0.374669		14.4913	-0.365643	14.929	0.370777
-32.5929	-0.7008	-30.8216	0.7037		80.2272	-0.4976	81.5747	0.4962		38.6887	-0.6487	39.2399	0.7373		-10.46	-0.375592	-10.0345	0.374091		14.4725	-0.365084	14.9195	0.369914
-32.5285	-0.7005	-30.7894	0.7033		80.2208	-0.4969	81.594	0.4957		38.7177	-0.6482	39.2625	0.7368		-10.479	-0.374905	-10.0502	0.373419		14.4834	-0.364431	14.9137	0.369425
-32.5607	-0.7002	-30.8538	0.703		80.2176	-0.4969	81.5811	0.4953		38.6532	-0.6478	39.2431	0.7368		-10.4696	-0.374284	-10.0427	0.372721		14.4493	-0.363841	14.9111	0.368736
-32.5929	-0.6998	-30.7572	0.7026		80.2337	-0.4964	81.5554	0.495		38.6146	-0.6473	39.256	0.7363		-10.4809	-0.373507	-10.0368	0.372096		14.4745	-0.36315	14.9004	0.368124
-32.5607	-0.6995	-30.8216	0.7024		80.2434	-0.4958	81.5586	0.4944		38.5694	-0.6473	39.2721	0.7359		-10.4643	-0.372987	-10.0694	0.371393		14.4841	-0.362401	14.9073	0.367316
-32.5607	-0.6992	-30.8538	0.702		80.2337	-0.4955	81.5554	0.4938		38.6339	-0.6469	39.1948	0.7359		-10.465	-0.372247	-10.0522	0.370734		14.4753	-0.361801	14.908	0.366811
-32.5607	-0.6989	-30.8216	0.7016		80.2401	-0.4953	81.5586	0.4938		38.5823	-0.6463	39.1851	0.7354		-10.4572	-0.371623	-10.017	0.370169		14.4825	-0.361205	14.9104	0.365944
-32.5607	-0.6985	-30.8216	0.7013		80.2208	-0.4946	81.5715	0.4932		38.4631	-0.6463	39.2012	0.7349		-10.4565	-0.370959	-10.0379	0.369385		14.4553	-0.360366	14.8973	0.365467
-32.5607	-0.6982	-30.8538	0.701		80.2272	-0.4941	81.5779	0.4926		38.6307	-0.646	39.2173	0.7346		-10.4785	-0.370291	-10.0578	0.368748		14.4621	-0.359778	14.8994	0.364739
-32.6251	-0.6979	-30.7894	0.7006		80.2272	-0.4941	81.5811	0.4926		38.6339	-0.6455	39.1948	0.7346		-10.4695	-0.369628	-10.0375	0.368075		14.4929	-0.359134	14.9144	0.364174
-32.6573	-0.6976	-30.8538	0.7004		80.2401	-0.4934	81.5779	0.492		38.6694	-0.645	39.1916	0.734		-10.4658	-0.369	-10.0335	0.367455		14.487	-0.358541	14.9216	0.363315
-32.5929	-0.6972	-30.8538	0.7		80.2337	-0.493	81.5554	0.4917		38.6629	-0.645	39.2335	0.7336		-10.4747	-0.368273	-10.0589	0.366746		14.4698	-0.357851	14.8996	0.362825
-32.5929	-0.6969	-30.7572	0.6997		80.2369	-0.4927	81.5554	0.4914		38.5984	-0.6446	39.2431	0.7333		-10.4838	-0.367705	-10.0521	0.366163		14.4821	-0.357147	14.8973	0.362138
-32.5607	-0.6965	-30.8538	0.6993		80.2401	-0.4924	81.5586	0.4907		38.6726	-0.6441	39.1561	0.7331		-10.471	-0.366953	-10.0529	0.365401		14.4941	-0.356509	14.8868	0.361567
-32.5929	-0.6962	-30.9505	0.699		80.2434	-0.4918	81.5554	0.4901		38.6661	-0.6437	39.1819	0.7327		-10.4644	-0.366336	-10.0417	0.364884		14.4571	-0.355874	14.871	0.360735
-32.6573	-0.6958	-30.886	0.6987		80.2272	-0.4912	81.5779	0.4901		38.5469	-0.6437	39.2012	0.7322		-10.4666	-0.365658	-10.0488	0.364164		14.4773	-0.355185	14.9217	0.360142
-32.6573	-0.6956	-30.8216	0.6984		80.2305	-0.4909	81.5715	0.4895		38.6436	-0.6433	39.2206	0.7322		-10.4641	-0.36508	-10.0513	0.363456		14.4962	-0.354486	14.9277	0.35945
-32.5929	-0.6952	-30.8216	0.698		80.2305	-0.4906	81.5779	0.4892		38.6275	-0.6427	39.3753	0.7318		-10.4528	-0.364317	-10.0502	0.362956		14.4837	-0.353834	14.9092	0.358717
-32.5929	-0.6949	-30.7894	0.6977		80.2434	-0.4901	81.5521	0.4889		38.6951	-0.6425	39.2464	0.7313		-10.461	-0.363703	-10.0676	0.362071		14.47	-0.353233	14.8988	0.358234
-32.5285	-0.6945	-30.7572	0.6973		80.253	-0.4895	81.5167	0.4882		38.563	-0.6423	39.1787	0.7308		-10.4935	-0.363025	-10.036	0.361471		14.4534	-0.352581	14.8938	0.357498
-32.6573	-0.6943	-30.8216	0.697		80.2595	-0.4895	81.507	0.4876		38.621	-0.6418	39.2077	0.7308		-10.4779	-0.362398	-10.0322	0.360795		14.4895	-0.351882	14.8936	0.356923
-32.5607	-0.6939	-30.8216	0.6967		80.2434	-0.4889	81.5263	0.4876		38.7145	-0.6413	39.2399	0.7305		-10.4792	-0.361731	-10.0508	0.360197		14.4782	-0.351192	14.9036	0.356159
-32.5929	-0.6936	-30.7894	0.6964		80.2208	-0.4885	81.5457	0.487		38.6597	-0.6413	39.3334	0.73		-10.4637	-0.361075	-10.0382	0.359409		14.4557	-0.350608	14.9193	0.355591
-32.5929	-0.6932	-30.886	0.696		80.224	-0.4878	81.5618	0.4867		38.5501	-0.6409	39.2625	0.7298		-10.4619	-0.360319	-10.0354	0.358925		14.4687	-0.349916	14.9232	0.354829
-32.5607	-0.6929	-30.8216	0.6957		80.224	-0.4878	81.5779	0.4864		38.679	-0.6404	39.2431	0.7295		-10.4554	-0.359702	-10.0477	0.358194		14.4701	-0.349176	14.9214	0.354297
-32.5929	-0.6925	-30.8538	0.6953		80.2337	-0.4872	81.5586	0.4857		38.6275	-0.64	39.227	0.729		-10.4711	-0.359024	-10.0487	0.357544		14.479	-0.34854	14.9156	0.353481
-32.5607	-0.6923	-30.8538	0.695		80.2434	-0.4866	81.5425	0.4851		38.6403	-0.64	39.2238	0.7286		-10.4432	-0.3584	-10.0475	0.35693		14.4695	-0.347963	14.9025	0.352974
-32.6251	-0.6919	-30.8538	0.6947		80.253	-0.4866	81.536	0.4851		38.7145	-0.6396	39.2464	0.7286		-10.4692	-0.357727	-10.0566	0.356185		14.4696	-0.347204	14.9199	0.352122
-32.6573	-0.6916	-30.8538	0.6944		80.2434	-0.4861	81.5328	0.4845		38.7145	-0.6391	39.1658	0.7281		-10.4948	-0.356992	-10.0231	0.355638		14.4705	-0.346524	14.9185	0.351595
-32.6251	-0.6912	-30.8216	0.6941		80.2369	-0.4854	81.5489	0.4842		38.6081	-0.6387	39.2399	0.7277		-10.4632	-0.356448	-10.0593	0.354915		14.4769	-0.345952	14.9146	0.350852
-32.6251	-0.6909	-30.8538	0.6937		80.224	-0.4849	81.5683	0.4839		38.6855	-0.6387	39.3108	0.7273		-10.4597	-0.355619	-10.0553	0.354257		14.486	-0.345218	14.9179	0.35039
-32.6251	-0.6905	-30.8216	0.6933		80.2111	-0.4849	81.5683	0.4832		38.6339	-0.6382	39.2915	0.7273		-10.4838	-0.355175	-10.0264	0.35355		14.475	-0.344569	14.9062	0.349435
-32.5607	-0.6903	-30.8538	0.693		80.2111	-0.4843	81.565	0.4826		38.65	-0.6378	39.2625	0.7267		-10.4817	-0.354336	-10.0462	0.352939		14.455	-0.343911	14.9247	0.348924
-32.6251	-0.6899	-30.8538	0.6927		80.2272	-0.4838	81.5554	0.4826		38.6339	-0.6374	39.198	0.7263		-10.4718	-0.353776	-10.0492	0.352091		14.4393	-0.343347	14.9309	0.348178
-32.6573	-0.6897	-30.8538	0.6924		80.2369	-0.4835	81.5328	0.4819		38.6726	-0.6374	39.3044	0.7263		-10.5138	-0.353058	-10.0431	0.351597		14.4572	-0.34269	14.9152	0.347706
-32.5607	-0.6892	-30.7894	0.6921		80.2562	-0.4833	81.5328	0.4816		38.6307	-0.6369	39.2593	0.7258		-10.4951	-0.352492	-10.0478	0.350924		14.4627	-0.341991	14.914	0.346886
-32.6573	-0.6889	-30.8538	0.6917		80.2434	-0.4827	81.5392	0.4813		38.5501	-0.6365	39.2754	0.7254		-10.4823	-0.351725	-10.0462	0.350208		14.4591	-0.341306	14.9395	0.346158
-32.5607	-0.6886	-30.886	0.6914		80.2369	-0.482	81.5586	0.4807		38.6597	-0.6361	39.1625	0.7249		-10.469	-0.351157	-10.0647	0.349749		14.4652	-0.340635	14.9182	0.345589
-32.5929	-0.6883	-30.7894	0.691		80.2143	-0.482	81.5908	0.4801		38.6436	-0.6361	39.2431	0.7249		-10.4823	-0.350345	-10.0388	0.34894		14.467	-0.340002	14.9206	0.344995
-32.6251	-0.6878	-30.886	0.6906		80.2208	-0.4814	81.5715	0.4801		38.6726	-0.6356	39.227	0.7245		-10.5058	-0.349817	-10.0475	0.348246		14.4964	-0.339349	14.9183	0.344322
-32.5607	-0.6876	-30.886	0.6904		80.2272	-0.4809	81.5521	0.4794		38.6855	-0.6352	39.2657	0.724		-10.4851	-0.349089	-10.0391	0.347627		14.4975	-0.338601	14.9145	0.343669
-32.5929	-0.6872	-30.8538	0.6901		80.2305	-0.4803	81.5489	0.4791		38.7242	-0.6347	39.2173	0.7239		-10.4692	-0.348522	-10.0605	0.346947		14.4957	-0.338006	14.9106	0.343
-32.6573	-0.6869	-30.886	0.6897		80.2466	-0.4803	81.5296	0.4788		38.6403	-0.6347	39.2173	0.7236		-10.4726	-0.34772	-10.0515	0.346284		14.4659	-0.337322	14.8984	0.342378
-32.6251	-0.6866	-30.8538	0.6894		80.253	-0.4796	81.5392	0.4782		38.5759	-0.6343	39.1754	0.7231		-10.4912	-0.347152	-10.0399	0.345618		14.4652	-0.336701	14.9141	0.341633
-32.6573	-0.6861	-30.7894	0.689		80.2434	-0.4791	81.5618	0.4778		38.7274	-0.6338	39.2206	0.7227		-10.4711	-0.346424	-10.0364	0.345143		14.4724	-0.336026	14.9131	0.340988
-32.6251	-0.6859	-30.8216	0.6887		80.2272	-0.4791	81.565	0.4776		38.6307	-0.6334	39.2206	0.7227		-10.4842	-0.345851	-10.0466	0.344254		14.4695	-0.335297	14.9031	0.340271
-32.6251	-0.6855	-30.8538	0.6884		80.2208	-0.4786	81.565	0.4769		38.621	-0.6334	39.3012	0.7222		-10.475	-0.345073	-10.0359	0.343741		14.4645	-0.334735	14.9038	0.339733
-32.6251	-0.6851	-30.8216	0.6881		80.2208	-0.4779	81.565	0.4763		38.7467	-0.6329	39.2625	0.7218		-10.4768	-0.344555	-10.0478	0.342934		14.4839	-0.334011	14.9141	0.338994
-32.5929	-0.6849	-30.886	0.6878		80.2208	-0.4775	81.5554	0.4763		38.6758	-0.6325	39.2464	0.7213		-10.4836	-0.343753	-10.0116	0.34233		14.4537	-0.333416	14.9127	0.338432
-32.6251	-0.6846	-30.8538	0.6874		80.2434	-0.4775	81.5328	0.4757		38.6694	-0.6321	39.3431	0.7213		-10.474	-0.343186	-10.031	0.341645		14.4335	-0.332733	14.9132	0.337625
-32.5607	-0.6842	-30.8216	0.687		80.253	-0.4768	81.5231	0.4753		38.6436	-0.6321	39.2045	0.7208		-10.4891	-0.342455	-10.0358	0.341041		14.4638	-0.33215	14.9141	0.337019
-32.5929	-0.6839	-30.8216	0.6867		80.2498	-0.4763	81.5328	0.475		38.6275	-0.6316	39.2109	0.7203		-10.4724	-0.341913	-10.0702	0.340334		14.4709	-0.331411	14.9127	0.336302
-32.5929	-0.6836	-30.8538	0.6864		80.2401	-0.476	81.5489	0.4744		38.6532	-0.6311	39.2141	0.7203		-10.4814	-0.340976	-10.049	0.339772		14.4813	-0.330713	14.8964	0.335725
-32.5929	-0.6832	-30.8216	0.6861		80.2176	-0.4758	81.5683	0.4738		38.5823	-0.6307	39.3076	0.7199		-10.4802	-0.340791	-10.0391	0.339076		14.4751	-0.330125	14.8911	0.334998
-32.6251	-0.683	-30.8538	0.6858		80.2176	-0.4751	81.5586	0.4738		38.6403	-0.6307	39.1722	0.7195		-10.4606	-0.338056	-10.0324	0.338325		14.4615	-0.329384	14.9145	0.334432
-32.5929	-0.6825	-30.9182	0.6854		80.2272	-0.4744	81.5521	0.4731		38.7177	-0.6303	39.227	0.719		-10.5064	-0.335386	-10.0405	0.33777		14.4823	-0.32865	14.931	0.333623
-32.6573	-0.6823	-30.8216	0.685		80.2401	-0.4744	81.5425	0.4728		38.6371	-0.6298	39.198	0.719		-10.499	-0.334962	-10.0359	0.336944		14.4712	-0.328069	14.9235	0.333025
-32.5929	-0.6819	-30.8538	0.6847		80.2659	-0.4739	81.5296	0.4726		38.621	-0.6295	39.2109	0.7186		-10.4604	-0.334252	-10.0446	0.336323		14.4716	-0.327424	14.9093	0.332327
-32.5607	-0.6816	-30.8216	0.6845		80.253	-0.4734	81.5328	0.472		38.6823	-0.6295	39.2657	0.7182		-10.4904	-0.333538	-10.0284	0.335818		14.4861	-0.326675	14.924	0.331668
-32.5929	-0.6813	-30.8216	0.6841		80.2466	-0.4731	81.5457	0.4714		38.7435	-0.629	39.3366	0.7179		-10.4903	-0.332934	-10.0296	0.335152		14.4619	-0.326078	14.9248	0.331103
-32.5607	-0.681	-30.8216	0.6838		80.2369	-0.4727	81.5521	0.4714		38.6275	-0.6285	39.1561	0.7177		-10.4822	-0.332226	-10.0539	0.33431		14.4825	-0.325424	14.9207	0.330372
-32.5929	-0.6805	-30.8216	0.6835		80.2176	-0.4721	81.5618	0.4707		38.737	-0.6281	39.2721	0.7172		-10.4645	-0.331667	-10.0411	0.333809		14.4729	-0.324816	14.9051	0.329806
-32.5285	-0.6803	-30.8538	0.683		80.2047	-0.4717	81.5618	0.4704		38.6371	-0.6281	39.2077	0.7168		-10.4954	-0.3309	-10.0308	0.333107		14.484	-0.32411	14.933	0.329
-32.6251	-0.6799	-30.8538	0.6827		80.224	-0.4717	81.5489	0.4701		38.5791	-0.6276	39.2045	0.7168		-10.4921	-0.330332	-10.0526	0.33241		14.4808	-0.323453	14.9222	0.328394
-32.5285	-0.6797	-30.8216	0.6824		80.2401	-0.4712	81.5392	0.4695		38.708	-0.6272	39.1948	0.7163		-10.4675	-0.329673	-10.0527	0.331804		14.4712	-0.322879	14.8945	0.327728
-32.5285	-0.6793	-30.8216	0.6821		80.2562	-0.4705	81.5296	0.4689		38.6049	-0.6268	39.2012	0.7159		-10.4813	-0.328975	-10.0415	0.331031		14.4796	-0.322181	14.918	0.327097
-32.6573	-0.6789	-30.8216	0.6818		80.253	-0.47	81.5425	0.4689		38.6081	-0.6268	39.2012	0.7154		-10.4876	-0.328377	-10.0381	0.330477		14.4658	-0.321429	14.9247	0.32638
-32.5607	-0.6786	-30.8538	0.6815		80.2401	-0.47	81.5489	0.4682		38.6855	-0.6263	39.1883	0.7154		-10.4483	-0.327568	-10.0332	0.329807		14.4713	-0.320706	14.908	0.325778
-32.5929	-0.6783	-30.8216	0.6811		80.2208	-0.4693	81.5715	0.4679		38.65	-0.6259	39.2979	0.715		-10.4829	-0.327	-10.0105	0.329197		14.4719	-0.320063	14.9066	0.32496
-32.4963	-0.6779	-30.886	0.6807		80.2143	-0.4688	81.5618	0.4676		38.6049	-0.6255	39.2818	0.7145		-10.4808	-0.326233	-10.0148	0.328449		14.4842	-0.319391	14.927	0.324433
-32.6573	-0.6777	-30.8216	0.6805		80.2208	-0.4685	81.5586	0.467		38.679	-0.6255	39.198	0.7143		-10.4602	-0.325674	-10.0379	0.327812		14.4535	-0.318718	14.9009	0.323756
-32.5607	-0.6772	-30.886	0.6802		80.224	-0.4683	81.5489	0.4664		38.6532	-0.625	39.2625	0.7141		-10.4521	-0.325016	-10.0737	0.327103		14.4737	-0.31813	14.9079	0.323089
-32.5607	-0.677	-30.7894	0.6798		80.2434	-0.4676	81.536	0.4664		38.6371	-0.6245	39.1045	0.7135		-10.4883	-0.324365	-10.0586	0.326528		14.4657	-0.317418	14.9313	0.322387
-32.5929	-0.6766	-30.8538	0.6795		80.2466	-0.4672	81.5328	0.4657		38.6146	-0.6241	39.2012	0.7131		-10.478	-0.323618	-10.0223	0.325831		14.4595	-0.316808	14.9123	0.321768
-32.5607	-0.6763	-30.8538	0.6791		80.2466	-0.4672	81.5392	0.4654		38.6307	-0.6241	39.2077	0.7131		-10.4865	-0.323021	-10.0496	0.325144		14.471	-0.31604	14.9326	0.320995
-32.6251	-0.6759	-30.886	0.6787		80.2305	-0.4665	81.5586	0.4651		38.6081	-0.6236	39.227	0.7127		-10.4982	-0.322299	-10.0473	0.324494		14.4578	-0.315426	14.921	0.320506
-32.6251	-0.6757	-30.8538	0.6785		80.2143	-0.466	81.565	0.4645		38.5533	-0.6232	39.2689	0.7122		-10.4483	-0.321682	-10.0256	0.323785		14.4578	-0.314856	14.9095	0.319728
-32.6573	-0.6752	-30.8538	0.6781		80.1982	-0.4654	81.5586	0.4639		38.708	-0.6229	39.2883	0.7118		-10.4555	-0.320922	-10.0287	0.323173		14.4514	-0.314099	14.9196	0.319176
-32.6573	-0.675	-30.7894	0.6778		80.2176	-0.4654	81.5489	0.4639		38.621	-0.6229	39.1819	0.7118		-10.494	-0.320326	-10.0437	0.322516		14.4968	-0.313454	14.9161	0.318369
-32.5285	-0.6746	-30.8538	0.6775		80.2401	-0.4648	81.5425	0.4633		38.65	-0.6224	39.2818	0.7113		-10.4817	-0.319675	-10.0154	0.321866		14.4729	-0.312731	14.9148	0.317802
-32.6573	-0.6743	-30.886	0.6771		80.2595	-0.4643	81.536	0.4629		38.621	-0.6219	39.1464	0.7108		-10.4816	-0.318924	-10.0472	0.321116		14.4691	-0.312167	14.9235	0.317075
-32.5929	-0.674	-30.8216	0.6767		80.253	-0.464	81.5425	0.4626		38.5984	-0.6215	39.2786	0.7108		-10.4867	-0.318376	-10.0407	0.320523		14.472	-0.3115	14.9069	0.316498
-32.6251	-0.6736	-30.8216	0.6765		80.2466	-0.4637	81.5296	0.462		38.6339	-0.6215	39.2431	0.7104		-10.4935	-0.317626	-10.0353	0.319732		14.4726	-0.310732	14.927	0.315731
-32.6251	-0.6732	-30.7894	0.6761		80.2272	-0.463	81.5521	0.4614		38.6855	-0.621	39.1851	0.7099		-10.4656	-0.316979	-10.0359	0.319094		14.4671	-0.310169	14.9129	0.315174
-32.5929	-0.673	-30.7894	0.6758		80.2079	-0.4625	81.5554	0.4614		38.6694	-0.6205	39.1787	0.7094		-10.4869	-0.316306	-10.0395	0.318494		14.447	-0.309445	14.9294	0.314372
-32.6251	-0.6726	-30.7894	0.6756		80.2143	-0.4625	81.5586	0.4608		38.5888	-0.6202	39.256	0.7094		-10.5043	-0.315696	-10.0341	0.317784		14.4943	-0.308805	14.9147	0.313794
-32.6895	-0.6722	-30.8538	0.6751		80.2208	-0.462	81.5586	0.4605		38.6565	-0.6202	39.1464	0.709		-10.4711	-0.314952	-10.0387	0.317176		14.4791	-0.308231	14.9273	0.313106
-32.6251	-0.672	-30.8538	0.6748		80.2369	-0.4613	81.5425	0.4602		38.621	-0.6198	39.2818	0.7086		-10.4754	-0.314353	-10.04	0.316507		14.4535	-0.307518	14.9189	0.312578
-32.6573	-0.6716	-30.8538	0.6745		80.2627	-0.4608	81.5457	0.4595		38.6113	-0.6193	39.227	0.7084		-10.4843	-0.313685	-10.0747	0.315846		14.4637	-0.3068	14.9065	0.311776
-32.5929	-0.6712	-30.8538	0.6741		80.253	-0.4608	81.5392	0.4593		38.5791	-0.6189	39.1722	0.7081		-10.4829	-0.313106	-10.0157	0.315149		14.4701	-0.306235	14.9246	0.311169
-32.6251	-0.671	-30.8216	0.6738		80.2337	-0.4602	81.5489	0.4589		38.5694	-0.6189	39.1722	0.7076		-10.487	-0.312289	-10.0388	0.314512		14.488	-0.305509	14.9081	0.310402
-32.5929	-0.6706	-30.886	0.6736		80.2079	-0.4597	81.5618	0.4583		38.6146	-0.6184	39.2818	0.7072		-10.4934	-0.311735	-10.0633	0.313802		14.4488	-0.30492	14.9166	0.309873
-32.6251	-0.6704	-30.7894	0.6731		80.2111	-0.4597	81.565	0.4577		38.6436	-0.6179	39.2302	0.7072		-10.48	-0.311022	-10.0134	0.313231		14.4655	-0.304165	14.934	0.309104
-32.5607	-0.6699	-30.8216	0.6728		80.1982	-0.459	81.5618	0.4577		38.6565	-0.6177	39.2399	0.7067		-10.4643	-0.310325	-10.05	0.312523		14.4768	-0.303528	14.9068	0.308562
-32.5929	-0.6697	-30.886	0.6725		80.224	-0.4585	81.5554	0.457		38.6468	-0.6175	39.1916	0.7063		-10.4924	-0.309775	-10.0493	0.311875		14.4679	-0.302871	14.9054	0.307847
-32.6251	-0.6693	-30.8538	0.6721		80.2369	-0.4579	81.5457	0.4568		38.679	-0.617	39.2012	0.706		-10.4644	-0.308977	-10.0503	0.311274		14.4722	-0.302239	14.9224	0.307203
-32.5929	-0.669	-30.8538	0.6719		80.2498	-0.4579	81.5425	0.4564		38.7177	-0.6166	39.2206	0.7058		-10.4739	-0.308376	-10.036	0.310433		14.4667	-0.301462	14.9422	0.306439
-32.5607	-0.6686	-30.8216	0.6715		80.2562	-0.4573	81.5457	0.4558		38.6468	-0.6162	39.2367	0.7053		-10.4769	-0.307714	-10.0511	0.309858		14.4606	-0.300818	14.921	0.305942
-32.6573	-0.6684	-30.8216	0.6711		80.2401	-0.4569	81.5586	0.4552		38.6242	-0.6162	39.169	0.7049		-10.4737	-0.307071	-10.0482	0.30928		14.4525	-0.300234	14.9187	0.305135
-32.5929	-0.6679	-30.8538	0.6708		80.2143	-0.4565	81.5715	0.4552		38.6081	-0.6158	39.2625	0.7049		-10.4738	-0.3064	-10.0378	0.30857		14.4561	-0.299641	14.9118	0.304566
-32.6573	-0.6677	-30.8538	0.6705		80.2111	-0.4562	81.5747	0.4545		38.6629	-0.6154	39.2302	0.7044		-10.4688	-0.305781	-10.0491	0.30788		14.4602	-0.298995	14.913	0.303803
-32.5929	-0.6673	-30.8538	0.6703		80.2079	-0.4557	81.5683	0.4543		38.563	-0.6149	39.2077	0.7039		-10.4629	-0.305081	-10.0438	0.307313		14.457	-0.298263	14.9386	0.303275
-32.6573	-0.667	-30.7572	0.6698		80.224	-0.455	81.5457	0.4539		38.5791	-0.6147	39.1658	0.7035		-10.4552	-0.304484	-10.0466	0.306566		14.4739	-0.29755	14.9132	0.302499
[truncated: 4,587 more rows]

[truncated: 2 more sheets: SI Fig.4, SI Fig.6]
